# Supplementary material for: Single-cell transcriptomics links malignant T cells to the tumor immune landscape in cutaneous T cell lymphoma
Source: Nat Commun. 2022 Mar 3;13:1158. doi: 10.1038/s41467-022-28799-3 (PMC8894386; doi:10.1038/s41467-022-28799-3)
Supplement: Supplementary file 2 — Supplementary Data File 1 [file 41467_2022_28799_MOESM2_ESM.xlsx]

## Sheet: Sheet1
Supplementary Data File 1. Clinical Information of 15 Cutaneous T Cell Lymphoma Patients in This Study
No.	Sample ID	Status	Disease	TNMB Stage	Biosy Site	lesions
1	MF4	Deada	CD4+ MF	T3N3M0B0	Anterior trunk	Tumor
2	MF6	Deadb	CD8+ MF	T3N0M0B0	Right upper arm	Tumor
3	MF7	Alive	CD4+ MF	T3N1M0B0	Left hand	Tumor
4	MF14	Alive	CD8+ MF	T2bN1M0B0	Left Buttocks	Thick plaque
5	MF15	Alive	CD4+ MF	T2bN0M0B0	Right Thigh	Thick plaque
6	MF17	Alive	CD4+ MF	T3N1M0B0	Right Groin	Tumor
7	MF18	Alive	CD4+ MF	T3N3M0B1	Right Groin	Tumor
8	MF21-1	Alive	CD4+ MF	T3N2M0B0	Above the left knee	Tumor
9	MF21-2				Below the left knee	Tumor
10	MF22	Alive	CD4+ MF	T2bN0M0B0	Left leg	Thick plaque
11	MF26	Alive	CD4+ MF	T2bN1M0B0	Right neck	Thick plaque
12	MF27-1	Alive	CD4+ MF	T3N1M0B0	Right leg	Tumor
13	MF27-2				Right shoulder	Tumor
14	MF28-1	Alive	CD4+ MF	T4N2M0B1	Neck	Tumor
15	MF28-2				Between the eyebrows	Tumor
16	MF30-1	Alive	CD4+ MF	T3N1M0B0	Right forearm	Tumor
17	MF30-2				Left cheek	Tumor
18	pcALCL1	Alive	CD8+ pcALCL	T2bN0M0B0	Left neck	nodule
19	pcALCL2	Alive	CD4+ pcALCL	T2bN0M0B0	Left underjaw	nodule
aThis patient died four months after tumor collection due to tumor progression.
bThis patient died one year after tumor collection due to heart attack.
