# Supplementary material for: Single-cell transcriptomics links malignant T cells to the tumor immune landscape in cutaneous T cell lymphoma
Source: Nat Commun. 2022 Mar 3;13:1158. doi: 10.1038/s41467-022-28799-3 (PMC8894386; doi:10.1038/s41467-022-28799-3)
Supplement: Supplementary file 3 — Supplementary Data File 2 [file 41467_2022_28799_MOESM3_ESM.xlsx]

## Sheet: Sheet1
Supplementary Data File 2. Basic information for sinlge-cell datasets of 19 tumor samples.
Sample ID	MF4	MF6	MF7	MF14	MF15	MF17	MF18	MF21-1	MF21-2	MF22	MF26	MF27-1	MF27-2	MF28-1	MF28-2	MF30-1	MF30-2	pcALCL1	pcALCL2
Seq_methods	5' UMI 96-well-plate	5' UMI 96-well-plate	5' UMI 96-well-plate	10X-SC3'-V3	10X-SC3'-V3	10X-SC5'-V2+TCR	10X-SC5'-V2+TCR	10X-SC5'-V2+TCR	10X-SC5'-V2+TCR	10X-SC5'-V2+TCR	10X-SC5'-V2+TCR	10X-SC5'-V2+TCR	10X-SC5'-V2+TCR	10X-SC5'-V2+TCR	10X-SC5'-V2+TCR	10X-SC5'-V2+TCR	10X-SC5'-V2+TCR	10X-SC5'-V2+TCR	10X-SC5'-V2+TCR
Total.Genes.Detected	23228	23228	23228	22897	21997	22035	21839	20116	21284	20317	17392	16956	18167	21960	21386	21864	21077	20653	22289
Mean Reads per Cell	NA	NA	NA	37234	97477	45338	163667	160451	202248	152377	168341	208036	332234	26020	53363	37802	37831	74553	38885
Median Genes per Cell	544	2611.5	1577.5	1834	1609	1550	1547	2750	1833	1726	1230	1418	1288	1003	1252	1379	1344	1972	1129
Median UMI Counts per Cell	1000000	1e+06	1e+06	5564	4157	3697	3872	9482	5174	4810	2703	3418	3216	2457	3218	3627	3814	4912	3083
Valid Barcodes	NA	NA	NA	0.874	0.945	0.891	0.891	0.918	0.912	0.919	0.921	0.925	0.923	0.928	0.925	0.919	0.916	0.926	0.925
Cells after QC filtering	393	552	453	1668	2063	5248	1471	2223	1170	1767	1585	1127	572	11303	5215	5045	7848	4423	6198
Number of malignant T cells	129	311	83	775	773	3197	32	1352	367	240	1412	74	41	7420	2990	1623	520	4187	540
Number of normal T cells	261	178	248	161	253	628	660	470	345	648	36	998	304	1689	1143	914	1668	74	2182
Number of B cells	3	63	2	1	3	683	14	185	114	83	51	25	14	493	285	1989	5360	30	1529
Number of macrophages	0	0	0	384	466	264	68	87	74	561	18	14	24	517	144	137	66	45	541
Number of DCs	0	0	0	23	25	14	1	3	6	46	1	2	3	25	15	29	25	0	99
Number of endothelial cells	0	0	0	78	116	128	175	1	25	5	1	0	40	183	160	48	5	36	243
Number of epithelial cells	0	0	0	6	0	0	84	0	33	0	1	0	5	139	47	107	20	12	40
Number of fibroblasts	0	0	0	89	129	45	57	0	20	3	5	0	4	31	51	30	4	6	300
Number of ILC1	0	0	0	21	24	49	6	40	78	103	15	1	16	46	37	35	43	1	208
Number of mast cells	0	0	0	19	5	3	11	1	4	26	0	1	3	3	0	4	2	2	70
Number of melanocytes	0	0	0	0	0	1	3	0	0	0	0	0	0	15	2	3	67	2	3
Number of myofibroblasts	0	0	120	78	228	164	239	0	51	4	0	0	2	32	31	23	1	16	383
Number of NK	0	0	0	2	12	33	114	58	40	13	43	9	114	20	19	75	21	8	39
Number of pDC	0	0	0	31	6	29	5	17	7	29	2	3	2	87	59	26	37	4	13
Number of plasma cells	0	0	0	0	23	10	2	9	6	6	0	0	0	603	232	2	9	0	8
