# Supplementary material for: Single-cell transcriptomics links malignant T cells to the tumor immune landscape in cutaneous T cell lymphoma
Source: Nat Commun. 2022 Mar 3;13:1158. doi: 10.1038/s41467-022-28799-3 (PMC8894386; doi:10.1038/s41467-022-28799-3)
Supplement: Supplementary file 4 — Supplementary Data File 3 [file 41467_2022_28799_MOESM4_ESM.xlsx]

## Sheet: Sheet1
Supplementary Data File 3. The basic information of 15 patients in the independent pcALCL cohort.
Patient No.	Diagnosis	Lesions					Outcome
		Distribution	Number	Size	Morphology	Lymph node involvement	PFS time(mo)	Progression
1	pcALCL	Face	multiple	>1cm	nodule	N0	33	1
2	pcALCL	Whole body	multiple	>1cm	nodule	N0	55	0
3	pcALCL	Truck, extremities	multiple	>1cm	nodule	N1	29	1
4	pcALCL	Truck, lower extremities	multiple	>1cm	nodule	N1	5	1
5	pcALCL	Truck	multiple	>1cm	nodule	N0	77	0
6	pcALCL	Whole body	multiple	>1cm	nodule	N1	68	0
7	pcALCL	Left arm	solitary	>1cm	nodule	N0	74	0
8	pcALCL	Upper extremities	multiple	>1cm	nodule	N0	24	0
9	pcALCL	Lower extremities	multiple	>1cm	nodule	N0	3	1
10	pcALCL	Whole body	multiple	>1cm	nodule	N0	18	1
11	pcALCL	Left neck	solitary	>1cm	nodule	N0	7.5	1
12	pcALCL	Truck	multiple	>1cm	nodule	N1	2	1
13	pcALCL	Right arm	multiple	>1cm	nodule	N/A	1	1
14	pcALCL	Truck, extremities	multiple	>1cm	nodule	N/A	53	0
15	pcALCL	Truck, extremities	multiple	>1cm	nodule	N0	15	0
N/A: not available
