# Supplementary material for: Single-cell transcriptomics links malignant T cells to the tumor immune landscape in cutaneous T cell lymphoma
Source: Nat Commun. 2022 Mar 3;13:1158. doi: 10.1038/s41467-022-28799-3 (PMC8894386; doi:10.1038/s41467-022-28799-3)
Supplement: Supplementary file 6 — Source Data File [file 41467_2022_28799_MOESM6_ESM.xlsx]

## Sheet: Fig1c
	p_val	avg_logFC	pct.1	pct.2	p_val_adj	cluster	gene
1	0	1.80702	0.89	0.471	0	T cells	IL32
2	0	1.7439	0.845	0.166	0	T cells	CD3E
3	0	1.66124	0.826	0.136	0	T cells	CD3D
4	0	1.35624	0.663	0.099	0	T cells	CD2
5	0	1.22709	0.424	0.166	0	T cells	CCL5
6	0	1.22506	0.752	0.285	0	T cells	FYB
7	0	1.16491	0.597	0.064	0	T cells	CD3G
8	0	1.12676	0.584	0.204	0	T cells	ITM2A
9	0	1.11433	0.594	0.107	0	T cells	LAT
10	0	1.11299	0.315	0.081	0	T cells	GZMA
11	0	1.08012	0.548	0.108	0	T cells	SPOCK2
12	0	1.05583	0.742	0.206	0	T cells	LCK
13	0	1.02864	0.488	0.117	0	T cells	BATF
14	0	0.991225	0.406	0.124	0	T cells	IL7R
15	0	0.984677	0.594	0.103	0	T cells	ZAP70
16	0	0.980005	0.47	0.14	0	T cells	CD27
17	0	0.975615	0.908	0.668	0	T cells	S100A4
18	0	0.894784	0.386	0.138	0	T cells	DUSP4
19	0	0.894667	0.61	0.255	0	T cells	LEPROTL1
20	0	0.870024	0.726	0.311	0	T cells	HCST
21	0	0.853808	0.458	0.073	0	T cells	CD6
22	0	0.846116	0.491	0.177	0	T cells	GIMAP7
23	0	0.843731	0.349	0.111	0	T cells	PASK
24	0	0.843337	0.368	0.089	0	T cells	TCF7
25	0	0.79964	0.349	0.084	0	T cells	RORA
26	0	0.790489	0.522	0.185	0	T cells	CST7
27	0	0.784164	0.602	0.227	0	T cells	SLC9A3R1
28	0	0.781375	0.391	0.038	0	T cells	CAMK4
29	0	0.772372	0.569	0.167	0	T cells	SKAP1
30	0	0.768444	0.373	0.055	0	T cells	CD5
31	0	0.760808	0.266	0.032	0	T cells	PDCD1
32	0	0.758651	0.314	0.039	0	T cells	CD40LG
33	0	0.753187	0.332	0.076	0	T cells	AQP3
34	0	0.751415	0.782	0.574	0	T cells	LDHB
35	0	0.74919	0.412	0.071	0	T cells	GATA3
36	0	0.745389	0.275	0.025	0	T cells	ICOS
37	0	0.741156	0.801	0.543	0	T cells	GMFG
38	0	0.736936	0.373	0.067	0	T cells	LIME1
39	0	0.734618	0.575	0.213	0	T cells	LCP2
40	0	0.733868	0.504	0.094	0	T cells	CD247
41	0	0.728405	0.388	0.05	0	T cells	ITK
42	0	0.72821	0.337	0.029	0	T cells	CD28
43	0	0.719744	0.363	0.063	0	T cells	CD96
44	0	0.718571	0.335	0.048	0	T cells	TC2N
45	0	0.712353	0.301	0.067	0	T cells	TIGIT
46	0	0.68766	0.728	0.528	0	T cells	SOD1
47	0	0.686101	0.481	0.209	0	T cells	RGCC
48	0	0.684764	0.312	0.044	0	T cells	TRAT1
49	0	0.674965	0.592	0.311	0	T cells	MBP
50	0	0.674415	0.836	0.664	0	T cells	PTPRC
51	0	2.9488	0.979	0.077	0	B cells	MS4A1
52	0	2.47919	0.935	0.162	0	B cells	CD83
53	0	2.41341	0.966	0.078	0	B cells	CD79A
54	0	2.06765	0.726	0.023	0	B cells	FCER2
55	0	1.76542	0.61	0.022	0	B cells	TCL1A
56	0	1.66779	0.919	0.537	0	B cells	CD69
57	0	1.64971	1	0.931	0	B cells	CD74
58	0	1.57322	0.714	0.237	0	B cells	LY9
59	0	1.56354	0.988	0.414	0	B cells	HLA-DQA1
60	0	1.54756	0.83	0.198	0	B cells	NCF1
61	0	1.54369	0.996	0.578	0	B cells	HLA-DRA
62	0	1.51428	0.713	0.134	0	B cells	CD79B
63	0	1.48942	0.688	0.018	0	B cells	CD19
64	0	1.48146	0.986	0.456	0	B cells	HLA-DQB1
65	0	1.47499	0.776	0.336	0	B cells	NR4A1
66	0	1.45472	0.993	0.75	0	B cells	CD37
67	0	1.43479	0.681	0.038	0	B cells	BANK1
68	0	1.42301	0.772	0.15	0	B cells	MEF2C
69	0	1.34977	0.505	0.043	0	B cells	PHACTR1
70	0	1.33877	0.575	0.04	0	B cells	CD72
71	0	1.33028	0.891	0.464	0	B cells	SYNGR2
72	0	1.32203	0.996	0.601	0	B cells	HLA-DPA1
73	0	1.31737	0.996	0.598	0	B cells	HLA-DRB1
74	0	1.28773	0.65	0.107	0	B cells	HVCN1
75	0	1.25134	0.938	0.673	0	B cells	ZFP36L1
76	0	1.24535	0.948	0.54	0	B cells	CXCR4
77	0	1.23853	0.992	0.855	0	B cells	BTG1
78	0	1.21906	0.465	0.01	0	B cells	VPREB3
79	0	1.20058	0.51	0.012	0	B cells	CD22
80	0	1.18338	0.518	0.016	0	B cells	LINC00926
81	0	1.17178	0.552	0.031	0	B cells	RALGPS2
82	0	1.13882	0.604	0.096	0	B cells	SWAP70
83	0	1.12325	0.501	0.035	0	B cells	FAM129C
84	0	1.11974	0.585	0.099	0	B cells	CD40
85	0	1.11578	0.498	0.015	0	B cells	FCRLA
86	0	1.10064	0.571	0.134	0	B cells	SMIM14
87	0	1.08042	0.524	0.046	0	B cells	HLA-DOB
88	0	1.0757	0.496	0.045	0	B cells	SNX29P2
89	0	1.06617	0.996	0.604	0	B cells	HLA-DPB1
90	0	1.05125	0.875	0.328	0	B cells	HLA-DMA
91	0	1.00557	0.427	0.027	0	B cells	ADAM28
92	0	0.987906	0.743	0.353	0	B cells	TAGAP
93	0	0.970894	0.374	0.013	0	B cells	AC079767.4
94	0	0.966437	0.732	0.463	0	B cells	HERPUD1
95	0	0.963532	0.521	0.118	0	B cells	CYB561A3
96	0	0.939864	0.467	0.037	0	B cells	BLNK
97	0	0.931293	0.971	0.73	0	B cells	LAPTM5
98	0	0.925632	0.48	0.18	0	B cells	NFKBID
99	0	0.913932	0.396	0.024	0	B cells	KIAA0226L
100	0	0.908651	0.764	0.367	0	B cells	RHOH
101	0	3.40938	0.958	0.235	0	Macrophages	CST3
102	0	3.20335	0.881	0.049	0	Macrophages	LYZ
103	0	2.53963	0.504	0.02	0	Macrophages	C1QB
104	0	2.50762	0.362	0.011	0	Macrophages	IL1B
105	0	2.46657	0.511	0.02	0	Macrophages	C1QA
106	0	2.37427	0.307	0.042	0	Macrophages	RNASE1
107	0	2.333	0.867	0.079	0	Macrophages	TYROBP
108	0	2.28099	0.478	0.02	0	Macrophages	C1QC
109	0	2.26594	0.867	0.062	0	Macrophages	AIF1
110	0	2.24662	0.635	0.054	0	Macrophages	PLAUR
111	0	2.20766	0.333	0.01	0	Macrophages	IL8
112	0	2.17914	0.834	0.059	0	Macrophages	FCER1G
113	0	2.07711	0.273	0.019	0	Macrophages	G0S2
114	0	2.04126	0.646	0.018	0	Macrophages	CPVL
115	0	1.99228	0.994	0.948	0	Macrophages	FTL
116	0	1.93746	0.45	0.015	0	Macrophages	C15orf48
117	0	1.84973	0.645	0.021	0	Macrophages	MS4A6A
118	0	1.81656	0.657	0.214	0	Macrophages	SOD2
119	0	1.75896	0.977	0.658	0	Macrophages	HLA-DPB1
120	0	1.72132	0.946	0.655	0	Macrophages	HLA-DRB1
121	0	1.71316	0.698	0.018	0	Macrophages	LGALS2
122	0	1.69902	0.388	0.025	0	Macrophages	MMP9
123	0	1.68827	0.984	0.635	0	Macrophages	HLA-DRA
124	0	1.65712	0.57	0.008	0	Macrophages	CLEC10A
125	0	1.62166	0.834	0.092	0	Macrophages	SPI1
126	0	1.61555	0.294	0.025	0	Macrophages	CXCL2
127	0	1.61344	0.771	0.192	0	Macrophages	CTSZ
128	0	1.59734	0.332	0.043	0	Macrophages	APOC1
129	0	1.58361	0.707	0.068	0	Macrophages	CD68
130	0	1.57061	0.333	0.013	0	Macrophages	S100B
131	0	1.56036	0.933	0.494	0	Macrophages	HLA-DQA1
132	0	1.55642	0.966	0.656	0	Macrophages	HLA-DPA1
133	0	1.5429	0.829	0.127	0	Macrophages	GSN
134	0	1.54244	0.734	0.301	0	Macrophages	CTSB
135	0	1.52266	0.728	0.074	0	Macrophages	LST1
136	0	1.50752	0.85	0.304	0	Macrophages	TYMP
137	0	1.50052	0.851	0.519	0	Macrophages	PSAP
138	0	1.50029	0.707	0.113	0	Macrophages	FGL2
139	0	1.47452	0.898	0.612	0	Macrophages	SAT1
140	0	1.46656	0.79	0.461	0	Macrophages	TXN
141	0	1.46258	0.309	0.007	0	Macrophages	FCER1A
142	0	1.4595	0.921	0.531	0	Macrophages	HLA-DQB1
143	0	1.45092	0.998	0.983	0	Macrophages	FTH1
144	0	1.44097	0.609	0.017	0	Macrophages	MNDA
145	0	1.43016	0.392	0.032	0	Macrophages	CD1C
146	0	1.4284	0.4	0.012	0	Macrophages	CD14
147	0	1.39864	0.755	0.127	0	Macrophages	PLEK
148	0	1.38014	0.468	0.08	0	Macrophages	IER3
149	0	1.37098	0.416	0.014	0	Macrophages	F13A1
150	0	1.35286	0.621	0.009	0	Macrophages	IGSF6
151	0	3.73878	0.853	0.033	0	Myofibroblasts	TAGLN
152	0	3.60629	0.801	0.112	0	Myofibroblasts	ACTA2
153	0	3.37585	0.932	0.049	0	Myofibroblasts	MYL9
154	0	3.25357	0.738	0.013	0	Myofibroblasts	RGS5
155	0	3.14128	0.966	0.047	0	Myofibroblasts	CALD1
156	0	3.1259	0.957	0.104	0	Myofibroblasts	IGFBP7
157	0	3.10168	0.414	0.057	0	Myofibroblasts	CCL19
158	0	3.04831	0.939	0.062	0	Myofibroblasts	SPARC
159	0	2.74719	0.776	0.01	0	Myofibroblasts	NDUFA4L2
160	0	2.74619	0.902	0.03	0	Myofibroblasts	TPM2
161	0	2.64182	0.856	0.041	0	Myofibroblasts	MGP
162	0	2.58173	0.897	0.066	0	Myofibroblasts	TPM1
163	0	2.50939	0.832	0.034	0	Myofibroblasts	COL1A1
164	0	2.50613	0.839	0.029	0	Myofibroblasts	ADIRF
165	0	2.47228	0.926	0.067	0	Myofibroblasts	COL6A2
166	0	2.46398	0.895	0.029	0	Myofibroblasts	COL1A2
167	0	2.40905	0.874	0.029	0	Myofibroblasts	COL3A1
168	0	2.39799	0.877	0.069	0	Myofibroblasts	COL18A1
169	0	2.37675	0.707	0.066	0	Myofibroblasts	APOE
170	0	2.31376	0.908	0.047	0	Myofibroblasts	COL6A1
171	0	2.2914	0.544	0.028	0	Myofibroblasts	CCL2
172	0	2.25953	0.903	0.329	0	Myofibroblasts	TIMP1
173	0	2.22522	0.852	0.017	0	Myofibroblasts	SOD3
174	0	2.18148	0.618	0.016	0	Myofibroblasts	POSTN
175	0	2.14549	0.974	0.479	0	Myofibroblasts	IFITM3
176	0	2.14419	0.822	0.03	0	Myofibroblasts	COL4A2
177	0	2.13534	0.803	0.026	0	Myofibroblasts	CPE
178	0	2.10782	0.798	0.027	0	Myofibroblasts	BGN
179	0	2.10078	0.795	0.029	0	Myofibroblasts	TIMP3
180	0	2.0805	0.722	0.013	0	Myofibroblasts	C11orf96
181	0	2.05761	0.815	0.049	0	Myofibroblasts	SPARCL1
182	0	2.05334	0.788	0.02	0	Myofibroblasts	MYLK
183	0	2.03619	0.881	0.097	0	Myofibroblasts	CAV1
184	0	2.03477	0.268	0.036	0	Myofibroblasts	CXCL2
185	0	2.03079	0.66	0.006	0	Myofibroblasts	EGFL6
186	0	2.01864	0.709	0.04	0	Myofibroblasts	THY1
187	0	2.01835	0.814	0.072	0	Myofibroblasts	SERPINF1
188	0	1.99587	0.748	0.028	0	Myofibroblasts	COL4A1
189	0	1.97968	0.863	0.064	0	Myofibroblasts	SERPING1
190	0	1.96055	0.768	0.024	0	Myofibroblasts	TFPI
191	0	1.93346	0.658	0.076	0	Myofibroblasts	RGS16
192	0	1.93124	0.843	0.062	0	Myofibroblasts	LHFP
193	0	1.90694	0.914	0.186	0	Myofibroblasts	SELM
194	0	1.86714	0.819	0.014	0	Myofibroblasts	PDGFRB
195	0	1.86608	0.812	0.015	0	Myofibroblasts	NR2F2
196	0	1.8434	0.825	0.047	0	Myofibroblasts	PCOLCE
197	0	1.83519	0.367	0.018	0	Myofibroblasts	IGFBP5
198	0	1.79097	0.708	0.028	0	Myofibroblasts	PPAP2B
199	0	1.78282	0.806	0.019	0	Myofibroblasts	PLAC9
200	0	1.76799	0.86	0.042	0	Myofibroblasts	PTRF
201	0	3.19307	0.907	0.047	0	Endothelial cells	SPARCL1
202	0	3.05501	0.867	0.013	0	Endothelial cells	PLVAP
203	0	2.95161	0.596	0.011	0	Endothelial cells	DARC
204	0	2.90548	0.931	0.077	0	Endothelial cells	IFI27
205	0	2.88535	0.946	0.105	0	Endothelial cells	IGFBP7
206	0	2.80203	0.928	0.016	0	Endothelial cells	RAMP2
207	0	2.67427	0.914	0.041	0	Endothelial cells	A2M
208	0	2.57654	0.887	0.012	0	Endothelial cells	TM4SF1
209	0	2.57285	0.939	0.037	0	Endothelial cells	GNG11
210	0	2.43036	0.896	0.07	0	Endothelial cells	ENG
211	0	2.41147	0.987	0.478	0	Endothelial cells	IFITM3
212	0	2.39091	0.842	0.027	0	Endothelial cells	CLDN5
213	0	2.31525	0.781	0.01	0	Endothelial cells	AQP1
214	0	2.26387	0.915	0.087	0	Endothelial cells	CRIP2
215	0	2.25565	0.901	0.063	0	Endothelial cells	SPARC
216	0	2.24085	0.896	0.015	0	Endothelial cells	EGFL7
217	0	2.23406	0.895	0.057	0	Endothelial cells	NPDC1
218	0	2.15542	0.817	0.02	0	Endothelial cells	HSPG2
219	0	2.12101	0.781	0.002	0	Endothelial cells	VWF
220	0	2.08821	0.28	0.009	0	Endothelial cells	FABP4
221	0	2.07364	0.758	0.017	0	Endothelial cells	COL15A1
222	0	2.06774	0.748	0.027	0	Endothelial cells	ID1
223	0	2.04511	0.868	0.098	0	Endothelial cells	CAV1
224	0	2.02943	0.776	0.011	0	Endothelial cells	RAMP3
225	0	1.97988	0.818	0.005	0	Endothelial cells	CLEC14A
226	0	1.97452	0.395	0.002	0	Endothelial cells	SELE
227	0	1.94748	0.801	0.006	0	Endothelial cells	CD34
228	0	1.93613	0.834	0.015	0	Endothelial cells	BCAM
229	0	1.89921	0.865	0.04	0	Endothelial cells	RNASE1
230	0	1.89001	0.903	0.192	0	Endothelial cells	IGFBP4
231	0	1.88839	0.791	0.004	0	Endothelial cells	SOX18
232	0	1.85009	0.707	0.044	0	Endothelial cells	MGP
233	0	1.7931	0.889	0.186	0	Endothelial cells	CD59
234	0	1.77409	0.836	0.004	0	Endothelial cells	ECSCR
235	0	1.75114	0.842	0.043	0	Endothelial cells	PTRF
236	0	1.72955	0.793	0.003	0	Endothelial cells	ELTD1
237	0	1.72423	0.871	0.174	0	Endothelial cells	PDLIM1
238	0	1.71824	0.629	0.03	0	Endothelial cells	SLC9A3R2
239	0	1.69507	0.761	0.19	0	Endothelial cells	PRCP
240	0	1.67962	0.793	0.022	0	Endothelial cells	ESAM
241	0	1.67307	0.847	0.073	0	Endothelial cells	RAB13
242	0	1.66827	0.94	0.515	0	Endothelial cells	FKBP1A
243	0	1.65243	0.739	0.032	0	Endothelial cells	COL4A2
244	0	1.61	0.703	0.03	0	Endothelial cells	COL4A1
245	0	1.60588	0.794	0.064	0	Endothelial cells	ADAM15
246	0	1.56452	0.38	0.029	0	Endothelial cells	CXCL12
247	0	1.55924	0.762	0.004	0	Endothelial cells	EMCN
248	0	1.53388	0.86	0.195	0	Endothelial cells	APP
249	0	1.52312	0.804	0.067	0	Endothelial cells	EPAS1
250	0	1.52047	0.779	0.132	0	Endothelial cells	CD9
251	0	4.64423	0.368	0.053	0	Plasma cells	RP11-685N3.1
252	0	4.39765	0.814	0.109	0	Plasma cells	IGLL5
253	0	3.78067	0.963	0.081	0	Plasma cells	MZB1
254	0	3.56795	0.374	0.056	0	Plasma cells	IGJ
255	0	3.55956	0.667	0.039	0	Plasma cells	RP11-731F5.2
256	0	3.14944	0.986	0.712	0	Plasma cells	SSR4
257	0	2.74175	0.797	0.037	0	Plasma cells	DERL3
258	0	2.72103	0.899	0.291	0	Plasma cells	XBP1
259	0	2.56834	0.853	0.204	0	Plasma cells	PRDX4
260	0	2.51258	0.858	0.242	0	Plasma cells	ITM2C
261	0	2.41992	0.814	0.162	0	Plasma cells	FKBP11
262	0	2.3975	0.344	0.05	0	Plasma cells	RP11-731F5.1
263	0	2.31401	0.924	0.56	0	Plasma cells	HSP90B1
264	0	2.09368	0.847	0.37	0	Plasma cells	SEC11C
265	0	1.96812	0.855	0.507	0	Plasma cells	HERPUD1
266	0	1.74273	0.52	0.008	0	Plasma cells	SDC1
267	0	1.7306	0.741	0.328	0	Plasma cells	C19orf10
268	0	1.7058	0.481	0.013	0	Plasma cells	JSRP1
269	0	1.69565	0.411	0.003	0	Plasma cells	DPEP1
270	0	1.62522	0.754	0.361	0	Plasma cells	SSR3
271	0	1.60352	0.685	0.246	0	Plasma cells	FKBP2
272	0	1.59936	0.685	0.222	0	Plasma cells	SDF2L1
273	0	1.5778	0.655	0.24	0	Plasma cells	ERLEC1
274	0	1.51486	0.845	0.232	0	Plasma cells	CD79A
275	0	1.46567	0.514	0.014	0	Plasma cells	TNFRSF17
276	0	1.45223	0.944	0.819	0	Plasma cells	CYBA
277	0	1.38907	0.445	0.011	0	Plasma cells	SPAG4
278	1.00323e-305	1.49015	0.859	0.611	2.21312e-301	Plasma cells	SPCS1
279	7.37379e-296	1.46983	0.651	0.236	1.62666e-291	Plasma cells	UBE2J1
280	2.23726e-294	1.43793	0.899	0.723	4.9354e-290	Plasma cells	PPIB
281	1.19913e-269	1.45332	0.671	0.285	2.64527e-265	Plasma cells	SPCS3
282	4.26521e-258	1.21742	0.59	0.199	9.40905e-254	Plasma cells	NUCB2
283	6.1383e-252	1.21225	0.843	0.627	1.35411e-247	Plasma cells	SEC61B
284	4.63455e-250	1.41356	0.623	0.252	1.02238e-245	Plasma cells	PDIA4
285	1.24905e-243	1.39365	0.662	0.297	2.7554e-239	Plasma cells	LMAN1
286	8.87011e-237	1.38924	0.758	0.494	1.95675e-232	Plasma cells	SPCS2
287	3.23205e-223	1.33312	0.735	0.435	7.1299e-219	Plasma cells	PDIA6
288	1.42453e-217	1.17967	0.522	0.179	3.14251e-213	Plasma cells	TXNDC15
289	3.87957e-217	1.39344	0.789	0.534	8.55834e-213	Plasma cells	PSAP
290	1.12733e-216	1.35449	0.704	0.399	2.48689e-212	Plasma cells	RPN2
291	1.85624e-191	1.50094	0.764	0.518	4.09486e-187	Plasma cells	HSPA5
292	1.67654e-187	1.29666	0.668	0.376	3.69845e-183	Plasma cells	RPN1
293	3.66348e-186	1.23213	0.692	0.425	8.08165e-182	Plasma cells	TMED10
294	1.21566e-185	1.18649	0.551	0.225	2.68174e-181	Plasma cells	MANF
295	1.19763e-183	1.19715	0.574	0.257	2.64198e-179	Plasma cells	VIMP
296	4.80298e-176	1.15371	0.749	0.535	1.05954e-171	Plasma cells	RABAC1
297	4.63453e-169	1.15654	0.709	0.473	1.02238e-164	Plasma cells	P4HB
298	2.02964e-168	1.21728	0.679	0.413	4.47739e-164	Plasma cells	ERGIC3
299	1.94026e-164	1.20156	0.618	0.338	4.28021e-160	Plasma cells	HM13
300	1.01693e-156	1.18497	0.645	0.391	2.24336e-152	Plasma cells	KDELR1
301	0	4.11463	0.997	0.025	0	Fibroblasts	DCN
302	0	3.83541	0.995	0.039	0	Fibroblasts	COL1A1
303	0	3.77931	0.391	0.008	0	Fibroblasts	MMP1
304	0	3.64803	0.51	0.028	0	Fibroblasts	CXCL14
305	0	3.64659	0.986	0.014	0	Fibroblasts	LUM
306	0	3.58929	0.997	0.035	0	Fibroblasts	COL1A2
307	0	3.58505	0.611	0.039	0	Fibroblasts	CFD
308	0	3.577	0.99	0.034	0	Fibroblasts	COL3A1
309	0	3.46209	0.724	0.013	0	Fibroblasts	APOD
310	0	3.39802	0.999	0.073	0	Fibroblasts	COL6A2
311	0	3.23963	0.253	0.004	0	Fibroblasts	MMP3
312	0	3.18541	0.718	0.063	0	Fibroblasts	PTGDS
313	0	3.15727	0.997	0.053	0	Fibroblasts	COL6A1
314	0	3.03497	0.858	0.007	0	Fibroblasts	SFRP2
315	0	2.89799	0.964	0.027	0	Fibroblasts	CTSK
316	0	2.83669	0.99	0.034	0	Fibroblasts	C1S
317	0	2.68765	0.871	0.032	0	Fibroblasts	RARRES2
318	0	2.63028	0.966	0.059	0	Fibroblasts	COL6A3
319	0	2.61431	0.601	0.021	0	Fibroblasts	POSTN
320	0	2.56654	0.851	0.159	0	Fibroblasts	GSN
321	0	2.51836	0.933	0.019	0	Fibroblasts	CCDC80
322	0	2.50406	0.955	0.013	0	Fibroblasts	MMP2
323	0	2.49321	0.406	0.06	0	Fibroblasts	CCL19
324	0	2.4924	0.97	0.076	0	Fibroblasts	SERPINF1
325	0	2.47312	0.473	0.053	0	Fibroblasts	MGP
326	0	2.422	0.304	0.001	0	Fibroblasts	CCL11
327	0	2.33644	0.981	0.069	0	Fibroblasts	SPARC
328	0	2.33553	0.99	0.333	0	Fibroblasts	TIMP1
329	0	2.30447	0.952	0.043	0	Fibroblasts	THY1
330	0	2.25053	0.919	0.041	0	Fibroblasts	NNMT
331	0	2.24071	0.977	0.051	0	Fibroblasts	PCOLCE
332	0	2.23117	0.947	0.028	0	Fibroblasts	C1R
333	0	2.22842	0.708	0.028	0	Fibroblasts	CXCL12
334	0	2.22116	0.965	0.069	0	Fibroblasts	SERPING1
335	0	2.20314	0.725	0.018	0	Fibroblasts	TNC
336	0	2.19295	0.858	0.033	0	Fibroblasts	BGN
337	0	2.19125	0.633	0.118	0	Fibroblasts	CLU
338	0	2.17936	0.703	0.011	0	Fibroblasts	C3
339	0	2.16937	0.977	0.197	0	Fibroblasts	IGFBP4
340	0	2.14014	0.978	0.191	0	Fibroblasts	SELM
341	0	2.12434	0.335	0.004	0	Fibroblasts	CXCL1
342	0	2.12286	0.7	0.071	0	Fibroblasts	APOE
343	0	2.07004	0.788	0.007	0	Fibroblasts	MFAP4
344	0	2.06498	0.996	0.482	0	Fibroblasts	IFITM3
345	0	2.05651	0.948	0.048	0	Fibroblasts	AEBP1
346	0	2.04644	0.871	0.036	0	Fibroblasts	CFH
347	0	2.04609	0.789	0.005	0	Fibroblasts	DPT
348	0	2.02853	0.959	0.063	0	Fibroblasts	S100A13
349	0	2.01953	0.651	0.027	0	Fibroblasts	CYR61
350	0	2.00882	0.906	0.112	0	Fibroblasts	IGFBP7
351	0	3.09309	0.907	0.07	0	ILC1	XCL1
352	0	2.96327	0.833	0.055	0	ILC1	XCL2
353	0	2.57504	0.791	0.093	0	ILC1	GNLY
354	0	2.46851	0.708	0.128	0	ILC1	AREG
355	0	2.16023	0.956	0.183	0	ILC1	CTSW
356	0	2.01914	0.719	0.022	0	ILC1	KLRD1
357	0	1.85321	0.827	0.192	0	ILC1	CD7
358	0	1.72333	0.806	0.154	0	ILC1	KLRB1
359	0	1.69258	0.613	0.021	0	ILC1	KLRC1
360	0	1.57726	0.472	0.053	0	ILC1	CRTAM
361	0	1.55451	0.906	0.115	0	ILC1	TYROBP
362	0	1.4513	0.835	0.095	0	ILC1	FCER1G
363	0	1.4174	0.826	0.202	0	ILC1	NKG7
364	0	1.37221	0.555	0.068	0	ILC1	MAFF
365	0	1.24628	0.615	0.142	0	ILC1	TNFRSF18
366	0	1.19251	0.604	0.111	0	ILC1	MATK
367	0	1.07333	0.441	0.009	0	ILC1	SH2D1B
368	0	1.03544	0.394	0.009	0	ILC1	KLRF1
369	0	1.03505	0.337	0.019	0	ILC1	KRT86
370	0	0.930147	0.267	0.021	0	ILC1	SPINK2
371	2.59352e-260	1.49163	0.51	0.107	5.7213e-256	ILC1	GZMB
372	9.87414e-242	1.06142	0.355	0.061	2.17824e-237	ILC1	FXYD7
373	1.50101e-241	1.14001	0.959	0.723	3.31122e-237	ILC1	IFITM2
374	4.28479e-233	1.40132	0.928	0.548	9.45225e-229	ILC1	DUSP2
375	2.12956e-231	1.04022	0.628	0.187	4.69782e-227	ILC1	PRF1
376	2.74615e-225	1.20016	0.646	0.218	6.05801e-221	ILC1	MAP3K8
377	2.32279e-220	1.5181	0.923	0.636	5.12408e-216	ILC1	NFKBIA
378	1.75831e-217	1.06484	0.553	0.16	3.87884e-213	ILC1	FOSL2
379	2.85061e-214	1.16342	0.654	0.236	6.28845e-210	ILC1	IL2RB
380	1.53549e-210	1.44751	0.859	0.456	3.3873e-206	ILC1	TNFAIP3
381	1.31281e-200	1.04816	0.976	0.739	2.89606e-196	ILC1	SRGN
382	4.60718e-195	1.00513	0.66	0.227	1.01634e-190	ILC1	HOPX
383	1.45294e-188	1.23671	0.584	0.208	3.20518e-184	ILC1	CMC1
384	9.14486e-185	1.10271	0.74	0.322	2.01736e-180	ILC1	BHLHE40
385	9.1183e-180	1.27524	0.844	0.48	2.0115e-175	ILC1	REL
386	9.29232e-174	1.08836	0.622	0.244	2.04989e-169	ILC1	NFKB1
387	1.26976e-165	0.939014	0.556	0.184	2.80108e-161	ILC1	SYTL3
388	1.94852e-144	1.29178	0.675	0.313	4.29843e-140	ILC1	GADD45B
389	1.25243e-127	1.06478	0.92	0.75	2.76286e-123	ILC1	ZFP36L2
390	3.16599e-123	1.01495	0.657	0.3	6.98418e-119	ILC1	IL7R
391	4.12518e-120	1.03529	0.638	0.335	9.10014e-116	ILC1	CD97
392	4.29979e-120	1.1737	0.928	0.785	9.48534e-116	ILC1	ZFP36
393	1.87229e-118	1.1079	0.664	0.37	4.13028e-114	ILC1	FAM177A1
394	1.18325e-113	1.00807	0.761	0.413	2.61024e-109	ILC1	NR4A1
395	6.24321e-112	0.906794	0.577	0.257	1.37725e-107	ILC1	ID2
396	1.15168e-101	1.04432	0.786	0.522	2.5406e-97	ILC1	NR4A2
397	2.38005e-98	1.0073	0.643	0.339	5.25039e-94	ILC1	FOSB
398	2.59542e-91	0.932165	0.539	0.267	5.72549e-87	ILC1	NFKBIZ
399	5.43492e-80	0.920432	0.367	0.135	1.19894e-75	ILC1	RBKS
400	2.44873e-61	0.968948	0.598	0.38	5.4019e-57	ILC1	RGCC
401	0	2.58087	0.797	0.094	0	NK	GNLY
402	0	2.55851	0.973	0.202	0	NK	NKG7
403	0	2.54909	0.918	0.194	0	NK	CCL4
404	0	2.40372	0.91	0.185	0	NK	PRF1
405	0	2.33156	0.739	0.007	0	NK	FGFBP2
406	0	2.26947	0.9	0.104	0	NK	GZMB
407	0	2.07402	0.381	0.047	0	NK	CCL4L2
408	0	2.04346	0.526	0.073	0	NK	CCL3
409	0	2.03576	0.689	0.02	0	NK	FCGR3A
410	0	1.99288	0.798	0.022	0	NK	KLRD1
411	0	1.98922	0.829	0.117	0	NK	GZMH
412	0	1.88581	0.915	0.185	0	NK	CTSW
413	0	1.73929	0.594	0.073	0	NK	SPON2
414	0	1.67262	0.944	0.395	0	NK	CST7
415	0	1.63691	0.908	0.325	0	NK	CCL5
416	0	1.53596	0.91	0.224	0	NK	GZMA
417	0	1.53538	0.697	0.118	0	NK	TYROBP
418	0	1.47008	0.611	0.009	0	NK	S1PR5
419	0	1.35486	0.779	0.194	0	NK	CD7
420	0	1.27236	0.463	0.009	0	NK	KLRF1
421	0	1.26557	0.495	0.036	0	NK	CLIC3
422	0	1.12853	0.429	0.011	0	NK	CX3CR1
423	0	1.12474	0.505	0.049	0	NK	GPR56
424	0	1.06907	0.35	0.011	0	NK	SH2D1B
425	0	0.967876	0.447	0.053	0	NK	TTC38
426	0	0.933533	0.427	0.046	0	NK	CD300A
427	0	0.932774	0.41	0.053	0	NK	TBX21
428	0	0.915644	0.382	0.019	0	NK	FCRL6
429	0	0.845433	0.394	0.048	0	NK	PRSS23
430	6.47221e-284	1.57795	0.413	0.061	1.42777e-279	NK	XCL2
431	2.95152e-267	0.988579	0.54	0.112	6.51105e-263	NK	MATK
432	7.18806e-263	1.02055	0.647	0.158	1.58569e-258	NK	PLEK
433	2.06471e-253	1.00134	0.502	0.099	4.55475e-249	NK	PLAC8
434	2.47104e-222	1.14827	0.74	0.263	5.45112e-218	NK	GZMM
435	1.35135e-216	1.22004	0.7	0.253	2.98108e-212	NK	EFHD2
436	9.75828e-202	1.26937	0.787	0.352	2.15268e-197	NK	CD247
437	6.16402e-196	0.867011	0.49	0.12	1.35978e-191	NK	ABI3
438	2.43563e-195	1.17596	0.574	0.158	5.373e-191	NK	KLRB1
439	5.19164e-194	0.99617	0.703	0.227	1.14528e-189	NK	HOPX
440	2.54637e-186	1.07749	0.455	0.1	5.6173e-182	NK	FCER1G
441	1.24037e-185	1.07411	0.689	0.247	2.73625e-181	NK	SH2D2A
442	9.08199e-168	0.989132	0.853	0.462	2.00349e-163	NK	LITAF
443	6.29727e-160	0.959949	0.815	0.406	1.38918e-155	NK	RARRES3
444	2.95933e-157	1.00405	0.629	0.237	6.52828e-153	NK	IL2RB
445	2.07827e-151	0.983116	0.939	0.724	4.58466e-147	NK	IFITM2
446	7.97764e-141	0.916206	0.573	0.215	1.75987e-136	NK	APMAP
447	2.34279e-137	0.887352	0.897	0.574	5.1682e-133	NK	HCST
448	4.86168e-133	1.07513	0.552	0.209	1.07249e-128	NK	CMC1
449	5.52811e-131	0.899226	0.86	0.556	1.2195e-126	NK	ITGB2
450	4.37738e-120	0.894975	0.676	0.335	9.6565e-116	NK	CD97
451	0	4.60754	0.682	0.024	0	Epithelial cells	KRT14
452	0	4.52479	0.717	0.027	0	Epithelial cells	S100A8
453	0	4.47477	0.545	0.011	0	Epithelial cells	S100A7
454	0	4.12632	0.719	0.039	0	Epithelial cells	S100A9
455	0	3.78672	0.664	0.01	0	Epithelial cells	KRT6A
456	0	3.61886	0.638	0.013	0	Epithelial cells	KRT5
457	0	3.5095	0.532	0.007	0	Epithelial cells	KRT17
458	0	3.47663	0.626	0.009	0	Epithelial cells	KRT16
459	0	3.43788	0.767	0.007	0	Epithelial cells	LGALS7B
460	0	3.41622	0.838	0.023	0	Epithelial cells	SFN
461	0	3.36825	0.597	0.014	0	Epithelial cells	S100A2
462	0	3.19337	0.443	0.005	0	Epithelial cells	KRTDAP
463	0	2.999	0.543	0.004	0	Epithelial cells	CALML5
464	0	2.77489	0.826	0.138	0	Epithelial cells	PERP
465	0	2.72548	0.628	0.01	0	Epithelial cells	DMKN
466	0	2.6276	0.502	0.003	0	Epithelial cells	LY6D
467	0	2.60606	0.334	0.006	0	Epithelial cells	KRT1
468	0	2.60476	0.605	0.004	0	Epithelial cells	LGALS7
469	0	2.54346	0.433	0.003	0	Epithelial cells	KRT6B
470	0	2.53584	0.771	0.004	0	Epithelial cells	S100A14
471	0	2.41965	0.429	0.002	0	Epithelial cells	SERPINB4
472	0	2.22828	0.291	0.001	0	Epithelial cells	SPRR1B
473	0	2.21977	0.486	0.002	0	Epithelial cells	CALML3
474	0	2.18524	0.429	0.003	0	Epithelial cells	SBSN
475	0	2.14637	0.502	0.035	0	Epithelial cells	CSTA
476	0	1.97047	0.528	0.014	0	Epithelial cells	TACSTD2
477	0	1.91079	0.526	0.001	0	Epithelial cells	MIR205HG
478	0	1.86584	0.721	0.048	0	Epithelial cells	S100A16
479	0	1.80632	0.583	0.091	0	Epithelial cells	IFI27
480	0	1.80205	0.391	0.001	0	Epithelial cells	SERPINB3
481	0	1.76479	0.595	0.012	0	Epithelial cells	DSP
482	0	1.73791	0.472	0.013	0	Epithelial cells	CRABP2
483	0	1.65796	0.684	0.048	0	Epithelial cells	JUP
484	0	1.61331	0.619	0.002	0	Epithelial cells	FXYD3
485	0	1.5658	0.476	0.054	0	Epithelial cells	LYPD3
486	0	1.55901	0.395	0.003	0	Epithelial cells	GJB2
487	0	1.40435	0.613	0.001	0	Epithelial cells	TRIM29
488	0	1.31321	0.445	0.001	0	Epithelial cells	DSC3
489	0	1.22055	0.496	0.001	0	Epithelial cells	SERPINB5
490	0	1.20981	0.362	0.034	0	Epithelial cells	CA2
491	1.56893e-275	1.20667	0.662	0.139	3.46106e-271	Epithelial cells	YBX3
492	1.20949e-250	1.33429	0.31	0.032	2.66814e-246	Epithelial cells	CXCL14
493	4.56307e-235	1.62096	0.605	0.141	1.00661e-230	Epithelial cells	CD9
494	6.2215e-135	1.71676	0.887	0.541	1.37246e-130	Epithelial cells	CSTB
495	1.21273e-127	1.31321	0.502	0.139	2.67528e-123	Epithelial cells	EGR1
496	8.57859e-126	1.40573	0.818	0.487	1.89244e-121	Epithelial cells	HSPB1
497	2.51976e-102	2.44093	0.654	0.323	5.55858e-98	Epithelial cells	FABP5
498	7.55272e-68	1.44813	0.532	0.237	1.66613e-63	Epithelial cells	AQP3
499	2.70137e-58	1.88265	0.69	0.401	5.95923e-54	Epithelial cells	KRT10
500	7.86225e-43	1.26895	0.498	0.23	1.73441e-38	Epithelial cells	HOPX
501	0	2.60753	0.983	0.277	0	pDC	IRF7
502	0	2.54664	0.95	0.056	0	pDC	IGJ
503	0	2.54347	0.933	0.107	0	pDC	GZMB
504	0	2.51975	0.927	0.011	0	pDC	LILRA4
505	0	2.39646	0.938	0.066	0	pDC	PLD4
506	0	2.26872	0.941	0.151	0	pDC	IRF8
507	0	2.24824	0.969	0.098	0	pDC	PLAC8
508	0	2.11263	0.866	0.036	0	pDC	CLIC3
509	0	1.92974	0.908	0.036	0	pDC	IL3RA
510	0	1.76225	0.854	0.113	0	pDC	PPP1R14B
511	0	1.71908	0.902	0.099	0	pDC	FCER1G
512	0	1.67208	0.919	0.205	0	pDC	APP
513	0	1.67056	0.899	0.083	0	pDC	SERPINF1
514	0	1.65874	0.843	0.016	0	pDC	SMPD3
515	0	1.63533	0.748	0.002	0	pDC	SCT
516	0	1.61268	0.885	0.163	0	pDC	UGCG
517	0	1.59806	0.496	0.043	0	pDC	RASD1
518	0	1.57554	0.891	0.158	0	pDC	PLEK
519	0	1.54787	0.838	0.026	0	pDC	LILRB4
520	0	1.53477	0.779	0.004	0	pDC	LRRC26
521	0	1.50495	0.818	0.044	0	pDC	DERL3
522	0	1.49406	0.826	0.104	0	pDC	TSPAN13
523	0	1.49189	0.88	0.102	0	pDC	RNASE6
524	0	1.45427	0.762	0.042	0	pDC	RP11-38J22.6
525	0	1.4218	0.79	0.002	0	pDC	CLEC4C
526	0	1.3956	0.91	0.12	0	pDC	TYROBP
527	0	1.39175	0.832	0.101	0	pDC	CD68
528	0	1.37007	0.697	0.001	0	pDC	PTCRA
529	0	1.36581	0.77	0.02	0	pDC	MAP1A
530	0	1.33828	0.787	0.047	0	pDC	MPEG1
531	0	1.30606	0.647	0.053	0	pDC	MS4A6A
532	0	1.26067	0.863	0.09	0	pDC	MZB1
533	3.11824e-297	1.71702	0.927	0.245	6.87883e-293	pDC	CCDC50
534	1.65349e-295	1.90092	0.924	0.247	3.6476e-291	pDC	ITM2C
535	2.33992e-289	3.17459	0.543	0.069	5.16185e-285	pDC	PTGDS
536	4.08777e-286	1.3222	0.874	0.188	9.01762e-282	pDC	CYB561A3
537	3.50233e-277	1.58992	0.924	0.248	7.72615e-273	pDC	TCF4
538	5.32181e-267	1.33393	0.751	0.136	1.17399e-262	pDC	IRF4
539	3.07893e-263	1.50424	0.899	0.239	6.79213e-259	pDC	C12orf75
540	4.76967e-240	1.24754	0.784	0.166	1.05219e-235	pDC	SLC20A1
541	1.58567e-210	1.56636	0.941	0.384	3.49799e-206	pDC	NPC2
542	6.93317e-202	1.56382	0.978	0.628	1.52946e-197	pDC	SEC61B
543	4.40206e-174	1.99422	0.891	0.381	9.71094e-170	pDC	GPR183
544	1.04025e-167	1.39094	0.952	0.615	2.29478e-163	pDC	GPX1
545	2.57398e-161	1.26545	0.927	0.441	5.67819e-157	pDC	ALOX5AP
546	9.77013e-154	1.29854	0.936	0.563	2.15529e-149	pDC	HSP90B1
547	8.41234e-152	1.47033	0.583	0.133	1.85576e-147	pDC	SOX4
548	7.64783e-138	1.54739	0.686	0.213	1.68711e-133	pDC	LDLRAD4
549	1.77368e-113	1.26147	0.613	0.18	3.91273e-109	pDC	NR4A3
550	6.74132e-107	1.69224	0.717	0.288	1.48713e-102	pDC	RGS2
551	0	3.58998	0.543	0.035	0	DC	CCL17
552	0	3.04523	0.95	0.101	0	DC	FSCN1
553	0	2.72944	0.502	0.015	0	DC	CCL22
554	0	2.31597	0.842	0.022	0	DC	LAMP3
555	0	2.19692	0.423	0.032	0	DC	G0S2
556	0	2.18097	0.672	0.041	0	DC	EBI3
557	0	2.14041	0.644	0.018	0	DC	IDO1
558	0	1.96361	0.833	0.053	0	DC	RASSF4
559	0	1.91644	0.492	0.037	0	DC	C15orf48
560	0	1.87117	0.804	0.121	0	DC	TYROBP
561	0	1.78952	0.893	0.164	0	DC	GSN
562	0	1.74698	0.707	0.046	0	DC	TNFAIP2
563	0	1.70146	0.612	0.056	0	DC	TMEM176A
564	0	1.65363	0.748	0.101	0	DC	MARCKS
565	0	1.55954	0.461	0.005	0	DC	NCCRP1
566	0	1.55098	0.662	0.064	0	DC	TMEM176B
567	0	1.53978	0.685	0.034	0	DC	CSF2RA
568	0	1.48454	0.628	0.02	0	DC	GPR157
569	0	1.43178	0.637	0.054	0	DC	LGALS2
570	0	1.39664	0.467	0.023	0	DC	CD1E
571	0	1.38266	0.653	0.066	0	DC	MGLL
572	0	1.33689	0.669	0.011	0	DC	LAD1
573	0	1.30358	0.325	0.015	0	DC	CD1B
574	0	1.27225	0.688	0.06	0	DC	ALDH2
575	1.42912e-261	2.43028	0.95	0.283	3.15264e-257	DC	MARCKSL1
576	1.87317e-261	1.39027	0.748	0.135	4.13221e-257	DC	DAPP1
577	7.09027e-219	1.38365	0.618	0.094	1.56411e-214	DC	LYZ
578	5.31671e-217	1.43291	0.823	0.189	1.17287e-212	DC	BASP1
579	1.27562e-207	1.62916	0.855	0.252	2.81402e-203	DC	NUB1
580	2.45087e-181	1.26708	0.722	0.16	5.40662e-177	DC	PLEK
581	1.49945e-171	1.49028	0.795	0.224	3.30778e-167	DC	TRAF1
582	8.29778e-169	1.34141	0.631	0.133	1.83049e-164	DC	TBC1D4
583	4.26311e-168	2.84553	0.927	0.477	9.40442e-164	DC	TXN
584	2.46203e-158	1.82245	0.883	0.319	5.43124e-154	DC	CDKN1A
585	3.76004e-147	1.71251	0.981	0.674	8.29464e-143	DC	HLA-DPB1
586	3.42024e-143	2.0404	0.767	0.268	7.54504e-139	DC	CCR7
587	3.55939e-143	1.22287	0.864	0.333	7.85201e-139	DC	TYMP
588	7.2194e-136	1.72547	0.754	0.259	1.5926e-131	DC	ID2
589	7.63718e-129	1.36111	0.95	0.541	1.68476e-124	DC	GSTP1
590	1.86124e-121	2.05746	0.852	0.424	4.1059e-117	DC	BIRC3
591	1.06056e-120	1.3851	0.978	0.517	2.33959e-116	DC	HLA-DQA1
592	2.92808e-113	1.35983	0.804	0.302	6.45935e-109	DC	CD83
593	2.2993e-109	1.23625	0.792	0.282	5.07225e-105	DC	TUBA1C
594	8.29232e-105	1.30807	0.274	0.038	1.82928e-100	DC	CXCL9
595	6.61411e-103	1.30774	0.981	0.653	1.45907e-98	DC	HLA-DRA
596	6.55756e-96	1.47956	0.801	0.396	1.4466e-91	DC	PPA1
597	4.55654e-95	1.32121	0.662	0.227	1.00517e-90	DC	BCL2A1
598	5.12034e-73	1.48448	0.902	0.638	1.12955e-68	DC	NFKBIA
599	3.84597e-58	1.54904	0.7	0.382	8.4842e-54	DC	GPR183
600	5.01976e-43	1.23021	0.798	0.627	1.10736e-38	DC	SAT1
601	0	5.37255	1	0.014	0	Mast cells	TPSAB1
602	0	4.07857	0.955	0.004	0	Mast cells	CPA3
603	0	3.90139	0.929	0.064	0	Mast cells	HPGD
604	0	3.22104	0.857	0.008	0	Mast cells	GATA2
605	0	3.20922	0.721	0.004	0	Mast cells	CTSG
606	0	2.77664	0.942	0.072	0	Mast cells	HPGDS
607	0	2.3571	0.669	0.001	0	Mast cells	HDC
608	0	2.34419	0.747	0.031	0	Mast cells	VWA5A
609	0	2.27771	0.682	0.004	0	Mast cells	SLC18A2
610	0	2.12879	0.539	0.001	0	Mast cells	ADCYAP1
611	0	2.09947	0.39	0.001	0	Mast cells	TPSD1
612	0	2.0552	0.669	0.02	0	Mast cells	C1orf186
613	0	1.96697	0.578	0.005	0	Mast cells	KIT
614	0	1.81209	0.571	0.001	0	Mast cells	RP11-354E11.2
615	0	1.73937	0.519	0	0	Mast cells	MS4A2
616	0	1.69093	0.565	0.004	0	Mast cells	IL1RL1
617	7.19148e-289	1.87668	0.61	0.041	1.58644e-284	Mast cells	LTC4S
618	1.90984e-246	2.04937	0.89	0.102	4.21311e-242	Mast cells	FCER1G
619	1.25353e-216	1.39224	0.422	0.025	2.76529e-212	Mast cells	CNRIP1
620	6.6271e-201	1.76837	0.435	0.029	1.46194e-196	Mast cells	HS3ST1
621	3.2318e-167	2.31078	0.786	0.123	7.12935e-163	Mast cells	CLU
622	3.10982e-148	1.49925	0.805	0.123	6.86026e-144	Mast cells	TYROBP
623	3.23145e-128	1.56637	0.578	0.081	7.12857e-124	Mast cells	ALOX5
624	6.17726e-125	1.36094	0.448	0.048	1.3627e-120	Mast cells	BACE2
625	4.33584e-100	1.56269	0.481	0.066	9.56485e-96	Mast cells	TMEM176B
626	5.65877e-90	1.76172	0.903	0.34	1.24832e-85	Mast cells	TIMP1
627	2.43971e-85	1.70308	0.929	0.408	5.382e-81	Mast cells	CD63
628	9.93412e-79	1.46712	1	0.984	2.19147e-74	Mast cells	FTH1
629	2.9708e-74	1.40014	0.604	0.144	6.55358e-70	Mast cells	CD9
630	1.92441e-72	1.62113	0.851	0.397	4.24525e-68	Mast cells	CAPG
631	1.95753e-70	1.66563	0.929	0.465	4.31832e-66	Mast cells	ANXA1
632	1.19303e-69	1.69841	0.526	0.118	2.63182e-65	Mast cells	LEO1
633	4.45374e-64	2.00157	0.701	0.236	9.82495e-60	Mast cells	GLUL
634	2.7266e-62	1.42715	0.448	0.087	6.01488e-58	Mast cells	PLAUR
635	6.18784e-59	1.25052	0.994	0.816	1.36504e-54	Mast cells	S100A6
636	5.63035e-54	1.31059	0.883	0.488	1.24206e-49	Mast cells	IFITM3
637	3.65266e-50	1.74118	0.461	0.119	8.05776e-46	Mast cells	ACOT7
638	9.08692e-46	1.66316	0.851	0.522	2.00457e-41	Mast cells	LGALS3
639	1.01448e-44	1.29577	0.747	0.401	2.23794e-40	Mast cells	LAPTM4A
640	1.35577e-40	2.09753	0.422	0.117	2.99084e-36	Mast cells	UTS2
641	3.89831e-34	1.63096	0.695	0.418	8.59967e-30	Mast cells	CTSD
642	6.06337e-34	2.40741	0.429	0.134	1.33758e-29	Mast cells	AREG
643	1.27071e-30	1.2608	0.416	0.135	2.80319e-26	Mast cells	SOX4
644	2.89827e-30	1.83715	0.558	0.269	6.39358e-26	Mast cells	LMO4
645	2.00705e-29	1.90324	0.519	0.239	4.42755e-25	Mast cells	NSMCE1
646	2.8607e-27	1.53236	0.532	0.252	6.3107e-23	Mast cells	SOCS1
647	6.37311e-19	1.33811	0.494	0.27	1.40591e-14	Mast cells	NFKBIZ
648	1.66143e-12	1.23762	0.604	0.468	3.66512e-08	Mast cells	DDIT4
649	7.18311e-12	1.36597	0.481	0.317	1.58459e-07	Mast cells	GADD45B
650	2.07223e-08	1.38942	0.545	0.444	0.000457134	Mast cells	MT2A
651	0	3.52812	0.958	0.003	0	Melanocytes	PMEL
652	0	3.40692	0.938	0.002	0	Melanocytes	TYRP1
653	0	1.99374	0.365	0.001	0	Melanocytes	DCT
654	0	1.97715	0.594	0.001	0	Melanocytes	MLANA
655	0	1.79206	0.615	0	0	Melanocytes	TYR
656	0	1.67273	0.615	0.018	0	Melanocytes	FRZB
657	0	1.55042	0.51	0.011	0	Melanocytes	CAPN3
658	0	1.54205	0.531	0.003	0	Melanocytes	NOV
659	0	1.48022	0.49	0.014	0	Melanocytes	MITF
660	0	1.42729	0.458	0.001	0	Melanocytes	GPR143
661	0	1.28728	0.365	0.001	0	Melanocytes	PLP1
662	0	1.18862	0.354	0.006	0	Melanocytes	KIT
663	0	0.993816	0.333	0.005	0	Melanocytes	CDH3
664	0	0.944632	0.365	0.001	0	Melanocytes	SLC24A5
665	0	0.917796	0.281	0	0	Melanocytes	PCSK2
666	0	0.858922	0.302	0	0	Melanocytes	TRPM1
667	0	0.82879	0.312	0.001	0	Melanocytes	BCAN
668	6.8084e-279	1.98579	0.74	0.04	1.50193e-274	Melanocytes	QPCT
669	4.10541e-275	1.25974	0.479	0.016	9.05652e-271	Melanocytes	NSG1
670	1.25718e-244	1.48322	0.604	0.03	2.77333e-240	Melanocytes	SNCA
671	3.3409e-177	1.50748	0.542	0.032	7.37003e-173	Melanocytes	GPNMB
672	9.95371e-166	1.27378	0.438	0.022	2.19579e-161	Melanocytes	CRYAB
673	2.19477e-165	1.07012	0.344	0.014	4.84166e-161	Melanocytes	EDNRB
674	6.44556e-152	1.27433	0.417	0.022	1.42189e-147	Melanocytes	TFAP2A
675	1.00859e-149	1.97206	0.854	0.094	2.22494e-145	Melanocytes	IFI27
676	9.51248e-102	1.06171	0.375	0.026	2.09845e-97	Melanocytes	GPM6B
677	1.10718e-94	1.40298	0.49	0.049	2.44244e-90	Melanocytes	BACE2
678	1.78223e-82	1.84377	0.594	0.079	3.93159e-78	Melanocytes	APOE
679	9.6917e-62	0.888562	0.427	0.054	2.13799e-57	Melanocytes	GPR56
680	6.4406e-58	0.967184	0.656	0.121	1.4208e-53	Melanocytes	IGFBP7
681	4.79653e-57	0.886884	0.354	0.041	1.05811e-52	Melanocytes	ST3GAL4
682	5.4918e-52	1.02967	0.51	0.092	1.21149e-47	Melanocytes	VAT1
683	6.38328e-47	1.04414	0.385	0.056	1.40815e-42	Melanocytes	PMP22
684	1.4916e-37	0.858774	0.323	0.048	3.29047e-33	Melanocytes	EMP1
685	9.5696e-36	1.08822	0.427	0.088	2.11105e-31	Melanocytes	LGALS3BP
686	8.26551e-30	0.995552	0.635	0.238	1.82337e-25	Melanocytes	ASAH1
687	3.05656e-27	0.85621	1	0.921	6.74277e-23	Melanocytes	VIM
688	1.55607e-25	0.822488	0.365	0.085	3.43269e-21	Melanocytes	SLC1A4
689	2.04048e-25	1.01726	0.896	0.543	4.50129e-21	Melanocytes	GSTP1
690	4.59246e-25	1.03545	0.792	0.409	1.0131e-20	Melanocytes	CD63
691	7.42579e-22	0.82947	0.583	0.217	1.63813e-17	Melanocytes	NBAS
692	1.74151e-21	0.976087	0.823	0.488	3.84177e-17	Melanocytes	ANXA2
693	2.19485e-20	0.944757	0.438	0.143	4.84183e-16	Melanocytes	OSTM1
694	5.18213e-19	0.89979	0.542	0.23	1.14318e-14	Melanocytes	CDC42EP3
695	2.70559e-17	0.878032	0.688	0.419	5.96854e-13	Melanocytes	CTSD
696	3.2157e-14	1.3307	0.448	0.2	7.09383e-10	Melanocytes	CD59
697	3.9961e-14	0.842691	0.583	0.325	8.81539e-10	Melanocytes	CTSB
698	5.47278e-13	0.844093	0.688	0.437	1.20729e-08	Melanocytes	MT-ND6
699	5.45087e-12	0.886359	0.365	0.141	1.20246e-07	Melanocytes	RP11-290D2.6
700	1.14296e-06	1.10647	0.323	0.172	0.0252137	Melanocytes	IFI6

## Sheet: Fig1g
	Malignant T	CD4 T	CD8 T	Treg	DN T
MF18	0.0462428	0.319364	0.393064	0.236994	0.00433526
MF27-1	0.0690299	0.138992	0.482276	0.309702	0
MF27-2	0.118841	0.228986	0.281159	0.371015	0
PCALCL2	0.198383	0.325863	0.32917	0.129684	0.0168993
MF30-1	0.23766	0.429616	0.132998	0.0210238	0.178702
MF7	0.250755	0.0664653	0.507553	0.175227
MF22	0.27027	0.329955	0.206081	0.192568	0.00112613
MF4	0.330769	0.351282	0.135897	0.182051
MF21-1	0.51545	0.155899	0.224719	0.0997191	0.00421348
MF6	0.635992	0.226994	0.102249	0.0347648
MF30-2	0.639732	0.241624	0.0788333	0.02838	0.0114308
MF28-2	0.723445	0.130898	0.107186	0.037745	0.00072586
MF21-2	0.742042	0.0740944	0.109221	0.0746432	0
MF15	0.753411	0.00097466	0.24269	0.00097466	0.00194932
MF28-1	0.814579	0.0394116	0.114502	0.0304095	0.00109782
MF14	0.827991	0	0.172009	0	0
MF17	0.835817	0.0977778	0.0366013	0.0271895	0.00261438
MF26	0.975138	0.0103591	0.00621547	0.00828729	0
PCALCL1	0.982633	0.00610185	0.0110303	0.00023469	0

## Sheet: Fig2e
gene_name	HH	Hut_78	MAC_2a	MJ	Mac_1	Myla	PB2B	SZ_4	HC1	HC2	HC3
TRAC	93.0594	81.0058	1.10609	149.38	117.843	59.8423	2.25896	39.1063	428.317	420.131	392.758
TRBC1	377.731	421.724	0	63.8051	0.670813	0.546698	3.49436	0.708998	503.769	584.011	441.463
TRBC2	129.874	162.923	0.996942	13.3173	222.625	285.268	2.31369	0	709.998	593.486	709.04

## Sheet: Fig2g
Program 1	Program 2	Program 3	Program 4
JUNB	TUBA1B	RPL21	MALAT1
FOS	STMN1	RPL29	RNF213
ZFP36	TUBB	RPL31	DDX17
DUSP2	HMGN2	RPL18A	NEAT1
CD69	HMGB2	RPL24	EML4
NR4A2	H2AFZ	RPL26	STK4
DUSP1	DUT	RPS29	C1orf63
JUN	ENO1	RPS15A	PNISR
NR4A1	LGALS1	RPL39	NKTR
RGS1	GAPDH	RPL37	AHNAK
BTG2	TPI1	RPS14	PTPRC
PPP1R15A	TYMS	RPL10A	SYNE2
ZNF331	HIST1H4C	RPS19	MACF1
DNAJB1	HMGB1	RPL34	FUS
NFKBIA	RANBP1	RPS18	SF1
SLC2A3	PKM	RPS27	MBNL1
KLF6	RAN	RPS4X	SMCHD1
FOSB	SLC25A5	RPL35A	N4BP2L2
ZFP36L2	MCM7	RPS12	RBM39
HSPA1A	PRDX1	RPS5	MTRNR2L12
SRGN	MT2A	RPL9	CELF2
CCL4	H2AFV	RPS28	USP15
TNFAIP3	PGAM1	RPS25	ARGLU1
BTG1	LDHA	RPSA	ACAP1
CXCR4	EIF5A	RPL36A	IL7R
HSPA1B	FABP5	RPL36	TNFAIP3
TSC22D3	KIAA0101	RPS3A	PAG1
DDIT4	SNRPD1	RPL3	MT-ND1
CREM	MIF	RPL38	MT-ND3
RGCC	PTTG1	RPL27	IKZF1
YPEL5	RRM2	RPL37A	CBLB
DUSP4	TXN	RPL27A	ANKRD44
MALAT1	TUBB4B	RPS23	LINC-PINT
TNF	PCNA	RPL23A	DOCK8
PHLDA1	UBE2C	RPL13A	SF3B1
RGS2	MCM5	RPL32	SYTL3
SAT1	HN1	RPL30	TMEM2
LMNA	TUBA1C	RPS13	PLEC
FAM46C	LSM4	RPS9	MYH9
RNF19A	NASP	NACA	AKAP13
CSRNP1	GSTP1	RPS11	TC2N
IER2	COX5A	RPL12	DOCK10
CCL3	DEK	UQCRB	ZC3HAV1
REL	KPNA2	RPL35	ELF1
MCL1	DDX39A	RPL13	WHSC1L1
DNAJA1	C1QBP	RPS27A	WSB1
CDKN1A	NUSAP1	RPS24	HLA-B
HSP90AA1	CALM3	RPS3	CXCR4
BIRC3	DNMT1	RPS20	BTG1
ZFP36L1	IDH2	RPL22	XIST
EZR	HSPB1	RPL6	KIAA1551
JUND	NHP2	COMMD6	TMEM66
CKS2	PPA1	EEF1B2	LPAR6
PFKFB3	YBX1	SNRPD2	PRRC2B
GEM	PRDX3	BTF3	RALGAPA1
GADD45B	NUDT1	TOMM7	TTN
TNFSF9	LMNB1	RPL18	HLA-DRA
BHLHE40	CDK2AP2	RPLP2	MT-ATP6
PTGER4	RPA3	FAU	HLA-DRB1
IL13	COX8A	UBA52	AKNA
ICOS	NME1	LTB	LNPEP
NR4A3	NUCKS1	RARRES3	RASAL3
STAT3	SRSF3	RPL7	MT-ND4
CSF2	NCL	RPL5	ADAM19
TAGAP	LSM5	MAL	JAK3
SAMSN1	SEC11C	ATP5L	SPOCK2
SELK	HSPD1	NSMCE1	IQGAP1
NEAT1	MT1E	RPL15	FLNA
CYCS	TOP2A	RPL28	ZFP36L2
CTLA4	SNRPB	RPS21	MT-ND4L
MYADM	IMPDH2	RPL4	GOLGA8B
ATF3	PDCD5	RPS26	KMT2A
LINC-PINT	DCXR	RPL41	MYCBP2
MIR24-2	ACTB	RPL7A	MT-ND2
GPR183	PSME2	RPL11	MT-CYB
ARID5B	RSL1D1	HINT1	CHD2
CITED2	MCM3	RPL10	SLC38A2
SDCBP	VIM	GNB2L1	ANKRD36
TUBA1A	U2AF1	RPS16	ANKRD12
IFNG	PRDX2	RPS7	CASP8
HLA-A	SIVA1	RPS6	JUN
EGR1	ATP5A1	HMGN2	MT-ND5
FTH1	ALDOA	GAPDH	SON
PDE4B	HNRNPR	RPS15	ATP2B4
HLA-B	CXCL13	C12orf57	PRRC2C
ITM2A	APOBEC3C	GLTSCR2	MBP
C1orf63	TUBA1A	RPS10	TGFBR2
HSPE1	PTPRCAP	FTL	MT-CO3
PRMT10	CFL1	EIF3E	RNF149
MT-CO1	SSBP1	EEF1D	FOS
TUBA4A	SNRPB2	SMDT1	CCNL1
PTPRC	PTPLA	ATP5G2	MT-CO2
AREG	ATP5B	PFDN5	MYO1F
FAM177A1	ARPC1B	RPL8	NFKBIZ
SOCS1	PEBP1	C19orf43	CD69
HSPA5	PSMA4	NSA2	IL10RA
TMEM66	CKS2	RPS4Y1	ZFP36
UBC	PFN1	RPLP0	TRAF3IP3
SYTL3	SRSF2	UXT	SRSF7
MTRNR2L12	LMNA	C4orf3	CDCA7
PGM2L1	TPM4	RPL14	PDE3B
SPINT2	EIF4A1	RPL23	CD74
CXCL13	HMGN1	RPL22L1	DNAJB1
HLA-C	ATP5G3	GPX4	JAK1
CD82	ACTG1	ISCU	HLA-DPB1
TIPARP	PTMS	RPS8	RORA
SIK1	IL13	HIGD2A	MT-CO1
LOC284454	RPS26	PAIP2	HSPA1B
NAMPT	TK1		ITM2B
LAG3	ATF5		NR4A2
RHOH	CD82		EZR
FUS	GINS2		FYN
HSP90AB1	ATAD2		CD7
IL2RG	GNG5		LUC7L3
MT-ATP6	NDUFAB1		SAT1
MT-CO2	LTA		HERC1
CALR	CENPM		CDK17
MT-CO3	CHCHD2		HLA-DPA1
SQSTM1	HNRNPA1		PBXIP1
TSHZ2	CDT1		KLF6
IL21	MAD2L1		SRRM2
HLA-E	NDUFB10		STK17B
SOCS3	PTMA		PIK3R1
SERTAD1	S100A11		GLS
MT-ND5	MT1X		ZAP70
MT-CYB	CAPG		HLA-C
PTPN7	VDAC1		SLC38A1
PDCD1	S100A4		CCNH
MT-ND4	PSMD8		SELL
MT-ND3	ATOX1		INPP4B
HLA-DRA	BATF3		PDE7A
MT-ND4L	ILF2		SAMSN1
CDKN1B	NME1-NME2		SPTAN1
N4BP2L2	HLA-DQB1		ZNF292
CCNL1	PRELID1		LEPROTL1
RNF213	BANF1		NABP1
RUNX3	GZMH		SLC4A7
RHOB	PPIA		PPP2R5C
WSB1	TPM3		SMG1
CCR6	PPP1CA		EPC1
VMP1	ANP32B		FMNL1
SGK1	MKI67		ATM
CCL4L2	S100A6		CCDC88C
MIR155HG	EEF1B2		CD44
ARL5B	ANAPC11		CD2
DUSP5	NPM1		UTRN
FOSL2	RPLP0		P2RY10
RGS12	BIRC5		PTGER4
LOC100131691	FBLN5		CYTIP
DNAJB9	YWHAH		ARHGAP15
CLK1	COX6C		ITK
GLA	RBM3		FNBP4
BCL2A1	NAP1L1		MGEA5
GPR65	LAIR2		GPRIN3
NABP1	PSMB6		KMT2E
MAFF	NDUFB11		HLA-DQA1
SNHG15	PARK7		DDX5
LOC100216545	UQCR10		HNRNPA2B1
PIM3	HLA-DMA
PDE4D	NDUFA4
DLGAP2	ATP5J2
MAP3K8	HNRNPC
CHD2	TCEB2
TUBB4B	DBI
AHNAK	CENPF
KDM6B	CALR
RSBN1	HNRNPAB
PTP4A1	UBE2T
CD55	PPDPF
PER1	THY1
TOB1	ARPC5
GADD45G	STRA13
SF1	PLP2
UBE2S	HINT2
BCL3	NDUFA6
CST7	TMSB10
DDX17	EMP3
SYAP1	COX7B
HERPUD1	HSPA8
DDIT3	TUBA4A
RBM39	UBE2S
XCL1	HSP90AB1
MBNL1	CYCS
NFKBID	HIST1H1C
WIPF1
MYC
ANKRD12
CCL4L1
MAF
HSPA8
BRD2
HSPH1
EML4
MRPS6
UBB
ODC1
KMT2E
PNRC1
SLC38A2
SH3TC1
FRMD4B
DNAJB6
CD40LG
TSPYL2
NDNL2
NBAS
CISH
EGR2
ANKRD37
G3BP2
ANKRD28
CYTIP
XIST
NFKBIZ
RBBP6
IER3
TCF25
CRIP1
RBKS
DDX5
IER5
SRSF5
ID2
CD74
ID3
HLA-DRB1
HLA-DPB1
CCDC88B
SLC16A3
PNN
CSF1
ZNF292
HSPB1
ZNF207
AHI1
TYMP
PCSK7
HNRNPH1
GPR82
PILRB
CD44
ASH1L
TNRC6B
RICTOR
PRRC2C
RNPS1

## Sheet: Fig3j
Tumor_Sample_Barcode	Hugo_Symbol	Entrez_Gene_Id	Center	NCBI_Build	Chromosome	Start_Position	End_Position	Strand	Variant_Classification	Variant_Type	Reference_Allele	Tumor_Seq_Allele1	Tumor_Seq_Allele2	Genome_Change	Annotation_Transcript	Transcript_Strand	Transcript_Exon	Transcript_Position	cDNA_Change	Codon_Change	Protein_Change	Other_Transcripts	Refseq_mRNA_Id	Refseq_prot_Id	SwissProt_acc_Id	SwissProt_entry_Id	Description
MF30_1	MTOR	2475	__UNKNOWN__	hg38	chr1	11144674	11144674	+	Missense_Mutation	SNP	G	G	A	g.chr1:11144674G>A	ENST00000361445.8	-	34	4923	c.4846C>T	c.(4846-4848)Cgc>Tgc	p.R1616C	RP11-99P18.1_ENST00000445982.5_RNA	NM_004958.3	NP_004949	P42345	MTOR_HUMAN	mechanistic target of rapamycin kinase
MF30_1	SPEN	23013	__UNKNOWN__	hg38	chr1	15930033	15930033	+	Nonsense_Mutation	SNP	C	C	T	g.chr1:15930033C>T	ENST00000375759.7	+	11	3997	c.3793C>T	c.(3793-3795)Cga>Tga	p.R1265*		NM_015001.2	NP_055816	Q96T58	MINT_HUMAN	spen family transcriptional repressor
MF30_1	FCN3	8547	__UNKNOWN__	hg38	chr1	27370707	27370707	+	Missense_Mutation	SNP	G	G	C	g.chr1:27370707G>C	ENST00000270879.8	-	7	553	c.547C>G	c.(547-549)Ctg>Gtg	p.L183V	FCN3_ENST00000354982.2_Missense_Mutation_p.L172V|MAP3K6_ENST00000357582.2_5'Flank|MAP3K6_ENST00000374040.7_5'Flank|MAP3K6_ENST00000493901.5_5'Flank	NM_003665.2	NP_003656	O75636	FCN3_HUMAN	ficolin 3
MF30_1	C8B	732	__UNKNOWN__	hg38	chr1	56943705	56943705	+	Missense_Mutation	SNP	C	C	T	g.chr1:56943705C>T	ENST00000371237.8	-	8	1292	c.1225G>A	c.(1225-1227)Gaa>Aaa	p.E409K	C8B_ENST00000543257.5_Missense_Mutation_p.E357K|C8B_ENST00000535057.5_Missense_Mutation_p.E347K	NM_000066.3	NP_000057	P07358	CO8B_HUMAN	complement C8 beta chain
MF30_1	KANK4	163782	__UNKNOWN__	hg38	chr1	62274521	62274521	+	Missense_Mutation	SNP	C	C	T	g.chr1:62274521C>T	ENST00000371153.8	-	3	962	c.583G>A	c.(583-585)Ggt>Agt	p.G195S	KANK4_ENST00000354381.3_Intron|KANK4_ENST00000371150.5_5'Flank	NM_181712.4	NP_859063	Q5T7N3	KANK4_HUMAN	KN motif and ankyrin repeat domains 4
MF30_1	PRKACB	5567	__UNKNOWN__	hg38	chr1	84214282	84214282	+	Missense_Mutation	SNP	G	G	T	g.chr1:84214282G>T	ENST00000370685.7	+	9	1127	c.1036G>T	c.(1036-1038)Gcc>Tcc	p.A346S	PRKACB_ENST00000370689.6_Missense_Mutation_p.A299S|PRKACB_ENST00000394839.6_Missense_Mutation_p.A269S|PRKACB_ENST00000446538.5_Missense_Mutation_p.A306S|PRKACB_ENST00000394838.6_Missense_Mutation_p.A305S|PRKACB_ENST00000370682.7_Missense_Mutation_p.A303S|PRKACB_ENST00000614872.4_Missense_Mutation_p.A305S|PRKACB_ENST00000610703.4_Missense_Mutation_p.A287S|PRKACB_ENST00000610457.1_Missense_Mutation…	NM_182948.3	NP_891993	P22694	KAPCB_HUMAN	protein kinase cAMP-activated catalytic subunit beta
MF30_1	CELSR2	1952	__UNKNOWN__	hg38	chr1	109273273	109273273	+	Missense_Mutation	SNP	G	G	A	g.chr1:109273273G>A	ENST00000271332.3	+	32	8507	c.8446G>A	c.(8446-8448)Gat>Aat	p.D2816N		NM_001408.2	NP_001399	Q9HCU4	CELR2_HUMAN	cadherin EGF LAG seven-pass G-type receptor 2
MF30_1	WDR3	10885	__UNKNOWN__	hg38	chr1	117934482	117934482	+	Missense_Mutation	SNP	C	C	T	g.chr1:117934482C>T	ENST00000349139.5	+	3	228	c.181C>T	c.(181-183)Ctt>Ttt	p.L61F	WDR3_ENST00000369441.7_3'UTR|GDAP2_ENST00000369442.3_5'Flank|GDAP2_ENST00000369443.9_5'Flank	NM_006784.2	NP_006775	Q9UNX4	WDR3_HUMAN	WD repeat domain 3
MF30_1	NUP210L	91181	__UNKNOWN__	hg38	chr1	154054335	154054335	+	Missense_Mutation	SNP	C	C	G	g.chr1:154054335C>G	ENST00000368559.7	-	25	3448	c.3376G>C	c.(3376-3378)Gtt>Ctt	p.V1126L	NUP210L_ENST00000368553.5_Missense_Mutation_p.V59L|NUP210L_ENST00000271854.3_Missense_Mutation_p.V1126L	NM_207308.2	NP_997191	Q5VU65	P210L_HUMAN	nucleoporin 210 like
MF30_1	MEF2D	4209	__UNKNOWN__	hg38	chr1	156477113	156477113	+	Missense_Mutation	SNP	G	G	A	g.chr1:156477113G>A	ENST00000464356.6	-	6	889	c.751C>T	c.(751-753)Cca>Tca	p.P251S	MEF2D_ENST00000348159.8_Missense_Mutation_p.P252S|MEF2D_ENST00000360595.7_Missense_Mutation_p.P252S|MEF2D_ENST00000368240.6_3'UTR			Q14814	MEF2D_HUMAN	myocyte enhancer factor 2D
MF30_1	INSRR	3645	__UNKNOWN__	hg38	chr1	156844733	156844733	+	Missense_Mutation	SNP	C	C	T	g.chr1:156844733C>T	ENST00000368195.3	-	13	2945	c.2548G>A	c.(2548-2550)Gaa>Aaa	p.E850K	NTRK1_ENST00000392302.6_Intron	NM_014215.2	NP_055030	P14616	INSRR_HUMAN	insulin receptor related receptor
MF30_1	PEAR1	375033	__UNKNOWN__	hg38	chr1	156903982	156903982	+	Missense_Mutation	SNP	G	G	A	g.chr1:156903982G>A	ENST00000338302.7	+	3	281	c.56G>A	c.(55-57)gGa>gAa	p.G19E	PEAR1_ENST00000292357.7_Missense_Mutation_p.G19E			Q5VY43	PEAR1_HUMAN	platelet endothelial aggregation receptor 1
MF30_1	PEAR1	375033	__UNKNOWN__	hg38	chr1	156913505	156913505	+	Missense_Mutation	SNP	C	C	T	g.chr1:156913505C>T	ENST00000338302.7	+	21	2851	c.2626C>T	c.(2626-2628)Cca>Tca	p.P876S	PEAR1_ENST00000292357.7_Missense_Mutation_p.P876S			Q5VY43	PEAR1_HUMAN	platelet endothelial aggregation receptor 1
MF30_1	FCRL6	343413	__UNKNOWN__	hg38	chr1	159809002	159809002	+	Missense_Mutation	SNP	G	G	A	g.chr1:159809002G>A	ENST00000368106.3	+	4	362	c.361G>A	c.(361-363)Gag>Aag	p.E121K	FCRL6_ENST00000321935.10_Missense_Mutation_p.E128K|FCRL6_ENST00000339348.9_Missense_Mutation_p.E121K|FCRL6_ENST00000392235.7_Intron	NM_001004310.2	NP_001004310	Q6DN72	FCRL6_HUMAN	Fc receptor like 6
MF30_1	NDUFS2	4720	__UNKNOWN__	hg38	chr1	161209481	161209481	+	Splice_Site	SNP	A	A	G	g.chr1:161209481A>G	ENST00000367993.7	+			c.e6-2A>G	c.e6-2		NDUFS2_ENST00000392179.4_Splice_Site	NM_004550.4	NP_004541	O75306	NDUS2_HUMAN	NADH:ubiquinone oxidoreductase core subunit S2
MF30_1	RGS4	5999	__UNKNOWN__	hg38	chr1	163069509	163069509	+	Missense_Mutation	SNP	C	C	T	g.chr1:163069509C>T	ENST00000367909.10	+	1	365	c.25C>T	c.(25-27)Ccg>Tcg	p.P9S	RGS4_ENST00000421743.6_Missense_Mutation_p.P106S|RGS4_ENST00000367908.8_Missense_Mutation_p.P9S|RGS4_ENST00000531057.5_Missense_Mutation_p.P9S|RGS4_ENST00000527809.5_Intron|RGS4_ENST00000367906.7_5'Flank	NM_005613.5	NP_005604	P49798	RGS4_HUMAN	regulator of G protein signaling 4
MF30_1	RYR2	6262	__UNKNOWN__	hg38	chr1	237654330	237654330	+	Nonsense_Mutation	SNP	G	G	A	g.chr1:237654330G>A	ENST00000366574.6	+	52	8198	c.7881G>A	c.(7879-7881)tgG>tgA	p.W2627*	RYR2_ENST00000360064.7_Nonsense_Mutation_p.W2611*	NM_001035.2	NP_001026	Q92736	RYR2_HUMAN	ryanodine receptor 2
MF30_1	ARMC3	219681	__UNKNOWN__	hg38	chr10	23030746	23030746	+	Missense_Mutation	SNP	A	A	C	g.chr10:23030746A>C	ENST00000409983.7	+	17	2246	c.2175A>C	c.(2173-2175)aaA>aaC	p.K725N	ARMC3_ENST00000298032.9_Missense_Mutation_p.K732N|ARMC3_ENST00000376528.8_Missense_Mutation_p.K469N	NM_001282745.1	NP_001269674	Q5W041	ARMC3_HUMAN	armadillo repeat containing 3
MF30_1	FFAR4	338557	__UNKNOWN__	hg38	chr10	93587284	93587284	+	Missense_Mutation	SNP	G	G	A	g.chr10:93587284G>A	ENST00000371481.8	+	3	817	c.761G>A	c.(760-762)cGc>cAc	p.R254H	FFAR4_ENST00000371483.8_Missense_Mutation_p.R270H|FFAR4_ENST00000604414.1_Intron	NM_001195755.1	NP_001182684	Q5NUL3	FFAR4_HUMAN	free fatty acid receptor 4
MF30_1	RBP4	5950	__UNKNOWN__	hg38	chr10	93592092	93592092	+	Missense_Mutation	SNP	C	C	T	g.chr10:93592092C>T	ENST00000371467.5	-	6	909	c.589G>A	c.(589-591)Gaa>Aaa	p.E197K	RBP4_ENST00000371464.7_Missense_Mutation_p.E197K|RBP4_ENST00000371469.2_Missense_Mutation_p.E195K|FFAR4_ENST00000604414.1_Intron|RBP4_ENST00000629763.2_Missense_Mutation_p.E195K	NM_001323517.1	NP_001310446	P02753	RET4_HUMAN	retinol binding protein 4
MF30_1	PDZD7	79955	__UNKNOWN__	hg38	chr10	101010512	101010512	+	Missense_Mutation	SNP	C	C	T	g.chr10:101010512C>T	ENST00000619208.5	-	15	2625	c.2377G>A	c.(2377-2379)Ggt>Agt	p.G793S	PDZD7_ENST00000433616.6_Missense_Mutation_p.G793S	NM_001195263.1	NP_001182192	Q9H5P4	PDZD7_HUMAN	PDZ domain containing 7
MF30_1	FGFR2	2263	__UNKNOWN__	hg38	chr10	121500925	121500925	+	Missense_Mutation	SNP	C	C	T	g.chr10:121500925C>T	ENST00000478859.5	-	10	1493	c.778G>A	c.(778-780)Gga>Aga	p.G260R	FGFR2_ENST00000457416.6_Missense_Mutation_p.G489R|FGFR2_ENST00000358487.9_Missense_Mutation_p.G488R|FGFR2_ENST00000369056.5_Missense_Mutation_p.G489R|FGFR2_ENST00000346997.6_Missense_Mutation_p.G486R|FGFR2_ENST00000356226.8_Missense_Mutation_p.G371R|FGFR2_ENST00000369060.8_Missense_Mutation_p.G372R|FGFR2_ENST00000369059.5_Missense_Mutation_p.G374R|FGFR2_ENST00000360144.7_Missense_Mutation_p.G400R…	NM_001320654.1	NP_001307583	P21802	FGFR2_HUMAN	fibroblast growth factor receptor 2
MF30_1	DMBT1	1755	__UNKNOWN__	hg38	chr10	122576428	122576428	+	Missense_Mutation	SNP	G	G	A	g.chr10:122576428G>A	ENST00000338354.8	+	7	419	c.313G>A	c.(313-315)Gtg>Atg	p.V105M	DMBT1_ENST00000344338.7_Missense_Mutation_p.V105M|DMBT1_ENST00000330163.8_Missense_Mutation_p.V105M|DMBT1_ENST00000368909.7_Missense_Mutation_p.V105M|DMBT1_ENST00000619379.1_Missense_Mutation_p.V105M|DMBT1_ENST00000368955.7_Missense_Mutation_p.V105M|DMBT1_ENST00000368956.6_Missense_Mutation_p.V105M			Q9UGM3	DMBT1_HUMAN	deleted in malignant brain tumors 1
MF30_1	OR51M1	390059	__UNKNOWN__	hg38	chr11	5390237	5390237	+	Missense_Mutation	SNP	C	C	T	g.chr11:5390237C>T	ENST00000642046.1	+	3	1066	c.839C>T	c.(838-840)gCc>gTc	p.A280V	HBE1_ENST00000292896.3_Intron|HBE1_ENST00000380237.5_Intron|HBG2_ENST00000380252.6_Intron|OR51M1_ENST00000328611.5_Missense_Mutation_p.A280V|CTD-2643I7.5_ENST00000380259.7_Intron			Q9H341	O51M1_HUMAN	olfactory receptor family 51 subfamily M member 1
MF30_1	USP47	55031	__UNKNOWN__	hg38	chr11	11943073	11943073	+	Missense_Mutation	SNP	C	C	T	g.chr11:11943073C>T	ENST00000527733.5	+	20	3263	c.3052C>T	c.(3052-3054)Cct>Tct	p.P1018S	USP47_ENST00000399455.2_Missense_Mutation_p.P1038S|USP47_ENST00000339865.9_Missense_Mutation_p.P950S			Q96K76	UBP47_HUMAN	ubiquitin specific peptidase 47
MF30_1	CREB3L1	90993	__UNKNOWN__	hg38	chr11	46307870	46307870	+	Missense_Mutation	SNP	A	A	C	g.chr11:46307870A>C	ENST00000621158.4	+	3	837	c.386A>C	c.(385-387)aAg>aCg	p.K129T		NM_052854.3	NP_443086	Q96BA8	CR3L1_HUMAN	cAMP responsive element binding protein 3 like 1
MF30_1	OR5M10	390167	__UNKNOWN__	hg38	chr11	56577587	56577587	+	Missense_Mutation	SNP	C	C	T	g.chr11:56577587C>T	ENST00000526812.4	-	1	201	c.135G>A	c.(133-135)atG>atA	p.M45I		NM_001004741.1	NP_001004741	Q6IEU7	OR5MA_HUMAN	olfactory receptor family 5 subfamily M member 10
MF30_1	SMTNL1	219537	__UNKNOWN__	hg38	chr11	57543207	57543207	+	Missense_Mutation	SNP	C	C	G	g.chr11:57543207C>G	ENST00000527972.5	+	1	567	c.565C>G	c.(565-567)Ccc>Gcc	p.P189A	SMTNL1_ENST00000399154.3_Intron	NM_001105565.2	NP_001099035	A8MU46	SMTL1_HUMAN	smoothelin like 1
MF30_1	FADS1	3992	__UNKNOWN__	hg38	chr11	61803768	61803768	+	Splice_Site	SNP	C	C	T	g.chr11:61803768C>T	ENST00000350997.11	-			c.e8+1G>A	c.e8-1		FADS1_ENST00000536991.5_Splice_Site|FADS1_ENST00000542506.5_Splice_Site|FADS1_ENST00000433932.5_Splice_Site|FADS1_ENST00000460649.5_5'UTR|FADS2_ENST00000574708.5_Intron	NM_013402.4	NP_037534	O60427	FADS1_HUMAN	fatty acid desaturase 1
MF30_1	NPAS4	266743	__UNKNOWN__	hg38	chr11	66422881	66422881	+	Missense_Mutation	SNP	T	T	C	g.chr11:66422881T>C	ENST00000311034.6	+	4	814	c.638T>C	c.(637-639)tTc>tCc	p.F213S	NPAS4_ENST00000639555.1_Missense_Mutation_p.F213S	NM_178864.3	NP_849195	Q8IUM7	NPAS4_HUMAN	neuronal PAS domain protein 4
MF30_1	CHRDL2	25884	__UNKNOWN__	hg38	chr11	74704557	74704557	+	Missense_Mutation	SNP	G	G	A	g.chr11:74704557G>A	ENST00000376332.7	-	7	1177	c.680C>T	c.(679-681)cCt>cTt	p.P227L	CHRDL2_ENST00000263671.9_Missense_Mutation_p.P227L|CHRDL2_ENST00000622063.4_Missense_Mutation_p.P113L|RP11-864N7.4_ENST00000624759.1_5'Flank	NM_001304415.1	NP_001291344.1	Q6WN34	CRDL2_HUMAN	chordin like 2
MF30_1	PGR	5241	__UNKNOWN__	hg38	chr11	101126156	101126156	+	Missense_Mutation	SNP	G	G	A	g.chr11:101126156G>A	ENST00000325455.9	-	2	3094	c.1640C>T	c.(1639-1641)cCg>cTg	p.P547L	PGR_ENST00000263463.9_Missense_Mutation_p.P547L|PGR_ENST00000534013.5_5'UTR|PGR_ENST00000619228.2_Missense_Mutation_p.P547L|PGR_ENST00000617858.4_Missense_Mutation_p.P547L|RP11-788M5.4_ENST00000632820.1_5'Flank	NM_001202474.3	NP_001189403.1	P06401	PRGR_HUMAN	progesterone receptor
MF30_1	USP28	57646	__UNKNOWN__	hg38	chr11	113803202	113803202	+	Frame_Shift_Del	DEL	C	C	-	g.chr11:113803202delC	ENST00000003302.8	-	23	2888	c.2818delG	c.(2818-2820)gtcfs	p.V940fs	USP28_ENST00000544967.5_Frame_Shift_Del_p.V616fs|USP28_ENST00000545540.5_Frame_Shift_Del_p.V783fs	NM_020886.3	NP_065937	Q96RU2	UBP28_HUMAN	ubiquitin specific peptidase 28
MF30_1	CXCR5	643	__UNKNOWN__	hg38	chr11	118893595	118893595	+	Splice_Site	SNP	G	G	A	g.chr11:118893595G>A	ENST00000292174.4	+			c.e2-1G>A	c.e2-1			NM_001716.4	NP_001707	P32302	CXCR5_HUMAN	C-X-C motif chemokine receptor 5
MF30_1	IFFO1	25900	__UNKNOWN__	hg38	chr12	6548744	6548744	+	Missense_Mutation	SNP	G	G	A	g.chr12:6548744G>A	ENST00000336604.8	-	6	1204	c.1162C>T	c.(1162-1164)Cgc>Tgc	p.R388C	IFFO1_ENST00000465801.5_Missense_Mutation_p.R81C|IFFO1_ENST00000356896.8_Missense_Mutation_p.R388C|IFFO1_ENST00000396840.6_Missense_Mutation_p.R385C|IFFO1_ENST00000436152.6_Missense_Mutation_p.R81C|IFFO1_ENST00000615885.4_Missense_Mutation_p.R81C|IFFO1_ENST00000619571.4_Missense_Mutation_p.R396C	NM_080730.4	NP_542768	Q0D2I5	IFFO1_HUMAN	intermediate filament family orphan 1
MF30_1	USP5		__UNKNOWN__	hg38	chr12	6863239	6863239	+	Missense_Mutation	SNP	G	G	A	g.chr12:6863239G>A	ENST00000389231.9	+	15	1848	c.1816G>A	c.(1816-1818)Ggg>Agg	p.G606R	USP5_ENST00000229268.12_Missense_Mutation_p.G606R|TPI1_ENST00000229270.8_5'Flank|TPI1_ENST00000396705.9_5'Flank|TPI1_ENST00000488464.6_5'Flank|TPI1_ENST00000535434.5_5'Flank|TPI1_ENST00000613953.4_5'Flank	NM_003481.2	NP_003472	P45974	UBP5_HUMAN	ubiquitin specific peptidase 5
MF30_1	KRAS	3845	__UNKNOWN__	hg38	chr12	25245347	25245347	+	Missense_Mutation	SNP	C	C	T	g.chr12:25245347C>T	ENST00000256078.8	-	2	102	c.38G>A	c.(37-39)gGc>gAc	p.G13D	KRAS_ENST00000311936.7_Missense_Mutation_p.G13D|KRAS_ENST00000556131.1_Missense_Mutation_p.G13D|KRAS_ENST00000557334.5_Missense_Mutation_p.G13D			P01116	RASK_HUMAN	KRAS proto-oncogene, GTPase
MF30_1	OVCH1	341350	__UNKNOWN__	hg38	chr12	29444220	29444221	+	Missense_Mutation	DNP	GG	GG	AA	g.chr12:29444220_29444221GG>AA	ENST00000318184.9	-	24	2942_2943	c.2941_2942CC>TT	c.(2941-2943)CCt>TTt	p.P981F	OVCH1-AS1_ENST00000550906.1_RNA|OVCH1-AS1_ENST00000551108.1_RNA|OVCH1-AS1_ENST00000549411.1_RNA	NM_183378.2	NP_899234	Q7RTY7	OVCH1_HUMAN	ovochymase 1
MF30_1	SLC38A4	55089	__UNKNOWN__	hg38	chr12	46775052	46775052	+	Missense_Mutation	SNP	G	G	T	g.chr12:46775052G>T	ENST00000447411.5	-	13	1503	c.1296C>A	c.(1294-1296)ttC>ttA	p.F432L	SLC38A4_ENST00000266579.8_Missense_Mutation_p.F432L|RP11-96H19.1_ENST00000611243.1_RNA	NM_001143824.1	NP_001137296	Q969I6	S38A4_HUMAN	solute carrier family 38 member 4
MF30_1	KRT71	112802	__UNKNOWN__	hg38	chr12	52545583	52545583	+	Missense_Mutation	SNP	G	G	A	g.chr12:52545583G>A	ENST00000267119.5	-	8	1412	c.1342C>T	c.(1342-1344)Ccc>Tcc	p.P448S		NM_033448.2	NP_258259	Q3SY84	K2C71_HUMAN	keratin 71
MF30_1	PTPRR	5801	__UNKNOWN__	hg38	chr12	70764720	70764720	+	Missense_Mutation	SNP	C	C	T	g.chr12:70764720C>T	ENST00000342084.8	-	2	226	c.80G>A	c.(79-81)gGa>gAa	p.G27E	PTPRR_ENST00000283228.6_Missense_Mutation_p.G139E	NM_001207015.1	NP_001193944	Q15256	PTPRR_HUMAN	protein tyrosine phosphatase, receptor type R
MF30_1	LRRIQ1	84125	__UNKNOWN__	hg38	chr12	85124100	85124100	+	Missense_Mutation	SNP	T	T	G	g.chr12:85124100T>G	ENST00000393217.6	+	17	3649	c.3588T>G	c.(3586-3588)aaT>aaG	p.N1196K		NM_001079910.1	NP_001073379	Q96JM4	LRIQ1_HUMAN	leucine rich repeats and IQ motif containing 1
MF30_1	RASAL1	8437	__UNKNOWN__	hg38	chr12	113108218	113108218	+	Missense_Mutation	SNP	A	A	C	g.chr12:113108218A>C	ENST00000261729.9	-	15	1695	c.1379T>G	c.(1378-1380)gTg>gGg	p.V460G	RASAL1_ENST00000546530.5_Missense_Mutation_p.V461G|RASAL1_ENST00000446861.7_Missense_Mutation_p.V460G|RASAL1_ENST00000548055.1_Missense_Mutation_p.V460G	NM_004658.2	NP_004649	O95294	RASL1_HUMAN	RAS protein activator like 1
MF30_1	UNC119B	84747	__UNKNOWN__	hg38	chr12	120719941	120719941	+	Missense_Mutation	SNP	C	C	T	g.chr12:120719941C>T	ENST00000344651.4	+	5	705	c.665C>T	c.(664-666)cCt>cTt	p.P222L	MIR4700_ENST00000578311.1_5'Flank	NM_001080533.2	NP_001074002	A6NIH7	U119B_HUMAN	unc-119 lipid binding chaperone B
MF30_1	TMEM132D	121256	__UNKNOWN__	hg38	chr12	129074634	129074634	+	Missense_Mutation	SNP	C	C	T	g.chr12:129074634C>T	ENST00000422113.6	-	9	2868	c.2541G>A	c.(2539-2541)atG>atA	p.M847I	TMEM132D_ENST00000389441.8_Missense_Mutation_p.M385I	NM_133448.2	NP_597705	Q14C87	T132D_HUMAN	transmembrane protein 132D
MF30_1	ULK1	8408	__UNKNOWN__	hg38	chr12	131917504	131917504	+	Missense_Mutation	SNP	C	C	T	g.chr12:131917504C>T	ENST00000321867.5	+	22	2627	c.2276C>T	c.(2275-2277)cCc>cTc	p.P759L		NM_003565.2	NP_003556	O75385	ULK1_HUMAN	unc-51 like autophagy activating kinase 1
MF30_1	FRY	10129	__UNKNOWN__	hg38	chr13	32135106	32135106	+	Missense_Mutation	SNP	G	G	A	g.chr13:32135106G>A	ENST00000542859.5	+	10	1496	c.1000G>A	c.(1000-1002)Gtt>Att	p.V334I	FRY_ENST00000642040.1_Missense_Mutation_p.V334I|FRY_ENST00000645780.1_Missense_Mutation_p.V284I|FRY_ENST00000647500.1_Missense_Mutation_p.V379I|FRY_ENST00000380250.7_Missense_Mutation_p.V334I	NM_023037.2	NP_075463	Q5TBA9	FRY_HUMAN	FRY microtubule binding protein
MF30_1	UGGT2	55757	__UNKNOWN__	hg38	chr13	95970236	95970236	+	Missense_Mutation	SNP	C	C	T	g.chr13:95970236C>T	ENST00000376747.7	-	12	1282	c.1211G>A	c.(1210-1212)gGa>gAa	p.G404E		NM_020121.3	NP_064506	Q9NYU1	UGGG2_HUMAN	UDP-glucose glycoprotein glucosyltransferase 2
MF30_1	RP11-244E17.1		__UNKNOWN__	hg38	chr14	23101405	23101405	+	Missense_Mutation	SNP	C	C	T	g.chr14:23101405C>T	ENST00000637218.1	-	13	1708	c.1636G>A	c.(1636-1638)Gaa>Aaa	p.E546K	RP11-244E17.1_ENST00000644000.1_Missense_Mutation_p.E488K
MF30_1	SLC25A21	89874	__UNKNOWN__	hg38	chr14	36684751	36684751	+	Missense_Mutation	SNP	C	C	T	g.chr14:36684751C>T	ENST00000331299.5	-	8	1294	c.778G>A	c.(778-780)Gaa>Aaa	p.E260K	SLC25A21_ENST00000555449.5_Missense_Mutation_p.E260K	NM_030631.3	NP_085134	Q9BQT8	ODC_HUMAN	solute carrier family 25 member 21
MF30_1	ACTN1	87	__UNKNOWN__	hg38	chr14	68883009	68883009	+	Missense_Mutation	SNP	G	G	A	g.chr14:68883009G>A	ENST00000538545.6	-	15	1702	c.1682C>T	c.(1681-1683)gCc>gTc	p.A561V	ACTN1_ENST00000193403.10_Missense_Mutation_p.A561V|ACTN1_ENST00000394419.8_Missense_Mutation_p.A561V|ACTN1_ENST00000438964.6_Missense_Mutation_p.A561V|ACTN1_ENST00000376839.7_Missense_Mutation_p.A496V			P12814	ACTN1_HUMAN	actinin alpha 1
MF30_1	ATG2B	55102	__UNKNOWN__	hg38	chr14	96347302	96347302	+	Missense_Mutation	SNP	C	C	T	g.chr14:96347302C>T	ENST00000359933.5	-	2	1096	c.202G>A	c.(202-204)Gaa>Aaa	p.E68K		NM_018036.5	NP_060506	Q96BY7	ATG2B_HUMAN	autophagy related 2B
MF30_1	CDCA4	55038	__UNKNOWN__	hg38	chr14	105011580	105011580	+	Missense_Mutation	SNP	A	A	G	g.chr14:105011580A>G	ENST00000336219.3	-	2	506	c.350T>C	c.(349-351)tTg>tCg	p.L117S	CDCA4_ENST00000392590.3_Missense_Mutation_p.L117S	NM_017955.3	NP_060425	Q9BXL8	CDCA4_HUMAN	cell division cycle associated 4
MF30_1	SPG11	80208	__UNKNOWN__	hg38	chr15	44629376	44629376	+	Missense_Mutation	SNP	A	A	C	g.chr15:44629376A>C	ENST00000261866.11	-	9	1765	c.1748T>G	c.(1747-1749)cTg>cGg	p.L583R	SPG11_ENST00000535302.6_Missense_Mutation_p.L583R|SPG11_ENST00000427534.6_Missense_Mutation_p.L583R|SPG11_ENST00000558319.5_Missense_Mutation_p.L583R|SPG11_ENST00000559193.5_Missense_Mutation_p.L583R	NM_025137.3	NP_079413	Q96JI7	SPTCS_HUMAN	SPG11, spatacsin vesicle trafficking associated
MF30_1	THSD4	79875	__UNKNOWN__	hg38	chr15	71737956	71737956	+	Missense_Mutation	SNP	C	C	T	g.chr15:71737956C>T	ENST00000355327.7	+	11	1989	c.1855C>T	c.(1855-1857)Cac>Tac	p.H619Y	THSD4_ENST00000357769.4_Missense_Mutation_p.H259Y|THSD4_ENST00000261862.7_Intron	NM_024817.2	NP_079093	Q6ZMP0	THSD4_HUMAN	thrombospondin type 1 domain containing 4
MF30_1	PML	5371	__UNKNOWN__	hg38	chr15	74022839	74022839	+	Missense_Mutation	SNP	G	G	A	g.chr15:74022839G>A	ENST00000268058.7	+	3	710	c.614G>A	c.(613-615)cGa>cAa	p.R205Q	PML_ENST00000565898.5_Missense_Mutation_p.R205Q|PML_ENST00000435786.6_Missense_Mutation_p.R205Q|PML_ENST00000268059.10_Missense_Mutation_p.R205Q|PML_ENST00000436891.7_Missense_Mutation_p.R205Q|PML_ENST00000354026.10_Missense_Mutation_p.R205Q|PML_ENST00000569477.5_Missense_Mutation_p.R205Q|PML_ENST00000395135.7_Missense_Mutation_p.R205Q|PML_ENST00000569965.5_Missense_Mutation_p.R205Q|PML_ENST00000…	NM_033238.2	NP_150241	P29590	PML_HUMAN	promyelocytic leukemia
MF30_1	TPSB2	64499	__UNKNOWN__	hg38	chr16	1229907	1229908	+	Missense_Mutation	DNP	GC	GC	CG	g.chr16:1229907_1229908GC>CG	ENST00000606293.5	-	2	68_69	c.44_45GC>CG	c.(43-45)cGC>cCG	p.R15P	TPSB2_ENST00000612142.1_Missense_Mutation_p.R22P|TPSG1_ENST00000234798.4_5'Flank	NM_024164.5	NP_077078	P20231	TRYB2_HUMAN	tryptase beta 2 (gene/pseudogene)
MF30_1	SRRM2	23524	__UNKNOWN__	hg38	chr16	2768192	2768192	+	Missense_Mutation	SNP	C	C	T	g.chr16:2768192C>T	ENST00000301740.12	+	11	8213	c.7664C>T	c.(7663-7665)tCc>tTc	p.S2555F	SRRM2_ENST00000630499.2_Intron	NM_016333.3	NP_057417	Q9UQ35	SRRM2_HUMAN	serine/arginine repetitive matrix 2
MF30_1	ITPRIPL2	162073	__UNKNOWN__	hg38	chr16	19115072	19115072	+	Missense_Mutation	SNP	G	G	A	g.chr16:19115072G>A	ENST00000381440.4	+	1	690	c.611G>A	c.(610-612)cGc>cAc	p.R204H	CTD-2349B8.1_ENST00000564808.6_Intron|RP11-626G11.6_ENST00000617407.1_5'Flank	NM_001034841.3	NP_001030013	Q3MIP1	IPIL2_HUMAN	ITPRIP like 2
MF30_1	C16orf78	123970	__UNKNOWN__	hg38	chr16	49399240	49399240	+	Nonsense_Mutation	SNP	A	A	T	g.chr16:49399240A>T	ENST00000299191.3	+	5	877	c.760A>T	c.(760-762)Aaa>Taa	p.K254*		NM_144602.3	NP_653203	Q8WTQ4	CP078_HUMAN	chromosome 16 open reading frame 78
MF30_1	FTO	79068	__UNKNOWN__	hg38	chr16	53825924	53825924	+	Missense_Mutation	SNP	C	C	T	g.chr16:53825924C>T	ENST00000471389.5	+	3	406	c.184C>T	c.(184-186)Cat>Tat	p.H62Y	FTO_ENST00000637969.1_Missense_Mutation_p.H62Y|FTO_ENST00000636218.1_Missense_Mutation_p.H62Y|FTO_ENST00000636491.1_Missense_Mutation_p.H56Y|FTO_ENST00000637001.1_Missense_Mutation_p.H62Y|FTO_ENST00000640179.1_Intron	NM_001080432.2	NP_001073901	Q9C0B1	FTO_HUMAN	FTO, alpha-ketoglutarate dependent dioxygenase
MF30_1	BCO1	53630	__UNKNOWN__	hg38	chr16	81290491	81290491	+	Missense_Mutation	SNP	G	G	A	g.chr16:81290491G>A	ENST00000258168.6	+	11	2019	c.1558G>A	c.(1558-1560)Gac>Aac	p.D520N		NM_017429.2	NP_059125			beta-carotene oxygenase 1
MF30_1	ANKRD11	29123	__UNKNOWN__	hg38	chr16	89281144	89281144	+	Missense_Mutation	SNP	C	C	T	g.chr16:89281144C>T	ENST00000301030.9	-	9	5859	c.5398G>A	c.(5398-5400)Gag>Aag	p.E1800K	ANKRD11_ENST00000378330.7_Missense_Mutation_p.E1800K|ANKRD11_ENST00000642600.1_Missense_Mutation_p.E1800K	NM_013275.5	NP_037407	Q6UB99	ANR11_HUMAN	ankyrin repeat domain 11
MF30_1	CAMTA2	23125	__UNKNOWN__	hg38	chr17	4973179	4973179	+	Missense_Mutation	SNP	G	G	A	g.chr17:4973179G>A	ENST00000572543.5	-	14	2404	c.2291C>T	c.(2290-2292)cCt>cTt	p.P764L	CAMTA2_ENST00000348066.7_Missense_Mutation_p.P759L|CAMTA2_ENST00000414043.7_Missense_Mutation_p.P782L|CAMTA2_ENST00000381311.9_Missense_Mutation_p.P761L|CAMTA2_ENST00000361571.9_Missense_Mutation_p.P758L|RP5-1050D4.2_ENST00000430920.1_RNA|MIR6865_ENST00000614295.1_5'Flank|MIR6864_ENST00000617935.1_5'Flank			O94983	CMTA2_HUMAN	calmodulin binding transcription activator 2
MF30_1	NLRP1	22861	__UNKNOWN__	hg38	chr17	5559516	5559516	+	Missense_Mutation	SNP	G	G	A	g.chr17:5559516G>A	ENST00000572272.5	-	4	1180	c.1180C>T	c.(1180-1182)Ccc>Tcc	p.P394S	NLRP1_ENST00000571451.6_Missense_Mutation_p.P394S|NLRP1_ENST00000269280.8_Missense_Mutation_p.P394S|NLRP1_ENST00000354411.7_Missense_Mutation_p.P394S|NLRP1_ENST00000262467.9_Missense_Mutation_p.P394S|NLRP1_ENST00000577119.5_Missense_Mutation_p.P394S|NLRP1_ENST00000617618.4_Missense_Mutation_p.P394S|NLRP1_ENST00000619223.4_Missense_Mutation_p.P394S|NLRP1_ENST00000345221.7_Missense_Mutation_p.P394S…			Q9C000	NALP1_HUMAN	NLR family pyrin domain containing 1
MF30_1	DNAH9	1770	__UNKNOWN__	hg38	chr17	11744852	11744852	+	Missense_Mutation	SNP	C	C	T	g.chr17:11744852C>T	ENST00000454412.6	+	31	6167	c.6167C>T	c.(6166-6168)tCc>tTc	p.S2056F	DNAH9_ENST00000262442.8_Missense_Mutation_p.S2056F			Q9NYC9	DYH9_HUMAN	dynein axonemal heavy chain 9
MF30_1	UBB	7314	__UNKNOWN__	hg38	chr17	16382034	16382034	+	Missense_Mutation	SNP	C	C	G	g.chr17:16382034C>G	ENST00000395837.1	+	2	308	c.127C>G	c.(127-129)Ctc>Gtc	p.L43V	UBB_ENST00000395839.5_Missense_Mutation_p.L43V|UBB_ENST00000302182.7_Missense_Mutation_p.L43V|UBB_ENST00000535788.1_Missense_Mutation_p.L43V|UBB_ENST00000614404.1_Missense_Mutation_p.L43V	NM_001281718.1	NP_001268647	P0CG47	UBB_HUMAN	ubiquitin B
MF30_1	KRTAP4-8	728224	__UNKNOWN__	hg38	chr17	41097676	41097676	+	Missense_Mutation	SNP	G	G	A	g.chr17:41097676G>A	ENST00000333822.4	-	1	466	c.409C>T	c.(409-411)Ccc>Tcc	p.P137S	KRTAP4-8_ENST00000318329.6_Intron	NM_031960.2	NP_114166	Q9BYQ9	KRA48_HUMAN	keratin associated protein 4-8
MF30_1	DUSP3	1845	__UNKNOWN__	hg38	chr17	43774919	43774919	+	Missense_Mutation	SNP	G	G	A	g.chr17:43774919G>A	ENST00000226004.7	-	2	209	c.145C>T	c.(145-147)Ccc>Tcc	p.P49S		NM_004090.3	NP_004081	P51452	DUS3_HUMAN	dual specificity phosphatase 3
MF30_1	FMNL1	752	__UNKNOWN__	hg38	chr17	45238989	45238989	+	Missense_Mutation	SNP	A	A	T	g.chr17:45238989A>T	ENST00000331495.7	+	11	1340	c.1004A>T	c.(1003-1005)cAt>cTt	p.H335L	FMNL1_ENST00000328118.7_Missense_Mutation_p.H53L|FMNL1_ENST00000587489.5_5'Flank|CTD-2020K17.3_ENST00000587534.1_RNA	NM_005892.3	NP_005883	O95466	FMNL_HUMAN	formin like 1
MF30_1	SPHK1	8877	__UNKNOWN__	hg38	chr17	76386301	76386301	+	Missense_Mutation	SNP	G	G	A	g.chr17:76386301G>A	ENST00000323374.8	+	4	958	c.502G>A	c.(502-504)Ggg>Agg	p.G168R	SPHK1_ENST00000545180.5_Missense_Mutation_p.G82R|SPHK1_ENST00000590959.5_Missense_Mutation_p.G96R|SPHK1_ENST00000592299.5_Missense_Mutation_p.G82R|SPHK1_ENST00000392496.3_Missense_Mutation_p.G82R	NM_182965.2	NP_892010	Q9NYA1	SPHK1_HUMAN	sphingosine kinase 1
MF30_1	FAAP100	80233	__UNKNOWN__	hg38	chr17	81547379	81547379	+	Missense_Mutation	SNP	G	G	A	g.chr17:81547379G>A	ENST00000327787.12	-	5	1750	c.1703C>T	c.(1702-1704)cCc>cTc	p.P568L	FAAP100_ENST00000425898.2_Missense_Mutation_p.P217L	NM_025161.5	NP_079437			Fanconi anemia core complex associated protein 100
MF30_1	MEX3C	51320	__UNKNOWN__	hg38	chr18	51176686	51176686	+	Missense_Mutation	SNP	G	G	A	g.chr18:51176686G>A	ENST00000616921.1	-	3	1135	c.1135C>T	c.(1135-1137)Cct>Tct	p.P379S				Q5U5Q3	MEX3C_HUMAN	mex-3 RNA binding family member C
MF30_1	APC2	10297	__UNKNOWN__	hg38	chr19	1453605	1453606	+	Missense_Mutation	DNP	GG	GG	AA	g.chr19:1453605_1453606GG>AA	ENST00000535453.5	+	3	2120_2121	c.407_408GG>AA	c.(406-408)cGG>cAA	p.R136Q	APC2_ENST00000233607.6_Missense_Mutation_p.R136Q			P02655	APOC2_HUMAN	APC2, WNT signaling pathway regulator
MF30_1	DPP9	91039	__UNKNOWN__	hg38	chr19	4685739	4685739	+	Missense_Mutation	SNP	A	A	G	g.chr19:4685739A>G	ENST00000594671.5	-	14	1831	c.1831T>C	c.(1831-1833)Ttc>Ctc	p.F611L	DPP9_ENST00000262960.13_Missense_Mutation_p.F640L|DPP9_ENST00000598800.5_Missense_Mutation_p.F611L|AC005594.3_ENST00000381796.1_RNA			Q86TI2	DPP9_HUMAN	dipeptidyl peptidase 9
MF30_1	MYO1F	4542	__UNKNOWN__	hg38	chr19	8541946	8541946	+	Missense_Mutation	SNP	G	G	A	g.chr19:8541946G>A	ENST00000338257.12	-	15	1838	c.1570C>T	c.(1570-1572)Ctc>Ttc	p.L524F	MYO1F_ENST00000644032.1_Missense_Mutation_p.L524F|MYO1F_ENST00000613525.4_Missense_Mutation_p.L524F	NM_012335.3	NP_036467	O00160	MYO1F_HUMAN	myosin IF
MF30_1	CNN1	1264	__UNKNOWN__	hg38	chr19	11541169	11541170	+	Missense_Mutation	DNP	GG	GG	AA	g.chr19:11541169_11541170GG>AA	ENST00000592923.5	+	3	584_585	c.7_8GG>AA	c.(7-9)GGc>AAc	p.G3N	CNN1_ENST00000535659.6_Missense_Mutation_p.G3N|CNN1_ENST00000252456.6_Missense_Mutation_p.G53N	NM_001308342.1	NP_001295271	P51911	CNN1_HUMAN	calponin 1
MF30_1	TDRD12	91646	__UNKNOWN__	hg38	chr19	32813751	32813751	+	Missense_Mutation	SNP	G	G	A	g.chr19:32813751G>A	ENST00000647536.1	+	25	3191	c.3131G>A	c.(3130-3132)gGa>gAa	p.G1044E	TDRD12_ENST00000444215.6_Missense_Mutation_p.G1039E			Q587J7	TDR12_HUMAN	tudor domain containing 12
MF30_1	RBM42	79171	__UNKNOWN__	hg38	chr19	35631188	35631188	+	Missense_Mutation	SNP	C	C	T	g.chr19:35631188C>T	ENST00000262633.8	+	3	436	c.331C>T	c.(331-333)Cct>Tct	p.P111S	RBM42_ENST00000588161.5_Missense_Mutation_p.P111S|RBM42_ENST00000589871.1_Missense_Mutation_p.P111S|RBM42_ENST00000592202.5_Missense_Mutation_p.P111S|RBM42_ENST00000589559.5_Missense_Mutation_p.P111S|RBM42_ENST00000586618.5_Missense_Mutation_p.P111S	NM_024321.4	NP_077297	Q9BTD8	RBM42_HUMAN	RNA binding motif protein 42
MF30_1	SUPT5H	6829	__UNKNOWN__	hg38	chr19	39474284	39474284	+	Missense_Mutation	SNP	C	C	T	g.chr19:39474284C>T	ENST00000599117.5	+	28	3069	c.2702C>T	c.(2701-2703)tCc>tTc	p.S901F	SUPT5H_ENST00000598725.5_Missense_Mutation_p.S901F|SUPT5H_ENST00000359191.10_Missense_Mutation_p.S897F|SUPT5H_ENST00000432763.6_Missense_Mutation_p.S901F|SUPT5H_ENST00000402194.6_Missense_Mutation_p.S897F			O00267	SPT5H_HUMAN	SPT5 homolog, DSIF elongation factor subunit
MF30_1	DMPK	1760	__UNKNOWN__	hg38	chr19	45777794	45777794	+	Missense_Mutation	SNP	G	G	T	g.chr19:45777794G>T	ENST00000354227.9	-	7	892	c.755C>A	c.(754-756)aCa>aAa	p.T252K	DMPK_ENST00000291270.8_Missense_Mutation_p.T252K|DMPK_ENST00000600757.5_Missense_Mutation_p.T262K|DMPK_ENST00000343373.8_Missense_Mutation_p.T262K|DMPK_ENST00000447742.6_Missense_Mutation_p.T252K|DMPK_ENST00000458663.6_Missense_Mutation_p.T252K|DMPK_ENST00000618091.4_Missense_Mutation_p.T252K	NM_001288766.1	NP_001275695	Q09013	DMPK_HUMAN	DM1 protein kinase
MF30_1	ARHGAP35	2909	__UNKNOWN__	hg38	chr19	46918731	46918731	+	Missense_Mutation	SNP	T	T	G	g.chr19:46918731T>G	ENST00000404338.7	+	1	56	c.56T>G	c.(55-57)gTg>gGg	p.V19G	ARHGAP35_ENST00000614079.1_Missense_Mutation_p.V19G	NM_004491.4	NP_004482	Q9NRY4	RHG35_HUMAN	Rho GTPase activating protein 35
MF30_1	CCDC155	147872	__UNKNOWN__	hg38	chr19	49398128	49398128	+	Missense_Mutation	SNP	G	G	A	g.chr19:49398128G>A	ENST00000447857.7	+	7	819	c.614G>A	c.(613-615)cGt>cAt	p.R205H		NM_144688.4	NP_653289	Q8N6L0	KASH5_HUMAN	coiled-coil domain containing 155
MF30_1	ZNF841	284371	__UNKNOWN__	hg38	chr19	52065882	52065882	+	Missense_Mutation	SNP	C	C	T	g.chr19:52065882C>T	ENST00000426391.6	-	5	2204	c.1652G>A	c.(1651-1653)aGc>aAc	p.S551N	ZNF841_ENST00000594295.5_Missense_Mutation_p.S667N|ZNF841_ENST00000389534.8_Missense_Mutation_p.S667N|CTC-471J1.2_ENST00000569091.1_5'Flank	NM_001321349.1	NP_001308278	Q6ZN19	ZN841_HUMAN	zinc finger protein 841
MF30_1	ZNF701	55762	__UNKNOWN__	hg38	chr19	52583345	52583345	+	Missense_Mutation	SNP	G	G	A	g.chr19:52583345G>A	ENST00000391785.7	+	4	1413	c.1286G>A	c.(1285-1287)cGt>cAt	p.R429H	ZNF701_ENST00000301093.6_Missense_Mutation_p.R495H|ZNF701_ENST00000540331.1_Missense_Mutation_p.R495H|CTD-3099C6.7_ENST00000599222.1_RNA	NM_018260.2	NP_060730	Q9NV72	ZN701_HUMAN	zinc finger protein 701
MF30_1	ALLC	55821	__UNKNOWN__	hg38	chr2	3702457	3702457	+	Missense_Mutation	SNP	G	G	A	g.chr2:3702457G>A	ENST00000252505.3	+	12	1232	c.1070G>A	c.(1069-1071)gGa>gAa	p.G357E	DCDC2C_ENST00000399143.8_5'Flank	NM_018436.3	NP_060906	Q8N6M5	ALLC_HUMAN	allantoicase
MF30_1	TRIM43	129868	__UNKNOWN__	hg38	chr2	95596376	95596376	+	Missense_Mutation	SNP	G	G	A	g.chr2:95596376G>A	ENST00000272395.2	+	4	818	c.682G>A	c.(682-684)Gaa>Aaa	p.E228K		NM_138800.1	NP_620155	Q96BQ3	TRI43_HUMAN	tripartite motif containing 43
MF30_1	LRP1B	53353	__UNKNOWN__	hg38	chr2	140868259	140868260	+	Missense_Mutation	DNP	GA	GA	AT	g.chr2:140868259_140868260GA>AT	ENST00000389484.7	-	26	5146_5147	c.4173_4174TC>AT	c.(4171-4176)atTCtt>atATtt	p.L1392F		NM_018557.2	NP_061027	Q9NZR2	LRP1B_HUMAN	LDL receptor related protein 1B
MF30_1	DNAH7	56171	__UNKNOWN__	hg38	chr2	195923723	195923723	+	Missense_Mutation	SNP	G	G	A	g.chr2:195923723G>A	ENST00000312428.10	-	23	3798	c.3697C>T	c.(3697-3699)Cgc>Tgc	p.R1233C		NM_018897.2	NP_061720	Q8WXX0	DYH7_HUMAN	dynein axonemal heavy chain 7
MF30_1	CASP8	841	__UNKNOWN__	hg38	chr2	201284893	201284893	+	Missense_Mutation	SNP	G	G	C	g.chr2:201284893G>C	ENST00000432109.6	+	9	1069	c.880G>C	c.(880-882)Gag>Cag	p.E294Q	CASP8_ENST00000358485.8_Missense_Mutation_p.E353Q|CASP8_ENST00000323492.11_Missense_Mutation_p.E279Q|CASP8_ENST00000264275.9_Missense_Mutation_p.E311Q|CASP8_ENST00000264274.13_Missense_Mutation_p.E210Q	NM_033355.3	NP_203519	Q14790	CASP8_HUMAN	caspase 8
MF30_1	FAM117B	150864	__UNKNOWN__	hg38	chr2	202695949	202695949	+	Missense_Mutation	SNP	C	C	T	g.chr2:202695949C>T	ENST00000392238.2	+	2	670	c.670C>T	c.(670-672)Ctt>Ttt	p.L224F		NM_173511.3	NP_775782	Q6P1L5	F117B_HUMAN	family with sequence similarity 117 member B
MF30_1	ABCA12	26154	__UNKNOWN__	hg38	chr2	214945070	214945070	+	Missense_Mutation	SNP	T	T	G	g.chr2:214945070T>G	ENST00000272895.11	-	49	7494	c.7274A>C	c.(7273-7275)aAa>aCa	p.K2425T	ABCA12_ENST00000389661.4_Missense_Mutation_p.K2107T|AC072062.1_ENST00000607412.1_RNA	NM_173076.2	NP_775099	Q86UK0	ABCAC_HUMAN	ATP binding cassette subfamily A member 12
MF30_1	COL4A4	1286	__UNKNOWN__	hg38	chr2	227089882	227089882	+	Missense_Mutation	SNP	G	G	T	g.chr2:227089882G>T	ENST00000396625.4	-	21	1776	c.1445C>A	c.(1444-1446)cCa>cAa	p.P482Q		NM_000092.4	NP_000083	P53420	CO4A4_HUMAN	collagen type IV alpha 4 chain
MF30_1	KIF1A	547	__UNKNOWN__	hg38	chr2	240747277	240747277	+	Missense_Mutation	SNP	C	C	T	g.chr2:240747277C>T	ENST00000320389.11	-	27	2878	c.2719G>A	c.(2719-2721)Gga>Aga	p.G907R	KIF1A_ENST00000498729.7_Missense_Mutation_p.G1008R	NM_004321.6	NP_004312	Q12756	KIF1A_HUMAN	kinesin family member 1A
MF30_1	SMOX	54498	__UNKNOWN__	hg38	chr20	4187305	4187305	+	Missense_Mutation	SNP	C	C	A	g.chr20:4187305C>A	ENST00000305958.8	+	7	1791	c.1566C>A	c.(1564-1566)caC>caA	p.H522Q	SMOX_ENST00000379460.6_Missense_Mutation_p.H522Q|SMOX_ENST00000278795.7_Missense_Mutation_p.H499Q|SMOX_ENST00000339123.10_Missense_Mutation_p.H469Q|SMOX_ENST00000346595.6_Missense_Mutation_p.H157Q|SMOX_ENST00000621355.4_Missense_Mutation_p.H552Q	NM_175839.2	NP_787033	Q9NWM0	SMOX_HUMAN	spermine oxidase
MF30_1	PLCB1	23236	__UNKNOWN__	hg38	chr20	8881826	8881826	+	Missense_Mutation	SNP	A	A	G	g.chr20:8881826A>G	ENST00000338037.10	+	32	4015	c.3628A>G	c.(3628-3630)Aaa>Gaa	p.K1210E	PLCB1_ENST00000378641.7_3'UTR|PLCB1_ENST00000637919.1_3'UTR|PLCB1_ENST00000617005.4_Missense_Mutation_p.K1130E|PLCB1_ENST00000612075.4_3'UTR	NM_015192.3	NP_056007	Q9NQ66	PLCB1_HUMAN	phospholipase C beta 1
MF30_1	NKX2-2	4821	__UNKNOWN__	hg38	chr20	21512267	21512267	+	Missense_Mutation	SNP	G	G	T	g.chr20:21512267G>T	ENST00000377142.4	-	2	835	c.478C>A	c.(478-480)Cac>Aac	p.H160N	Nkx2-2os_ENST00000549659.1_RNA	NM_002509.3	NP_002500	O95096	NKX22_HUMAN	NK2 homeobox 2
MF30_1	PTPRT	11122	__UNKNOWN__	hg38	chr20	42102155	42102155	+	Missense_Mutation	SNP	G	G	A	g.chr20:42102155G>A	ENST00000373187.5	-	26	3683	c.3683C>T	c.(3682-3684)tCc>tTc	p.S1228F	PTPRT_ENST00000373198.8_Missense_Mutation_p.S1247F|PTPRT_ENST00000373193.7_Missense_Mutation_p.S1250F|PTPRT_ENST00000373201.5_Missense_Mutation_p.S1218F|PTPRT_ENST00000373190.5_Missense_Mutation_p.S1227F|PTPRT_ENST00000373184.5_Missense_Mutation_p.S1238F|PTPRT_ENST00000356100.6_Missense_Mutation_p.S1237F|PTPRT_ENST00000612229.4_Missense_Mutation_p.S846F|PTPRT_ENST00000618610.1_Missense_Mutation_p…			O14522	PTPRT_HUMAN	protein tyrosine phosphatase, receptor type T
MF30_1	R3HDML	140902	__UNKNOWN__	hg38	chr20	44343417	44343417	+	Missense_Mutation	SNP	G	G	A	g.chr20:44343417G>A	ENST00000217043.2	+	3	593	c.421G>A	c.(421-423)Gag>Aag	p.E141K	RF00019_ENST00000364493.2_5'Flank	NM_178491.3	NP_848586	Q9H3Y0	CRSPL_HUMAN	R3H domain containing like
MF30_1	PTPN1	5770	__UNKNOWN__	hg38	chr20	50581314	50581314	+	Nonsense_Mutation	SNP	C	C	T	g.chr20:50581314C>T	ENST00000371621.4	+	9	1312	c.1138C>T	c.(1138-1140)Cga>Tga	p.R380*	PTPN1_ENST00000541713.5_Nonsense_Mutation_p.R307*|MIR645_ENST00000385283.1_5'Flank|RP4-530I15.9_ENST00000431019.1_5'Flank	NM_002827.3	NP_002818	P18031	PTN1_HUMAN	protein tyrosine phosphatase, non-receptor type 1
MF30_1	DPM1	8813	__UNKNOWN__	hg38	chr20	50935215	50935215	+	Missense_Mutation	SNP	G	G	A	g.chr20:50935215G>A	ENST00000371588.9	-	9	727	c.700C>T	c.(700-702)Cgt>Tgt	p.R234C	DPM1_ENST00000371582.8_Missense_Mutation_p.R261C|ADNP_ENST00000396029.8_5'Flank|ADNP_ENST00000396032.8_5'Flank|ADNP_ENST00000621696.4_5'Flank|ADNP_ENST00000645081.1_5'Flank|RP5-914P20.5_ENST00000558899.2_RNA	NM_003859.2	NP_003850	O60762	DPM1_HUMAN	dolichyl-phosphate mannosyltransferase subunit 1, catalytic
MF30_1	SALL4	57167	__UNKNOWN__	hg38	chr20	51791987	51791987	+	Nonsense_Mutation	SNP	G	G	A	g.chr20:51791987G>A	ENST00000395997.3	-	2	563	c.496C>T	c.(496-498)Cag>Tag	p.Q166*	SALL4_ENST00000217086.8_Nonsense_Mutation_p.Q166*|SALL4_ENST00000371539.7_Intron	NM_001318031.1	NP_001304960	Q9UJQ4	SALL4_HUMAN	spalt like transcription factor 4
MF30_1	PCK1	5105	__UNKNOWN__	hg38	chr20	57565574	57565574	+	Nonsense_Mutation	SNP	A	A	T	g.chr20:57565574A>T	ENST00000319441.5	+	10	1803	c.1639A>T	c.(1639-1641)Aaa>Taa	p.K547*		NM_002591.3	NP_002582	P35558	PCKGC_HUMAN	phosphoenolpyruvate carboxykinase 1
MF30_1	MED15	51586	__UNKNOWN__	hg38	chr22	20582689	20582689	+	Missense_Mutation	SNP	C	C	T	g.chr22:20582689C>T	ENST00000292733.11	+	9	1308	c.1231C>T	c.(1231-1233)Ccc>Tcc	p.P411S	MED15_ENST00000263205.11_Missense_Mutation_p.P451S|MED15_ENST00000382974.6_Missense_Mutation_p.P340S|MED15_ENST00000406969.5_Missense_Mutation_p.P385S	NM_015889.4	NP_056973	Q96RN5	MED15_HUMAN	mediator complex subunit 15
MF30_1	CABIN1	23523	__UNKNOWN__	hg38	chr22	24177761	24177761	+	Missense_Mutation	SNP	C	C	G	g.chr22:24177761C>G	ENST00000405822.6	+	35	6320	c.6226C>G	c.(6226-6228)Cca>Gca	p.P2076A	CABIN1_ENST00000337989.11_Missense_Mutation_p.P525A|CABIN1_ENST00000398319.6_Missense_Mutation_p.P2155A|CABIN1_ENST00000263119.9_Missense_Mutation_p.P2155A|CABIN1_ENST00000617531.4_Missense_Mutation_p.P2105A|SUSD2_ENST00000358321.3_5'Flank			Q9Y6J0	CABIN_HUMAN	calcineurin binding protein 1
MF30_1	SYN3	8224	__UNKNOWN__	hg38	chr22	32541602	32541602	+	Nonsense_Mutation	SNP	G	G	A	g.chr22:32541602G>A	ENST00000358763.6	-	8	1129	c.886C>T	c.(886-888)Cag>Tag	p.Q296*	SYN3_ENST00000332840.9_Nonsense_Mutation_p.Q39*|SYN3_ENST00000619146.1_Nonsense_Mutation_p.Q39*	NM_133633.2	NP_598344.2	O14994	SYN3_HUMAN	synapsin III
MF30_1	APOL1	8542	__UNKNOWN__	hg38	chr22	36253967	36253967	+	Missense_Mutation	SNP	G	G	A	g.chr22:36253967G>A	ENST00000319136.8	+	2	272	c.5G>A	c.(4-6)aGa>aAa	p.R2K	APOL1_ENST00000397278.7_Intron|APOL1_ENST00000422706.5_Intron|APOL1_ENST00000426053.5_Intron|APOL1_ENST00000397279.8_Intron	NM_145343.2	NP_663318	O14791	APOL1_HUMAN	apolipoprotein L1
MF30_1	ELFN2	114794	__UNKNOWN__	hg38	chr22	37373173	37373173	+	Missense_Mutation	SNP	C	C	T	g.chr22:37373173C>T	ENST00000402918.6	-	3	3148	c.2362G>A	c.(2362-2364)Gcc>Acc	p.A788T	ELFN2_ENST00000613079.4_Missense_Mutation_p.A788T|RP1-63G5.5_ENST00000430883.5_RNA	NM_052906.4	NP_443138	Q5R3F8	PPR29_HUMAN	extracellular leucine rich repeat and fibronectin type III domain containing 2
MF30_1	GTPBP1	9567	__UNKNOWN__	hg38	chr22	38728071	38728071	+	Frame_Shift_Del	DEL	C	C	-	g.chr22:38728071delC	ENST00000216044.9	+	10	1858	c.1626delC	c.(1624-1626)ttcfs	p.R543fs	RP3-508I15.16_ENST00000418695.1_5'Flank	NM_004286.4	NP_004277	O00178	GTPB1_HUMAN	GTP binding protein 1
MF30_1	TNRC6B	23112	__UNKNOWN__	hg38	chr22	40265864	40265865	+	Missense_Mutation	DNP	CC	CC	TT	g.chr22:40265864_40265865CC>TT	ENST00000335727.13	+	5	1828_1829	c.1634_1635CC>TT	c.(1633-1635)cCC>cTT	p.P545L	TNRC6B_ENST00000402203.5_Intron|TNRC6B_ENST00000454349.6_Missense_Mutation_p.P545L|TNRC6B_ENST00000301923.13_Intron	NM_015088.2	NP_055903	Q9UPQ9	TNR6B_HUMAN	trinucleotide repeat containing 6B
MF30_1	MLC1	23209	__UNKNOWN__	hg38	chr22	50076879	50076879	+	Missense_Mutation	SNP	C	C	T	g.chr22:50076879C>T	ENST00000311597.9	-	7	1166	c.559G>A	c.(559-561)Gaa>Aaa	p.E187K	MLC1_ENST00000395876.6_Missense_Mutation_p.E187K	NM_015166.3	NP_055981	Q15049	MLC1_HUMAN	megalencephalic leukoencephalopathy with subcortical cysts 1
MF30_1	LRRN1	57633	__UNKNOWN__	hg38	chr3	3845941	3845941	+	Missense_Mutation	SNP	C	C	T	g.chr3:3845941C>T	ENST00000319331.3	+	2	2061	c.1300C>T	c.(1300-1302)Cgt>Tgt	p.R434C		NM_020873.6	NP_065924	Q6UXK5	LRRN1_HUMAN	leucine rich repeat neuronal 1
MF30_1	CTDSPL	10217	__UNKNOWN__	hg38	chr3	37947150	37947151	+	Missense_Mutation	DNP	CT	CT	TC	g.chr3:37947150_37947151CT>TC	ENST00000273179.9	+	2	199_200	c.173_174CT>TC	c.(172-174)cCT>cTC	p.P58L	CTDSPL_ENST00000443503.6_Missense_Mutation_p.P58L	NM_001008392.1	NP_001008393	O15194	CTDSL_HUMAN	CTD small phosphatase like
MF30_1	CELSR3	1951	__UNKNOWN__	hg38	chr3	48647955	48647955	+	Missense_Mutation	SNP	C	C	T	g.chr3:48647955C>T	ENST00000164024.4	-	20	7296	c.7015G>A	c.(7015-7017)Ggg>Agg	p.G2339R	MIR4793_ENST00000577502.1_5'Flank	NM_001407.2	NP_001398	Q9NYQ7	CELR3_HUMAN	cadherin EGF LAG seven-pass G-type receptor 3
MF30_1	MYH15	22989	__UNKNOWN__	hg38	chr3	108463216	108463216	+	Missense_Mutation	SNP	C	C	T	g.chr3:108463216C>T	ENST00000273353.3	-	17	1876	c.1819G>A	c.(1819-1821)Gaa>Aaa	p.E607K		NM_014981.1	NP_055796	Q9Y2K3	MYH15_HUMAN	myosin heavy chain 15
MF30_1	MORC1	27136	__UNKNOWN__	hg38	chr3	108984721	108984721	+	Nonsense_Mutation	SNP	C	C	T	g.chr3:108984721C>T	ENST00000483760.1	-	22	2300	c.2256G>A	c.(2254-2256)tgG>tgA	p.W752*	MORC1_ENST00000232603.9_Nonsense_Mutation_p.W773*					MORC family CW-type zinc finger 1
MF30_1	COL6A5	256076	__UNKNOWN__	hg38	chr3	130421189	130421189	+	Nonsense_Mutation	SNP	C	C	T	g.chr3:130421189C>T	ENST00000265379.10	+	26	5481	c.4987C>T	c.(4987-4989)Cga>Tga	p.R1663*		NM_153264.6	NP_694996.5	A8TX70	CO6A5_HUMAN	collagen type VI alpha 5 chain
MF30_1	TF	7018	__UNKNOWN__	hg38	chr3	133757871	133757871	+	Missense_Mutation	SNP	C	C	T	g.chr3:133757871C>T	ENST00000402696.8	+	8	1458	c.973C>T	c.(973-975)Ccc>Tcc	p.P325S	RP11-404G16.2_ENST00000474389.1_5'Flank	NM_001063.3	NP_001054	P02787	TRFE_HUMAN	transferrin
MF30_1	ADIPOQ	9370	__UNKNOWN__	hg38	chr3	186853180	186853180	+	Missense_Mutation	SNP	C	C	T	g.chr3:186853180C>T	ENST00000444204.2	+	3	227	c.122C>T	c.(121-123)gCg>gTg	p.A41V	ADIPOQ_ENST00000320741.6_Missense_Mutation_p.A41V|RP11-240O9.2_ENST00000422718.1_RNA	NM_001177800.1	NP_001171271	Q15848	ADIPO_HUMAN	adiponectin, C1Q and collagen domain containing
MF30_1	CLRN2	645104	__UNKNOWN__	hg38	chr4	17526924	17526924	+	Missense_Mutation	SNP	G	G	A	g.chr4:17526924G>A	ENST00000511148.2	+	3	643	c.541G>A	c.(541-543)Gtg>Atg	p.V181M		NM_001079827.2	NP_001073296	A0PK11	CLRN2_HUMAN	clarin 2
MF30_1	TMPRSS11F	389208	__UNKNOWN__	hg38	chr4	68073973	68073973	+	Nonsense_Mutation	SNP	G	G	A	g.chr4:68073973G>A	ENST00000356291.2	-	4	379	c.319C>T	c.(319-321)Cga>Tga	p.R107*	RP11-453E17.1_ENST00000500538.6_RNA	NM_207407.2	NP_997290	Q6ZWK6	TM11F_HUMAN	transmembrane protease, serine 11F
MF30_1	SLC4A4	8671	__UNKNOWN__	hg38	chr4	71451247	71451247	+	Missense_Mutation	SNP	G	G	A	g.chr4:71451247G>A	ENST00000264485.10	+	11	1914	c.1268G>A	c.(1267-1269)gGa>gAa	p.G423E	SLC4A4_ENST00000340595.3_Missense_Mutation_p.G379E|SLC4A4_ENST00000351898.10_Missense_Mutation_p.G423E|SLC4A4_ENST00000512686.5_Missense_Mutation_p.G379E|SLC4A4_ENST00000425175.5_Missense_Mutation_p.G423E	NM_001098484.2	NP_001091954	Q9Y6R1	S4A4_HUMAN	solute carrier family 4 member 4
MF30_1	HELQ	113510	__UNKNOWN__	hg38	chr4	83455561	83455561	+	Missense_Mutation	SNP	C	C	T	g.chr4:83455561C>T	ENST00000510985.1	-	1	263	c.133G>A	c.(133-135)Gaa>Aaa	p.E45K	HELQ_ENST00000295488.7_Missense_Mutation_p.E45K|MRPS18C_ENST00000295491.8_5'Flank|MRPS18C_ENST00000507019.5_5'Flank|MRPS18C_ENST00000507349.5_5'Flank	NM_001297757.1	NP_001284686.1	Q8TDG4	HELQ_HUMAN	helicase, POLQ like
MF30_1	WDFY3	23001	__UNKNOWN__	hg38	chr4	84849986	84849987	+	Frame_Shift_Ins	INS	-	-	T	g.chr4:84849986_84849987insT	ENST00000295888.8	-	5	628	c.219_220insA	c.(220-222)tttfs	p.F74fs		NM_014991.4	NP_055806	Q8IZQ1	WDFY3_HUMAN	WD repeat and FYVE domain containing 3
MF30_1	MEPE	56955	__UNKNOWN__	hg38	chr4	87845375	87845375	+	Missense_Mutation	SNP	A	A	T	g.chr4:87845375A>T	ENST00000361056.3	+	4	547	c.507A>T	c.(505-507)aaA>aaT	p.K169N	MEPE_ENST00000497649.6_Missense_Mutation_p.K145N|MEPE_ENST00000395102.8_Missense_Mutation_p.K200N|MEPE_ENST00000424957.7_Missense_Mutation_p.K169N|MEPE_ENST00000560249.5_Missense_Mutation_p.K56N|MEPE_ENST00000540395.1_Missense_Mutation_p.K56N	NM_020203.3	NP_064588	Q9NQ76	MEPE_HUMAN	matrix extracellular phosphoglycoprotein
MF30_1	EGF	1950	__UNKNOWN__	hg38	chr4	109941138	109941138	+	Missense_Mutation	SNP	G	G	C	g.chr4:109941138G>C	ENST00000509793.5	+	2	772	c.320G>C	c.(319-321)aGg>aCg	p.R107T	EGF_ENST00000503392.1_Missense_Mutation_p.R107T|EGF_ENST00000265171.9_Missense_Mutation_p.R107T	NM_001178131.2	NP_001171602	P01133	EGF_HUMAN	epidermal growth factor
MF30_1	KIAA1109	84162	__UNKNOWN__	hg38	chr4	122331336	122331336	+	Missense_Mutation	SNP	C	C	G	g.chr4:122331336C>G	ENST00000264501.8	+	67	11633	c.11260C>G	c.(11260-11262)Cgt>Ggt	p.R3754G	KIAA1109_ENST00000388738.7_Missense_Mutation_p.R3754G			Q2LD37	K1109_HUMAN	KIAA1109
MF30_1	SORBS2	8470	__UNKNOWN__	hg38	chr4	185620082	185620082	+	Missense_Mutation	SNP	C	C	T	g.chr4:185620082C>T	ENST00000437304.6	-	16	2329	c.1745G>A	c.(1744-1746)aGa>aAa	p.R582K	SORBS2_ENST00000393528.7_Missense_Mutation_p.R424K|SORBS2_ENST00000284776.11_Missense_Mutation_p.R858K|SORBS2_ENST00000355634.9_Missense_Mutation_p.R958K|SORBS2_ENST00000449407.6_Missense_Mutation_p.R402K|SORBS2_ENST00000319471.13_Missense_Mutation_p.R489K|SORBS2_ENST00000448662.6_Missense_Mutation_p.R419K|SORBS2_ENST00000418609.5_Missense_Mutation_p.R762K	NM_001145673.1	NP_001139145	O94875	SRBS2_HUMAN	sorbin and SH3 domain containing 2
MF30_1	ADAMTS12	81792	__UNKNOWN__	hg38	chr5	33662024	33662024	+	Missense_Mutation	SNP	A	A	C	g.chr5:33662024A>C	ENST00000504830.5	-	6	1268	c.932T>G	c.(931-933)gTt>gGt	p.V311G	ADAMTS12_ENST00000352040.7_Missense_Mutation_p.V311G	NM_030955.2	NP_112217	P58397	ATS12_HUMAN	ADAM metallopeptidase with thrombospondin type 1 motif 12
MF30_1	PCSK1	5122	__UNKNOWN__	hg38	chr5	96397370	96397370	+	Missense_Mutation	SNP	G	G	A	g.chr5:96397370G>A	ENST00000311106.7	-	12	1926	c.1688C>T	c.(1687-1689)cCt>cTt	p.P563L	PCSK1_ENST00000508626.5_Missense_Mutation_p.P516L|CTD-2337A12.1_ENST00000502645.2_RNA	NM_000439.4	NP_000430	P29120	NEC1_HUMAN	proprotein convertase subtilisin/kexin type 1
MF30_1	APC	324	__UNKNOWN__	hg38	chr5	112828949	112828949	+	Missense_Mutation	SNP	G	G	A	g.chr5:112828949G>A	ENST00000257430.8	+	14	1776	c.1720G>A	c.(1720-1722)Gaa>Aaa	p.E574K	APC_ENST00000508376.6_Missense_Mutation_p.E574K|CTC-554D6.1_ENST00000520401.1_Nonsense_Mutation_p.W69*	NM_000038.5	NP_000029	P25054	APC_HUMAN	APC, WNT signaling pathway regulator
MF30_1	PCDHA8	56140	__UNKNOWN__	hg38	chr5	140842750	140842750	+	Missense_Mutation	SNP	G	G	A	g.chr5:140842750G>A	ENST00000531613.1	+	1	1429	c.1429G>A	c.(1429-1431)Gtg>Atg	p.V477M	PCDHA6_ENST00000529310.5_Intron|PCDHA1_ENST00000504120.3_Intron|PCDHA3_ENST00000522353.2_Intron|PCDHA2_ENST00000526136.1_Intron|PCDHA7_ENST00000525929.1_Intron|PCDHA4_ENST00000530339.1_Intron|PCDHA5_ENST00000529859.1_Intron|PCDHA4_ENST00000512229.6_Intron|PCDHA5_ENST00000529619.5_Intron|PCDHA8_ENST00000378123.4_Missense_Mutation_p.V477M|PCDHA6_ENST00000527624.1_Intron|PCDHA1_ENST00000394633.7_Int…	NM_018911.2	NP_061734	Q9Y5H6	PCDA8_HUMAN	protocadherin alpha 8
MF30_1	FOXQ1	94234	__UNKNOWN__	hg38	chr6	1312793	1312793	+	Missense_Mutation	SNP	C	C	T	g.chr6:1312793C>T	ENST00000296839.4	+	1	354	c.89C>T	c.(88-90)tCc>tTc	p.S30F		NM_033260.3	NP_150285	Q9C009	FOXQ1_HUMAN	forkhead box Q1
MF30_1	PKHD1	5314	__UNKNOWN__	hg38	chr6	51772711	51772711	+	Missense_Mutation	SNP	C	C	T	g.chr6:51772711C>T	ENST00000371117.7	-	55	8909	c.8633G>A	c.(8632-8634)gGa>gAa	p.G2878E	PKHD1_ENST00000340994.4_Missense_Mutation_p.G2878E	NM_138694.3	NP_619639	P08F94	PKHD1_HUMAN	PKHD1, fibrocystin/polyductin
MF30_1	EFHC1	114327	__UNKNOWN__	hg38	chr6	52438517	52438517	+	Missense_Mutation	SNP	G	G	T	g.chr6:52438517G>T	ENST00000371068.10	+	3	714	c.499G>T	c.(499-501)Gac>Tac	p.D167Y	EFHC1_ENST00000637353.1_Missense_Mutation_p.D167Y|EFHC1_ENST00000636107.1_Missense_Mutation_p.D167Y|EFHC1_ENST00000635984.1_Missense_Mutation_p.D59Y|EFHC1_ENST00000635996.1_Missense_Mutation_p.D167Y|EFHC1_ENST00000636489.1_Missense_Mutation_p.D148Y|EFHC1_ENST00000636702.1_Missense_Mutation_p.D157Y|EFHC1_ENST00000637089.1_Missense_Mutation_p.D167Y|EFHC1_ENST00000636954.1_Missense_Mutation_p.D148Y|…	NM_018100.3	NP_060570	Q5JVL4	EFHC1_HUMAN	EF-hand domain containing 1
MF30_1	FAM83B	222584	__UNKNOWN__	hg38	chr6	54941138	54941138	+	Missense_Mutation	SNP	G	G	A	g.chr6:54941138G>A	ENST00000306858.7	+	5	2283	c.2167G>A	c.(2167-2169)Gaa>Aaa	p.E723K	RP3-523K23.2_ENST00000562834.1_5'Flank	NM_001010872.2	NP_001010872	Q5T0W9	FA83B_HUMAN	family with sequence similarity 83 member B
MF30_1	FAM135A	57579	__UNKNOWN__	hg38	chr6	70477161	70477161	+	Missense_Mutation	SNP	C	C	A	g.chr6:70477161C>A	ENST00000505769.5	+	7	778	c.371C>A	c.(370-372)gCa>gAa	p.A124E	FAM135A_ENST00000361499.7_Missense_Mutation_p.A124E|FAM135A_ENST00000418814.6_Missense_Mutation_p.A124E|FAM135A_ENST00000457062.6_Missense_Mutation_p.A81E|FAM135A_ENST00000505868.1_Missense_Mutation_p.A124E|FAM135A_ENST00000370479.7_Missense_Mutation_p.A124E	NM_001330995.2	NP_001317924.1	Q9P2D6	F135A_HUMAN	family with sequence similarity 135 member A
MF30_1	PHACTR2	9749	__UNKNOWN__	hg38	chr6	143783280	143783280	+	Splice_Site	SNP	G	G	A	g.chr6:143783280G>A	ENST00000305766.10	+	9	1559	c.1434G>A	c.(1432-1434)aaG>aaA	p.K478K	PHACTR2_ENST00000427704.6_Splice_Site_p.K558K|PHACTR2_ENST00000367582.7_Splice_Site_p.K489K|PHACTR2_ENST00000440869.6_Splice_Site_p.K569K|PHACTR2_ENST00000367584.8_Splice_Site_p.K546K			O75167	PHAR2_HUMAN	phosphatase and actin regulator 2
MF30_1	SMOC2	64094	__UNKNOWN__	hg38	chr6	168543630	168543630	+	Missense_Mutation	SNP	G	G	A	g.chr6:168543630G>A	ENST00000354536.9	+	5	689	c.469G>A	c.(469-471)Gta>Ata	p.V157I	SMOC2_ENST00000356284.6_Missense_Mutation_p.V157I	NM_022138.2	NP_071421	Q9H3U7	SMOC2_HUMAN	SPARC related modular calcium binding 2
MF30_1	ABCB5	340273	__UNKNOWN__	hg38	chr7	20742926	20742926	+	Missense_Mutation	SNP	C	C	T	g.chr7:20742926C>T	ENST00000404938.6	+	25	3726	c.3074C>T	c.(3073-3075)cCa>cTa	p.P1025L	ABCB5_ENST00000258738.10_Missense_Mutation_p.P580L	NM_001163941.1	NP_001157413	Q2M3G0	ABCB5_HUMAN	ATP binding cassette subfamily B member 5
MF30_1	STK31	56164	__UNKNOWN__	hg38	chr7	23729163	23729163	+	Missense_Mutation	SNP	G	G	A	g.chr7:23729163G>A	ENST00000355870.7	+	6	516	c.397G>A	c.(397-399)Gag>Aag	p.E133K	STK31_ENST00000354639.7_Missense_Mutation_p.E110K|STK31_ENST00000433467.6_Missense_Mutation_p.E133K	NM_031414.4	NP_113602	Q9BXU1	STK31_HUMAN	serine/threonine kinase 31
MF30_1	NPSR1	387129	__UNKNOWN__	hg38	chr7	34778518	34778518	+	Missense_Mutation	SNP	G	G	A	g.chr7:34778518G>A	ENST00000531252.5	+	3	432	c.304G>A	c.(304-306)Gac>Aac	p.D102N	NPSR1_ENST00000360581.5_Missense_Mutation_p.D113N|NPSR1_ENST00000359791.5_Missense_Mutation_p.D113N|NPSR1_ENST00000381539.3_Missense_Mutation_p.D113N|NPSR1_ENST00000381553.7_Missense_Mutation_p.D113N|NPSR1_ENST00000381542.5_Intron|NPSR1-AS1_ENST00000436945.4_RNA	NM_001300933.1	NP_001287862	Q6W5P4	NPSR1_HUMAN	neuropeptide S receptor 1
MF30_1	SEMA3D	223117	__UNKNOWN__	hg38	chr7	85012844	85012844	+	Missense_Mutation	SNP	C	C	T	g.chr7:85012844C>T	ENST00000284136.10	-	15	1750	c.1706G>A	c.(1705-1707)aGa>aAa	p.R569K		NM_152754.2	NP_689967	O95025	SEM3D_HUMAN	semaphorin 3D
MF30_1	ABCB1	5243	__UNKNOWN__	hg38	chr7	87570212	87570212	+	Missense_Mutation	SNP	C	C	T	g.chr7:87570212C>T	ENST00000265724.7	-	6	716	c.298G>A	c.(298-300)Gat>Aat	p.D100N	ABCB1_ENST00000622132.4_Missense_Mutation_p.D100N|ABCB1_ENST00000543898.5_Missense_Mutation_p.D100N	NM_001348946.1	NP_001335875.1	P08183	MDR1_HUMAN	ATP binding cassette subfamily B member 1
MF30_1	SAMD9	54809	__UNKNOWN__	hg38	chr7	93104039	93104039	+	Missense_Mutation	SNP	C	C	G	g.chr7:93104039C>G	ENST00000379958.2	-	3	2329	c.2059G>C	c.(2059-2061)Ggc>Cgc	p.G687R	SAMD9_ENST00000620985.4_Missense_Mutation_p.G687R	NM_017654.3	NP_060124	Q5K651	SAMD9_HUMAN	sterile alpha motif domain containing 9
MF30_1	CADPS2	93664	__UNKNOWN__	hg38	chr7	122471460	122471460	+	Missense_Mutation	SNP	C	C	T	g.chr7:122471460C>T	ENST00000412584.6	-	13	2213	c.2092G>A	c.(2092-2094)Gaa>Aaa	p.E698K	CADPS2_ENST00000449022.6_Missense_Mutation_p.E701K|CADPS2_ENST00000615869.4_Missense_Mutation_p.E702K|CADPS2_ENST00000313070.11_Missense_Mutation_p.E595K|CADPS2_ENST00000334010.11_Missense_Mutation_p.E702K	NM_001009571.3	NP_001009571	Q86UW7	CAPS2_HUMAN	calcium dependent secretion activator 2
MF30_1	TSGA13	114960	__UNKNOWN__	hg38	chr7	130672740	130672740	+	Nonsense_Mutation	SNP	C	C	T	g.chr7:130672740C>T	ENST00000456951.5	-	7	1376	c.524G>A	c.(523-525)tGg>tAg	p.W175*	TSGA13_ENST00000356588.7_Nonsense_Mutation_p.W175*|COPG2_ENST00000330992.8_5'Flank|COPG2_ENST00000425248.5_5'Flank	NM_001304968.1	NP_001291897	Q96PP4	TSG13_HUMAN	testis specific 13
MF30_1	LRGUK	136332	__UNKNOWN__	hg38	chr7	134263893	134263893	+	Missense_Mutation	SNP	G	G	A	g.chr7:134263893G>A	ENST00000285928.2	+	20	2465	c.2396G>A	c.(2395-2397)aGa>aAa	p.R799K		NM_144648.1	NP_653249	Q96M69	LRGUK_HUMAN	leucine rich repeats and guanylate kinase domain containing
MF30_1	GIMAP8	155038	__UNKNOWN__	hg38	chr7	150474020	150474020	+	Missense_Mutation	SNP	G	G	A	g.chr7:150474020G>A	ENST00000307271.3	+	4	1265	c.691G>A	c.(691-693)Gaa>Aaa	p.E231K		NM_175571.3	NP_783161	Q8ND71	GIMA8_HUMAN	GTPase, IMAP family member 8
MF30_1	MICU3	286097	__UNKNOWN__	hg38	chr8	17104458	17104458	+	Missense_Mutation	SNP	G	G	A	g.chr8:17104458G>A	ENST00000318063.9	+	10	1094	c.1052G>A	c.(1051-1053)gGa>gAa	p.G351E		NM_181723.2	NP_859074	Q86XE3	MICU3_HUMAN	mitochondrial calcium uptake family member 3
MF30_1	PCM1	5108	__UNKNOWN__	hg38	chr8	17967071	17967071	+	Missense_Mutation	SNP	C	C	T	g.chr8:17967071C>T	ENST00000519253.5	+	21	3564	c.3313C>T	c.(3313-3315)Cct>Tct	p.P1105S	PCM1_ENST00000325083.12_Missense_Mutation_p.P1105S|PCM1_ENST00000524226.5_Missense_Mutation_p.P1106S|PCM1_ENST00000327578.9_Missense_Mutation_p.P1106S			Q15154	PCM1_HUMAN	pericentriolar material 1
MF30_1	SH2D4A	63898	__UNKNOWN__	hg38	chr8	19364173	19364173	+	Missense_Mutation	SNP	G	G	A	g.chr8:19364173G>A	ENST00000518040.5	+	6	755	c.673G>A	c.(673-675)Ggt>Agt	p.G225S	SH2D4A_ENST00000265807.7_Missense_Mutation_p.G270S|SH2D4A_ENST00000519207.5_Missense_Mutation_p.G270S	NM_001174160.1	NP_001167631	Q9H788	SH24A_HUMAN	SH2 domain containing 4A
MF30_1	CSGALNACT1	55790	__UNKNOWN__	hg38	chr8	19505683	19505683	+	Missense_Mutation	SNP	G	G	A	g.chr8:19505683G>A	ENST00000454498.6	-	4	1166	c.152C>T	c.(151-153)cCc>cTc	p.P51L	CSGALNACT1_ENST00000332246.10_Missense_Mutation_p.P51L|CSGALNACT1_ENST00000522854.5_Missense_Mutation_p.P51L	NM_001130518.1	NP_001123990	Q8TDX6	CGAT1_HUMAN	chondroitin sulfate N-acetylgalactosaminyltransferase 1
MF30_1	PRKDC	5591	__UNKNOWN__	hg38	chr8	47959971	47959971	+	Splice_Site	SNP	A	A	G	g.chr8:47959971A>G	ENST00000314191.6	-			c.e1-2T>C	c.e1+2		PRKDC_ENST00000338368.7_Splice_Site|MCM4_ENST00000262105.6_5'Flank|MCM4_ENST00000523944.5_5'Flank	NM_006904.6	NP_008835	P78527	PRKDC_HUMAN	protein kinase, DNA-activated, catalytic polypeptide
MF30_1	OPRK1	4986	__UNKNOWN__	hg38	chr8	53250808	53250808	+	Missense_Mutation	SNP	T	T	C	g.chr8:53250808T>C	ENST00000265572.7	-	2	528	c.230A>G	c.(229-231)aAc>aGc	p.N77S	OPRK1_ENST00000520287.5_Missense_Mutation_p.N77S|OPRK1_ENST00000613482.1_Missense_Mutation_p.N63S|OPRK1_ENST00000612786.4_5'UTR	NM_001318497.1	NP_001305426.1	P41145	OPRK_HUMAN	opioid receptor kappa 1
MF30_1	HNF4G	3174	__UNKNOWN__	hg38	chr8	75564062	75564062	+	Missense_Mutation	SNP	C	C	T	g.chr8:75564062C>T	ENST00000354370.5	+	11	1463	c.1193C>T	c.(1192-1194)tCa>tTa	p.S398L	HNF4G_ENST00000396423.2_Missense_Mutation_p.S435L	NM_001330561.1	NP_001317490.1	Q14541	HNF4G_HUMAN	hepatocyte nuclear factor 4 gamma
MF30_1	KIAA1429		__UNKNOWN__	hg38	chr8	94543870	94543870	+	Missense_Mutation	SNP	C	C	T	g.chr8:94543870C>T	ENST00000297591.9	-	2	212	c.136G>A	c.(136-138)Gga>Aga	p.G46R	KIAA1429_ENST00000421249.2_Missense_Mutation_p.G46R	NM_015496.4	NP_056311	Q69YN4	VIR_HUMAN
MF30_1	POP1	10940	__UNKNOWN__	hg38	chr8	98134595	98134595	+	Missense_Mutation	SNP	G	G	A	g.chr8:98134595G>A	ENST00000401707.6	+	7	1028	c.947G>A	c.(946-948)aGg>aAg	p.R316K	POP1_ENST00000349693.3_Missense_Mutation_p.R316K	NM_001145861.1	NP_001139333	Q99575	POP1_HUMAN	POP1 homolog, ribonuclease P/MRP subunit
MF30_1	SLC1A1	6505	__UNKNOWN__	hg38	chr9	4576642	4576642	+	Missense_Mutation	SNP	G	G	A	g.chr9:4576642G>A	ENST00000262352.7	+	10	1308	c.1072G>A	c.(1072-1074)Gtg>Atg	p.V358M		NM_004170.5	NP_004161	P43005	EAA3_HUMAN	solute carrier family 1 member 1
MF30_1	RPS6	6194	__UNKNOWN__	hg38	chr9	19376388	19376492	+	Splice_Site	DEL	CCTAAACAAAACAAAACAGCAAACAGTTAAGGCCTTTCTGGGTTAAAGACGCAAATCCAAAGCCAGGTCGAACTCCTCCCACCCCCTCAAATCATCTTAGACTAA	CCTAAACAAAACAAAACAGCAAACAGTTAAGGCCTTTCTGGGTTAAAGACGCAAATCCAAAGCCAGGTCGAACTCCTCCCACCCCCTCAAATCATCTTAGACTAA	-	g.chr9:19376388_19376492delCCTAAACAAAACAAAACAGCAAACAGTTAAGGCCTTTCTGGGTTAAAGACGCAAATCCAAAGCCAGGTCGAACTCCTCCCACCCCCTCAAATCATCTTAGACTAA	ENST00000380394.8	-			c.e6-1TTAGTCTAAGATGATTTGAGGGGGTGGGAGGAGTTCGACCTGGCTTTGGATTTGCGTCTTTAACCCAGAAAGGCCTTAACTGTTTGCTGTTTTGTTTTGTTTAGGA>A	c.e5+108		RPS6_ENST00000380384.5_Splice_Site|RPS6_ENST00000315377.4_Splice_Site|RP11-513M16.7_ENST00000609609.1_5'Flank	NM_001010.2	NP_001001	P62753	RS6_HUMAN	ribosomal protein S6
MF30_1	PGM5	5239	__UNKNOWN__	hg38	chr9	68479537	68479537	+	Missense_Mutation	SNP	C	C	T	g.chr9:68479537C>T	ENST00000396396.5	+	8	1508	c.1279C>T	c.(1279-1281)Cgc>Tgc	p.R427C		NM_021965.3	NP_068800	Q15124	PGM5_HUMAN	phosphoglucomutase 5
MF30_1	GDA	9615	__UNKNOWN__	hg38	chr9	72149582	72149582	+	Missense_Mutation	SNP	C	C	T	g.chr9:72149582C>T	ENST00000358399.7	+	1	116	c.23C>T	c.(22-24)cCc>cTc	p.P8L	GDA_ENST00000376986.5_5'UTR|GDA_ENST00000238018.8_Missense_Mutation_p.P8L|GDA_ENST00000545168.5_Intron	NM_004293.4	NP_004284	Q9Y2T3	GUAD_HUMAN	guanine deaminase
MF30_1	OR13C8	138802	__UNKNOWN__	hg38	chr9	104570033	104570033	+	Missense_Mutation	SNP	C	C	T	g.chr9:104570033C>T	ENST00000335040.1	+	1	866	c.866C>T	c.(865-867)cCc>cTc	p.P289L		NM_001004483.1	NP_001004483	Q8NGS7	O13C8_HUMAN	olfactory receptor family 13 subfamily C member 8
MF30_1	ABCA1	19	__UNKNOWN__	hg38	chr9	104793255	104793255	+	Missense_Mutation	SNP	C	C	T	g.chr9:104793255C>T	ENST00000374736.7	-	41	5947	c.5552G>A	c.(5551-5553)cGa>cAa	p.R1851Q		NM_005502.3	NP_005493	O95477	ABCA1_HUMAN	ATP binding cassette subfamily A member 1
MF30_1	TNFSF15	9966	__UNKNOWN__	hg38	chr9	114790526	114790526	+	Missense_Mutation	SNP	C	C	T	g.chr9:114790526C>T	ENST00000374045.4	-	4	796	c.682G>A	c.(682-684)Gtg>Atg	p.V228M	TNFSF15_ENST00000374044.1_Missense_Mutation_p.V151M	NM_005118.3	NP_005109	O95150	TNF15_HUMAN	TNF superfamily member 15
MF30_1	DAB2IP	153090	__UNKNOWN__	hg38	chr9	121763549	121763550	+	Missense_Mutation	DNP	GG	GG	AA	g.chr9:121763549_121763550GG>AA	ENST00000408936.7	+	7	1397_1398	c.1215_1216GG>AA	c.(1213-1218)ggGGac>ggAAac	p.D406N	DAB2IP_ENST00000309989.1_Missense_Mutation_p.D282N|DAB2IP_ENST00000259371.6_Missense_Mutation_p.D378N			Q5VWQ8	DAB2P_HUMAN	DAB2 interacting protein
MF30_1	GOLGA2	2801	__UNKNOWN__	hg38	chr9	128260566	128260566	+	Missense_Mutation	SNP	C	C	T	g.chr9:128260566C>T	ENST00000421699.6	-	17	1589	c.1576G>A	c.(1576-1578)Gag>Aag	p.E526K	GOLGA2_ENST00000609374.5_Missense_Mutation_p.E514K|GOLGA2_ENST00000611957.4_Missense_Mutation_p.E526K|GOLGA2_ENST00000610329.4_Intron|GOLGA2_ENST00000639983.1_5'Flank	NM_004486.4	NP_004477	Q08379	GOGA2_HUMAN	golgin A2
MF30_1	NUP214	8021	__UNKNOWN__	hg38	chr9	131140579	131140579	+	Missense_Mutation	SNP	T	T	C	g.chr9:131140579T>C	ENST00000359428.9	+	11	1307	c.1163T>C	c.(1162-1164)gTt>gCt	p.V388A	NUP214_ENST00000411637.6_Missense_Mutation_p.V388A|NUP214_ENST00000451030.5_Intron|RP11-544A12.4_ENST00000589540.5_RNA|RP11-544A12.4_ENST00000587264.5_RNA|RP11-544A12.4_ENST00000586290.5_RNA|RP11-544A12.4_ENST00000415391.6_RNA|RP11-544A12.4_ENST00000590461.1_RNA|RP11-544A12.4_ENST00000588378.5_RNA|RP11-544A12.4_ENST00000589667.5_RNA	NM_005085.3	NP_005076	P35658	NU214_HUMAN	nucleoporin 214
MF30_1	ATP6AP2	10159	__UNKNOWN__	hg38	chrX	40591276	40591276	+	Missense_Mutation	SNP	C	C	T	g.chrX:40591276C>T	ENST00000636580.1	+	3	402	c.211C>T	c.(211-213)Cgt>Tgt	p.R71C	ATP6AP2_ENST00000378438.9_Missense_Mutation_p.R71C|ATP6AP2_ENST00000636409.1_Missense_Mutation_p.R71C|ATP6AP2_ENST00000636287.1_Missense_Mutation_p.R71C|ATP6AP2_ENST00000637526.1_Missense_Mutation_p.R22C|ATP6AP2_ENST00000636196.1_Missense_Mutation_p.R71C|ATP6AP2_ENST00000638153.1_Missense_Mutation_p.R71C|ATP6AP2_ENST00000423649.2_Missense_Mutation_p.R71C|ATP6AP2_ENST00000637327.1_5'UTR|ATP6AP2_EN…	NM_005765.2	NP_005756	O75787	RENR_HUMAN	ATPase H+ transporting accessory protein 2
MF30_1	FGD1	2245	__UNKNOWN__	hg38	chrX	54467884	54467884	+	Missense_Mutation	SNP	G	G	A	g.chrX:54467884G>A	ENST00000375135.3	-	6	1974	c.1240C>T	c.(1240-1242)Ccg>Tcg	p.P414S		NM_004463.2	NP_004454	P98174	FGD1_HUMAN	FYVE, RhoGEF and PH domain containing 1
MF30_1	ERCC6L	54821	__UNKNOWN__	hg38	chrX	72205630	72205630	+	Missense_Mutation	SNP	A	A	G	g.chrX:72205630A>G	ENST00000373657.2	-	3	3371	c.2768T>C	c.(2767-2769)tTc>tCc	p.F923S	ERCC6L_ENST00000334463.3_Missense_Mutation_p.F1046S|PIN4_ENST00000423432.6_Intron	NM_001009954.2	NP_001009954.1	Q2NKX8	ERC6L_HUMAN	ERCC excision repair 6 like, spindle assembly checkpoint helicase
MF30_1	NEXMIF	340533	__UNKNOWN__	hg38	chrX	74745588	74745588	+	Missense_Mutation	SNP	A	A	T	g.chrX:74745588A>T	ENST00000055682.11	-	2	675	c.63T>A	c.(61-63)aaT>aaA	p.N21K	NEXMIF_ENST00000642681.1_Missense_Mutation_p.N21K|NEXMIF_ENST00000616200.1_Missense_Mutation_p.N21K	NM_001008537.2	NP_001008537			neurite extension and migration factor
MF30_1	RGAG1		__UNKNOWN__	hg38	chrX	110454267	110454267	+	Missense_Mutation	SNP	C	C	T	g.chrX:110454267C>T	ENST00000465301.2	+	3	3896	c.3650C>T	c.(3649-3651)tCt>tTt	p.S1217F	RGAG1_ENST00000540313.1_Missense_Mutation_p.S1217F	NM_020769.2	NP_065820	Q8NET4	RGAG1_HUMAN
MF30_1	RNF113A	7737	__UNKNOWN__	hg38	chrX	119870895	119870895	+	Missense_Mutation	SNP	C	C	T	g.chrX:119870895C>T	ENST00000371442.3	-	1	933	c.719G>A	c.(718-720)cGc>cAc	p.R240H	NDUFA1_ENST00000371437.4_5'Flank	NM_006978.2	NP_008909	O15541	R113A_HUMAN	ring finger protein 113A
MF30_1	BCORL1	63035	__UNKNOWN__	hg38	chrX	130025148	130025148	+	Nonsense_Mutation	SNP	C	C	T	g.chrX:130025148C>T	ENST00000218147.11	+	7	4044	c.3847C>T	c.(3847-3849)Cag>Tag	p.Q1283*	BCORL1_ENST00000540052.5_Nonsense_Mutation_p.Q1283*			Q5H9F3	BCORL_HUMAN	BCL6 corepressor like 1
MF30_1	IGSF1	3547	__UNKNOWN__	hg38	chrX	131275667	131275667	+	Missense_Mutation	SNP	C	C	G	g.chrX:131275667C>G	ENST00000361420.7	-	16	3075	c.2995G>C	c.(2995-2997)Gga>Cga	p.G999R	IGSF1_ENST00000370904.6_Missense_Mutation_p.G990R|IGSF1_ENST00000370910.5_Missense_Mutation_p.G990R|IGSF1_ENST00000370903.7_Missense_Mutation_p.G1004R			Q8N6C5	IGSF1_HUMAN	immunoglobulin superfamily member 1
MF30_1	ZFP92	139735	__UNKNOWN__	hg38	chrX	153421605	153421605	+	Missense_Mutation	SNP	C	C	T	g.chrX:153421605C>T	ENST00000338647.6	+	4	1229	c.1228C>T	c.(1228-1230)Cct>Tct	p.P410S		NM_001136273.1	NP_001129745	A6NM28	ZFP92_HUMAN	ZFP92 zinc finger protein
MF30_1	FLNA		__UNKNOWN__	hg38	chrX	154364134	154364134	+	Missense_Mutation	SNP	A	A	C	g.chrX:154364134A>C	ENST00000369850.8	-	15	2417	c.2168T>G	c.(2167-2169)gTc>gGc	p.V723G	FLNA_ENST00000360319.9_Missense_Mutation_p.V723G|FLNA_ENST00000369856.7_Missense_Mutation_p.V696G|FLNA_ENST00000422373.5_Missense_Mutation_p.V723G|FLNA_ENST00000610817.4_Missense_Mutation_p.V696G	NM_001110556.1	NP_001104026	P21333	FLNA_HUMAN	filamin A
MF30_2	PRAMEF19	645414	__UNKNOWN__	hg38	chr1	13369510	13369510	+	Missense_Mutation	SNP	G	G	A	g.chr1:13369510G>A	ENST00000376101.2	-	3	790	c.790C>T	c.(790-792)Cgc>Tgc	p.R264C		NM_001099790.2	NP_001093260.3	Q5SWL8	PRA19_HUMAN	PRAME family member 19
MF30_2	SPEN	23013	__UNKNOWN__	hg38	chr1	15930663	15930663	+	Nonsense_Mutation	SNP	C	C	T	g.chr1:15930663C>T	ENST00000375759.7	+	11	4627	c.4423C>T	c.(4423-4425)Cga>Tga	p.R1475*		NM_015001.2	NP_055816	Q96T58	MINT_HUMAN	spen family transcriptional repressor
MF30_2	TSPAN1	10103	__UNKNOWN__	hg38	chr1	46184227	46184227	+	Missense_Mutation	SNP	G	G	A	g.chr1:46184227G>A	ENST00000372003.5	+	4	558	c.94G>A	c.(94-96)Gtg>Atg	p.V32M		NM_005727.3	NP_005718	O60635	TSN1_HUMAN	tetraspanin 1
MF30_2	PATJ	10207	__UNKNOWN__	hg38	chr1	62128883	62128883	+	Missense_Mutation	SNP	G	G	A	g.chr1:62128883G>A	ENST00000642238.1	+	41	5394	c.5209G>A	c.(5209-5211)Ggg>Agg	p.G1737R	PATJ_ENST00000371158.6_Missense_Mutation_p.G1737R|PATJ_ENST00000646453.1_Missense_Mutation_p.G521R|PATJ_ENST00000635137.1_Missense_Mutation_p.G521R|PATJ_ENST00000613764.4_Intron					PATJ, crumbs cell polarity complex component
MF30_2	MIER1	57708	__UNKNOWN__	hg38	chr1	66972917	66972917	+	Missense_Mutation	SNP	G	G	A	g.chr1:66972917G>A	ENST00000355356.3	+	10	1017	c.868G>A	c.(868-870)Gag>Aag	p.E290K	MIER1_ENST00000357692.6_Missense_Mutation_p.E307K|MIER1_ENST00000401041.5_Missense_Mutation_p.E343K|MIER1_ENST00000371016.5_Missense_Mutation_p.E307K|MIER1_ENST00000371014.5_Missense_Mutation_p.E343K|MIER1_ENST00000401042.7_Missense_Mutation_p.E290K|MIER1_ENST00000371018.7_Missense_Mutation_p.E307K|MIER1_ENST00000355977.10_Missense_Mutation_p.E227K	NM_001077704.2	NP_001071172.1	Q8N108	MIER1_HUMAN	MIER1 transcriptional regulator
MF30_2	BRDT	676	__UNKNOWN__	hg38	chr1	91977251	91977251	+	Missense_Mutation	SNP	G	G	T	g.chr1:91977251G>T	ENST00000362005.7	+	7	1245	c.827G>T	c.(826-828)tGt>tTt	p.C276F	BRDT_ENST00000402388.1_Missense_Mutation_p.C276F|BRDT_ENST00000370389.6_Missense_Mutation_p.C203F|BRDT_ENST00000399546.6_Missense_Mutation_p.C280F|BRDT_ENST00000394530.7_Missense_Mutation_p.C230F	NM_001242805.2	NP_001229734	Q58F21	BRDT_HUMAN	bromodomain testis associated
MF30_2	ACP6	51205	__UNKNOWN__	hg38	chr1	147647539	147647539	+	Missense_Mutation	SNP	C	C	T	g.chr1:147647539C>T	ENST00000583509.6	-	10	1619	c.1171G>A	c.(1171-1173)Ggg>Agg	p.G391R		NM_016361.4	NP_057445	Q9NPH0	PPA6_HUMAN	acid phosphatase 6, lysophosphatidic
MF30_2	OR6N1	128372	__UNKNOWN__	hg38	chr1	158766286	158766286	+	Missense_Mutation	SNP	G	G	A	g.chr1:158766286G>A	ENST00000641846.1	-	2	590	c.397C>T	c.(397-399)Cca>Tca	p.P133S	OR6N1_ENST00000335094.4_Missense_Mutation_p.P133S			Q8NGY5	OR6N1_HUMAN	olfactory receptor family 6 subfamily N member 1
MF30_2	SLAMF9	89886	__UNKNOWN__	hg38	chr1	159952431	159952431	+	Missense_Mutation	SNP	C	C	T	g.chr1:159952431C>T	ENST00000368093.3	-	3	612	c.495G>A	c.(493-495)atG>atA	p.M165I	SLAMF9_ENST00000368092.7_Intron	NM_033438.3	NP_254273	Q96A28	SLAF9_HUMAN	SLAM family member 9
MF30_2	DDR2	4921	__UNKNOWN__	hg38	chr1	162772059	162772059	+	Missense_Mutation	SNP	G	G	A	g.chr1:162772059G>A	ENST00000367922.7	+	14	1978	c.1540G>A	c.(1540-1542)Ggc>Agc	p.G514S	DDR2_ENST00000367921.7_Missense_Mutation_p.G514S	NM_001014796.1	NP_001014796	Q16832	DDR2_HUMAN	discoidin domain receptor tyrosine kinase 2
MF30_2	ADORA1	134	__UNKNOWN__	hg38	chr1	203129032	203129032	+	Missense_Mutation	SNP	C	C	T	g.chr1:203129032C>T	ENST00000367236.8	+	2	1112	c.191C>T	c.(190-192)cCc>cTc	p.P64L	ADORA1_ENST00000309502.7_Missense_Mutation_p.P64L|ADORA1_ENST00000367235.1_Missense_Mutation_p.P64L|ADORA1_ENST00000337894.8_Missense_Mutation_p.P64L|ADORA1_ENST00000640524.1_Missense_Mutation_p.P64L|ADORA1_ENST00000618295.1_Intron|RP11-335O13.7_ENST00000421055.1_5'Flank	NM_001048230.1	NP_001041695	P30542	AA1R_HUMAN	adenosine A1 receptor
MF30_2	LAMB3	3914	__UNKNOWN__	hg38	chr1	209632623	209632623	+	Missense_Mutation	SNP	G	G	A	g.chr1:209632623G>A	ENST00000356082.8	-	8	917	c.782C>T	c.(781-783)cCc>cTc	p.P261L	LAMB3_ENST00000367030.7_Missense_Mutation_p.P261L|LAMB3_ENST00000391911.5_Missense_Mutation_p.P261L	NM_000228.2	NP_000219	Q13751	LAMB3_HUMAN	laminin subunit beta 3
MF30_2	IARS2	55699	__UNKNOWN__	hg38	chr1	220141882	220141882	+	Missense_Mutation	SNP	C	C	T	g.chr1:220141882C>T	ENST00000366922.2	+	20	2609	c.2494C>T	c.(2494-2496)Cgt>Tgt	p.R832C		NM_018060.3	NP_060530	Q9NSE4	SYIM_HUMAN	isoleucyl-tRNA synthetase 2, mitochondrial
MF30_2	MARK1	4139	__UNKNOWN__	hg38	chr1	220635922	220635922	+	Missense_Mutation	SNP	G	G	A	g.chr1:220635922G>A	ENST00000366917.5	+	13	1632	c.1366G>A	c.(1366-1368)Gat>Aat	p.D456N	MARK1_ENST00000366918.8_Missense_Mutation_p.D434N|MARK1_ENST00000611084.4_Missense_Mutation_p.D456N|MARK1_ENST00000402574.5_Missense_Mutation_p.D456N					microtubule affinity regulating kinase 1
MF30_2	RYR2	6262	__UNKNOWN__	hg38	chr1	237717358	237717358	+	Missense_Mutation	SNP	G	G	A	g.chr1:237717358G>A	ENST00000366574.6	+	72	10801	c.10484G>A	c.(10483-10485)cGa>cAa	p.R3495Q	RYR2_ENST00000360064.7_Missense_Mutation_p.R3479Q	NM_001035.2	NP_001026	Q92736	RYR2_HUMAN	ryanodine receptor 2
MF30_2	OR2T8	343172	__UNKNOWN__	hg38	chr1	247921784	247921784	+	Missense_Mutation	SNP	C	C	A	g.chr1:247921784C>A	ENST00000641945.1	+	2	1054	c.767C>A	c.(766-768)aCc>aAc	p.T256N	OR2T8_ENST00000319968.4_Missense_Mutation_p.T256N|OR2AJ1_ENST00000318244.4_5'Flank			A6NH00	OR2T8_HUMAN	olfactory receptor family 2 subfamily T member 8
MF30_2	FAM170B	170370	__UNKNOWN__	hg38	chr10	49132091	49132091	+	Missense_Mutation	SNP	G	G	A	g.chr10:49132091G>A	ENST00000311787.5	-	2	464	c.374C>T	c.(373-375)aCg>aTg	p.T125M	RP11-507P23.3_ENST00000442525.5_RNA	NM_001164484.1	NP_001157956	A6NMN3	F170B_HUMAN	family with sequence similarity 170 member B
MF30_2	OPALIN	93377	__UNKNOWN__	hg38	chr10	96348345	96348345	+	Splice_Site	SNP	C	C	T	g.chr10:96348345C>T	ENST00000371172.7	-	5	599	c.193G>A	c.(193-195)Gaa>Aaa	p.E65K	OPALIN_ENST00000419479.5_Splice_Site_p.E54K|OPALIN_ENST00000393870.3_Splice_Site_p.E53K|OPALIN_ENST00000393871.5_Splice_Site_p.E42K|OPALIN_ENST00000536387.5_Splice_Site_p.E3K|OPALIN_ENST00000611913.4_Splice_Site_p.E55K	NM_033207.4	NP_149984	Q96PE5	OPALI_HUMAN	oligodendrocytic myelin paranodal and inner loop protein
MF30_2	DMBT1	1755	__UNKNOWN__	hg38	chr10	122637284	122637284	+	Missense_Mutation	SNP	C	C	T	g.chr10:122637284C>T	ENST00000338354.8	+	54	7020	c.6914C>T	c.(6913-6915)cCc>cTc	p.P2305L	DMBT1_ENST00000344338.7_Missense_Mutation_p.P2166L|DMBT1_ENST00000330163.8_Missense_Mutation_p.P1548L|DMBT1_ENST00000368909.7_Missense_Mutation_p.P2176L|DMBT1_ENST00000619379.1_Missense_Mutation_p.P2176L|DMBT1_ENST00000368955.7_Missense_Mutation_p.P2166L|DMBT1_ENST00000368956.6_Missense_Mutation_p.P1548L			Q9UGM3	DMBT1_HUMAN	deleted in malignant brain tumors 1
MF30_2	ZNF214	7761	__UNKNOWN__	hg38	chr11	7000166	7000166	+	Missense_Mutation	SNP	C	C	T	g.chr11:7000166C>T	ENST00000278314.4	-	3	1833	c.1517G>A	c.(1516-1518)gGa>gAa	p.G506E	ZNF214_ENST00000536068.5_Missense_Mutation_p.G506E	NM_013249.2	NP_037381	Q9UL59	ZN214_HUMAN	zinc finger protein 214
MF30_2	OR4C6	219432	__UNKNOWN__	hg38	chr11	55666011	55666012	+	Missense_Mutation	DNP	CC	CC	TT	g.chr11:55666011_55666012CC>TT	ENST00000314259.5	+	2	935_936	c.845_846CC>TT	c.(844-846)cCC>cTT	p.P282L	OR4C6_ENST00000641251.1_Missense_Mutation_p.P282L			Q8NH72	OR4C6_HUMAN	olfactory receptor family 4 subfamily C member 6
MF30_2	OR5D16	390144	__UNKNOWN__	hg38	chr11	55838993	55838993	+	Missense_Mutation	SNP	C	C	T	g.chr11:55838993C>T	ENST00000378396.1	+	1	242	c.242C>T	c.(241-243)cCc>cTc	p.P81L		NM_001005496.1	NP_001005496	Q8NGK9	OR5DG_HUMAN	olfactory receptor family 5 subfamily D member 16
MF30_2	MYRF	745	__UNKNOWN__	hg38	chr11	61770411	61770411	+	Missense_Mutation	SNP	C	C	T	g.chr11:61770411C>T	ENST00000265460.9	+	5	634	c.599C>T	c.(598-600)gCc>gTc	p.A200V	MYRF_ENST00000278836.9_Missense_Mutation_p.A209V	NM_013279.3	NP_037411	Q9Y2G1	MRF_HUMAN	myelin regulatory factor
MF30_2	ACTN3	89	__UNKNOWN__	hg38	chr11	66561339	66561339	+	Missense_Mutation	SNP	C	C	T	g.chr11:66561339C>T	ENST00000513398.1	+	16	2070	c.1973C>T	c.(1972-1974)cCc>cTc	p.P658L	ACTN3_ENST00000502692.5_Missense_Mutation_p.P701L|CTD-3074O7.2_ENST00000504911.1_5'Flank	NM_001104.3	NP_001095	Q08043	ACTN3_HUMAN	actinin alpha 3 (gene/pseudogene)
MF30_2	ME3	10873	__UNKNOWN__	hg38	chr11	86450330	86450330	+	Missense_Mutation	SNP	G	G	A	g.chr11:86450330G>A	ENST00000393324.7	-	8	1242	c.988C>T	c.(988-990)Cac>Tac	p.H330Y	ME3_ENST00000543262.5_Missense_Mutation_p.H330Y|RP11-317J19.1_ENST00000524610.1_RNA	NM_001014811.1	NP_001338863.1	Q16798	MAON_HUMAN	malic enzyme 3
MF30_2	C11orf45	219833	__UNKNOWN__	hg38	chr11	128902610	128902610	+	Missense_Mutation	SNP	G	G	A	g.chr11:128902610G>A	ENST00000524878.1	-	4	556	c.385C>T	c.(385-387)Cgc>Tgc	p.R129C	KCNJ5_ENST00000338350.4_Intron|C11orf45_ENST00000310799.7_Missense_Mutation_p.R129C|KCNJ5_ENST00000529694.5_Intron	NM_001256088.1	NP_001243017	Q8TAV5	CK045_HUMAN	chromosome 11 open reading frame 45
MF30_2	GAPDH	2597	__UNKNOWN__	hg38	chr12	6537996	6538099	+	Splice_Site	DEL	GGTATGTGGCTGGGGCCAGAGACTGGCTCTTAAAAAGTGCAGGGTCTGGCGCCCTCTGGTGGCTGGCTCAGAAAAAGGGCCCTGACAACTCTTTTCATCTTCTA	GGTATGTGGCTGGGGCCAGAGACTGGCTCTTAAAAAGTGCAGGGTCTGGCGCCCTCTGGTGGCTGGCTCAGAAAAAGGGCCCTGACAACTCTTTTCATCTTCTA	-	g.chr12:6537996_6538099delGGTATGTGGCTGGGGCCAGAGACTGGCTCTTAAAAAGTGCAGGGTCTGGCGCCCTCTGGTGGCTGGCTCAGAAAAAGGGCCCTGACAACTCTTTTCATCTTCTA	ENST00000229239.9	+			c.e8-1TGGTATGTGGCTGGGGCCAGAGACTGGCTCTTAAAAAGTGCAGGGTCTGGCGCCCTCTGGTGGCTGGCTCAGAAAAAGGGCCCTGACAACTCTTTTCATCTTCTA>T	c.e8+2		GAPDH_ENST00000396861.5_Splice_Site|GAPDH_ENST00000396859.5_Splice_Site|GAPDH_ENST00000396858.5_Splice_Site|GAPDH_ENST00000396856.5_Splice_Site|GAPDH_ENST00000619601.1_Splice_Site|RP5-940J5.9_ENST00000602946.1_RNA|RP5-940J5.3_ENST00000537921.1_5'Flank	NM_002046.5	NP_002037	P04406	G3P_HUMAN	glyceraldehyde-3-phosphate dehydrogenase
MF30_2	IFFO1	25900	__UNKNOWN__	hg38	chr12	6548744	6548744	+	Missense_Mutation	SNP	G	G	A	g.chr12:6548744G>A	ENST00000336604.8	-	6	1204	c.1162C>T	c.(1162-1164)Cgc>Tgc	p.R388C	IFFO1_ENST00000465801.5_Missense_Mutation_p.R81C|IFFO1_ENST00000356896.8_Missense_Mutation_p.R388C|IFFO1_ENST00000396840.6_Missense_Mutation_p.R385C|IFFO1_ENST00000436152.6_Missense_Mutation_p.R81C|IFFO1_ENST00000615885.4_Missense_Mutation_p.R81C|IFFO1_ENST00000619571.4_Missense_Mutation_p.R396C	NM_080730.4	NP_542768	Q0D2I5	IFFO1_HUMAN	intermediate filament family orphan 1
MF30_2	KRAS	3845	__UNKNOWN__	hg38	chr12	25245347	25245347	+	Missense_Mutation	SNP	C	C	T	g.chr12:25245347C>T	ENST00000256078.8	-	2	102	c.38G>A	c.(37-39)gGc>gAc	p.G13D	KRAS_ENST00000311936.7_Missense_Mutation_p.G13D|KRAS_ENST00000556131.1_Missense_Mutation_p.G13D|KRAS_ENST00000557334.5_Missense_Mutation_p.G13D			P01116	RASK_HUMAN	KRAS proto-oncogene, GTPase
MF30_2	COL2A1	1280	__UNKNOWN__	hg38	chr12	47994458	47994458	+	Missense_Mutation	SNP	C	C	T	g.chr12:47994458C>T	ENST00000380518.7	-	12	947	c.782G>A	c.(781-783)gGa>gAa	p.G261E	COL2A1_ENST00000337299.7_Missense_Mutation_p.G192E	NM_001844.4	NP_001835	P02458	CO2A1_HUMAN	collagen type II alpha 1 chain
MF30_2	ADCY6	112	__UNKNOWN__	hg38	chr12	48783310	48783310	+	Missense_Mutation	SNP	C	C	T	g.chr12:48783310C>T	ENST00000307885.4	-	1	820	c.125G>A	c.(124-126)cGc>cAc	p.R42H	ADCY6_ENST00000550422.5_Missense_Mutation_p.R42H|ADCY6_ENST00000357869.7_Missense_Mutation_p.R42H	NM_015270.4	NP_056085	O43306	ADCY6_HUMAN	adenylate cyclase 6
MF30_2	F10	2159	__UNKNOWN__	hg38	chr13	113140924	113140924	+	Missense_Mutation	SNP	C	C	T	g.chr13:113140924C>T	ENST00000375551.7	+	5	418	c.376C>T	c.(376-378)Cgg>Tgg	p.R126W	F10_ENST00000409306.5_Missense_Mutation_p.R126W|F10_ENST00000375559.7_Missense_Mutation_p.R126W	NM_001312675.1	NP_001299604	P00742	FA10_HUMAN	coagulation factor X
MF30_2	OR6S1	341799	__UNKNOWN__	hg38	chr14	20641226	20641226	+	Missense_Mutation	SNP	C	C	T	g.chr14:20641226C>T	ENST00000320704.3	-	1	466	c.466G>A	c.(466-468)Gtc>Atc	p.V156I		NM_001001968.1	NP_001001968	Q8NH40	OR6S1_HUMAN	olfactory receptor family 6 subfamily S member 1
MF30_2	SLC25A21	89874	__UNKNOWN__	hg38	chr14	36684751	36684751	+	Missense_Mutation	SNP	C	C	T	g.chr14:36684751C>T	ENST00000331299.5	-	8	1294	c.778G>A	c.(778-780)Gaa>Aaa	p.E260K	SLC25A21_ENST00000555449.5_Missense_Mutation_p.E260K	NM_030631.3	NP_085134	Q9BQT8	ODC_HUMAN	solute carrier family 25 member 21
MF30_2	TTC6	319089	__UNKNOWN__	hg38	chr14	37748953	37748953	+	Missense_Mutation	SNP	G	G	A	g.chr14:37748953G>A	ENST00000553443.5	+	11	2378	c.2378G>A	c.(2377-2379)gGa>gAa	p.G793E		NM_001310135.1	NP_001297064.1	Q86TZ1	TTC6_HUMAN	tetratricopeptide repeat domain 6
MF30_2	SMEK1		__UNKNOWN__	hg38	chr14	91485632	91485632	+	Splice_Site	SNP	C	C	T	g.chr14:91485632C>T	ENST00000554684.5	-	3	794	c.297G>A	c.(295-297)caG>caA	p.Q99Q	SMEK1_ENST00000554943.5_Splice_Site_p.Q99Q|SMEK1_ENST00000555462.5_Intron	NM_001284280.1	NP_001271209	Q6IN85	P4R3A_HUMAN
MF30_2	RYR3	6263	__UNKNOWN__	hg38	chr15	33652863	33652863	+	Missense_Mutation	SNP	G	G	A	g.chr15:33652863G>A	ENST00000634891.1	+	32	4389	c.4288G>A	c.(4288-4290)Gaa>Aaa	p.E1430K	RYR3_ENST00000415757.7_Missense_Mutation_p.E1430K|RYR3_ENST00000389232.9_Missense_Mutation_p.E1430K|RYR3_ENST00000634418.1_Missense_Mutation_p.E1430K|RYR3_ENST00000622037.1_Missense_Mutation_p.E1430K	NM_001036.4	NP_001027	Q15413	RYR3_HUMAN	ryanodine receptor 3
MF30_2	PRTG	283659	__UNKNOWN__	hg38	chr15	55740580	55740580	+	Missense_Mutation	SNP	G	G	A	g.chr15:55740580G>A	ENST00000561292.1	-	2	358	c.199C>T	c.(199-201)Cct>Tct	p.P67S	PRTG_ENST00000389286.8_Missense_Mutation_p.P67S					protogenin
MF30_2	PML	5371	__UNKNOWN__	hg38	chr15	74022839	74022839	+	Missense_Mutation	SNP	G	G	A	g.chr15:74022839G>A	ENST00000268058.7	+	3	710	c.614G>A	c.(613-615)cGa>cAa	p.R205Q	PML_ENST00000565898.5_Missense_Mutation_p.R205Q|PML_ENST00000435786.6_Missense_Mutation_p.R205Q|PML_ENST00000268059.10_Missense_Mutation_p.R205Q|PML_ENST00000436891.7_Missense_Mutation_p.R205Q|PML_ENST00000354026.10_Missense_Mutation_p.R205Q|PML_ENST00000569477.5_Missense_Mutation_p.R205Q|PML_ENST00000395135.7_Missense_Mutation_p.R205Q|PML_ENST00000569965.5_Missense_Mutation_p.R205Q|PML_ENST00000…	NM_033238.2	NP_150241	P29590	PML_HUMAN	promyelocytic leukemia
MF30_2	AP3B2	8120	__UNKNOWN__	hg38	chr15	82664473	82664473	+	Missense_Mutation	SNP	C	C	T	g.chr15:82664473C>T	ENST00000535348.5	-	17	2075	c.2002G>A	c.(2002-2004)Gaa>Aaa	p.E668K	AP3B2_ENST00000261722.7_Missense_Mutation_p.E700K|AP3B2_ENST00000642989.1_Missense_Mutation_p.E743K|AP3B2_ENST00000535359.5_Missense_Mutation_p.E719K|AP3B2_ENST00000620652.4_Missense_Mutation_p.E700K|RP11-752G15.3_ENST00000560650.1_RNA	NM_001278511.1	NP_001265440	Q13367	AP3B2_HUMAN	adaptor related protein complex 3 beta 2 subunit
MF30_2	IGF1R	3480	__UNKNOWN__	hg38	chr15	98922318	98922318	+	Missense_Mutation	SNP	C	C	T	g.chr15:98922318C>T	ENST00000558762.5	+	11	2910	c.2372C>T	c.(2371-2373)tCt>tTt	p.S791F	IGF1R_ENST00000268035.10_Missense_Mutation_p.S791F			P08069	IGF1R_HUMAN	insulin like growth factor 1 receptor
MF30_2	SALL1	6299	__UNKNOWN__	hg38	chr16	51139413	51139413	+	Missense_Mutation	SNP	C	C	T	g.chr16:51139413C>T	ENST00000251020.8	-	2	2843	c.2809G>A	c.(2809-2811)Gag>Aag	p.E937K	SALL1_ENST00000566102.1_Intron|SALL1_ENST00000440970.5_Missense_Mutation_p.E840K	NM_002968.2	NP_002959	Q9NSC2	SALL1_HUMAN	spalt like transcription factor 1
MF30_2	TANGO6	79613	__UNKNOWN__	hg38	chr16	68928019	68928019	+	Missense_Mutation	SNP	C	C	G	g.chr16:68928019C>G	ENST00000261778.1	+	13	2591	c.2579C>G	c.(2578-2580)aCt>aGt	p.T860S	RP11-521L9.1_ENST00000562790.1_RNA|RF00066_ENST00000610841.1_5'Flank	NM_024562.1	NP_078838	Q9C0B7	TNG6_HUMAN	transport and golgi organization 6 homolog
MF30_2	HYDIN	54768	__UNKNOWN__	hg38	chr16	70855234	70855234	+	Missense_Mutation	SNP	C	C	T	g.chr16:70855234C>T	ENST00000393567.6	-	73	12488	c.12337G>A	c.(12337-12339)Gag>Aag	p.E4113K		NM_001270974.2	NP_001257903	Q4G0P3	HYDIN_HUMAN	HYDIN, axonemal central pair apparatus protein
MF30_2	OR1G1	8390	__UNKNOWN__	hg38	chr17	3126630	3126630	+	Missense_Mutation	SNP	G	G	A	g.chr17:3126630G>A	ENST00000328890.2	-	1	952	c.922C>T	c.(922-924)Cgg>Tgg	p.R308W		NM_003555.1	NP_003546	P47890	OR1G1_HUMAN	olfactory receptor family 1 subfamily G member 1
MF30_2	UBB	7314	__UNKNOWN__	hg38	chr17	16382034	16382034	+	Missense_Mutation	SNP	C	C	G	g.chr17:16382034C>G	ENST00000395837.1	+	2	308	c.127C>G	c.(127-129)Ctc>Gtc	p.L43V	UBB_ENST00000395839.5_Missense_Mutation_p.L43V|UBB_ENST00000302182.7_Missense_Mutation_p.L43V|UBB_ENST00000535788.1_Missense_Mutation_p.L43V|UBB_ENST00000614404.1_Missense_Mutation_p.L43V	NM_001281718.1	NP_001268647	P0CG47	UBB_HUMAN	ubiquitin B
MF30_2	HAP1	9001	__UNKNOWN__	hg38	chr17	41725066	41725066	+	Missense_Mutation	SNP	C	C	T	g.chr17:41725066C>T	ENST00000347901.8	-	11	1505	c.1495G>A	c.(1495-1497)Ggg>Agg	p.G499R	HAP1_ENST00000310778.5_Missense_Mutation_p.G551R|HAP1_ENST00000393939.6_Missense_Mutation_p.G474R|HAP1_ENST00000341193.9_Missense_Mutation_p.G482R	NM_177977.2	NP_817084	P54257	HAP1_HUMAN	huntingtin associated protein 1
MF30_2	DUSP3	1845	__UNKNOWN__	hg38	chr17	43774919	43774919	+	Missense_Mutation	SNP	G	G	A	g.chr17:43774919G>A	ENST00000226004.7	-	2	209	c.145C>T	c.(145-147)Ccc>Tcc	p.P49S		NM_004090.3	NP_004081	P51452	DUS3_HUMAN	dual specificity phosphatase 3
MF30_2	C17orf105	284067	__UNKNOWN__	hg38	chr17	43781872	43781872	+	Missense_Mutation	SNP	G	G	T	g.chr17:43781872G>T	ENST00000449302.7	+	3	322	c.294G>T	c.(292-294)tgG>tgT	p.W98C	DUSP3_ENST00000226004.7_5'Flank	NM_001136483.1	NP_001129955	B2RV13	CQ105_HUMAN	chromosome 17 open reading frame 105
MF30_2	CDK5RAP3	80279	__UNKNOWN__	hg38	chr17	47976775	47976775	+	Missense_Mutation	SNP	G	G	A	g.chr17:47976775G>A	ENST00000338399.8	+	9	968	c.862G>A	c.(862-864)Gag>Aag	p.E288K	CDK5RAP3_ENST00000536708.6_Missense_Mutation_p.E313K|RP11-6N17.9_ENST00000641877.1_RNA	NM_176096.2	NP_788276	Q96JB5	CK5P3_HUMAN	CDK5 regulatory subunit associated protein 3
MF30_2	ABCA9	10350	__UNKNOWN__	hg38	chr17	69027642	69027643	+	Missense_Mutation	DNP	CT	CT	TA	g.chr17:69027642_69027643CT>TA	ENST00000340001.8	-	13	2001_2002	c.1788_1789AG>TA	c.(1786-1791)aaAGag>aaTAag	p.596_597KE>NK	ABCA9_ENST00000453985.6_Missense_Mutation_p.596_597KE>NK	NM_080283.3	NP_525022	Q8IUA7	ABCA9_HUMAN	ATP binding cassette subfamily A member 9
MF30_2	FHOD3	80206	__UNKNOWN__	hg38	chr18	36740738	36740738	+	Missense_Mutation	SNP	G	G	A	g.chr18:36740738G>A	ENST00000590592.5	+	21	3659	c.3659G>A	c.(3658-3660)gGc>gAc	p.G1220D	FHOD3_ENST00000257209.8_Missense_Mutation_p.G1045D|FHOD3_ENST00000359247.8_Missense_Mutation_p.G1028D|FHOD3_ENST00000591635.5_Missense_Mutation_p.G241D	NM_001281740.2	NP_001268669	Q2V2M9	FHOD3_HUMAN	formin homology 2 domain containing 3
MF30_2	EEF2	1938	__UNKNOWN__	hg38	chr19	3977348	3977427	+	Splice_Site	DEL	CTGCCAGAAGGGAAAGAAAACCTGTCAGTGGCCGCTGGGCAGGACGGTGGCAGGGTCAGCGGTGGGCGGGTAGACCTCAC	CTGCCAGAAGGGAAAGAAAACCTGTCAGTGGCCGCTGGGCAGGACGGTGGCAGGGTCAGCGGTGGGCGGGTAGACCTCAC	-	g.chr19:3977348_3977427delCTGCCAGAAGGGAAAGAAAACCTGTCAGTGGCCGCTGGGCAGGACGGTGGCAGGGTCAGCGGTGGGCGGGTAGACCTCAC	ENST00000309311.6	-			c.e14+0GTGAGGTCTACCCGCCCACCGCTGACCCTGCCACCGTCCTGCCCAGCGGCCACTGACAGGTTTTCTTTCCCTTCTGGCAGT>T	c.e13+82			NM_001961.3	NP_001952	P13639	EF2_HUMAN	eukaryotic translation elongation factor 2
MF30_2	ACP5	54	__UNKNOWN__	hg38	chr19	11576574	11576574	+	Missense_Mutation	SNP	G	G	A	g.chr19:11576574G>A	ENST00000592828.5	-	6	807	c.404C>T	c.(403-405)cCt>cTt	p.P135L	ACP5_ENST00000218758.9_Missense_Mutation_p.P135L|ACP5_ENST00000412435.6_Missense_Mutation_p.P135L|ACP5_ENST00000433365.2_Missense_Mutation_p.P135L|ACP5_ENST00000590420.1_Intron	NM_001111034.2	NP_001104504	P13686	PPA5_HUMAN	acid phosphatase 5, tartrate resistant
MF30_2	C19orf57	79173	__UNKNOWN__	hg38	chr19	13895486	13895486	+	Missense_Mutation	SNP	T	T	A	g.chr19:13895486T>A	ENST00000346736.6	-	3	220	c.92A>T	c.(91-93)gAc>gTc	p.D31V	C19orf57_ENST00000586783.5_Missense_Mutation_p.D31V|C19orf57_ENST00000591586.5_Missense_Mutation_p.D31V	NM_024323.3	NP_077299	Q0VDD7	CS057_HUMAN	chromosome 19 open reading frame 57
MF30_2	ZNF675	171392	__UNKNOWN__	hg38	chr19	23653698	23653698	+	Frame_Shift_Del	DEL	G	G	-	g.chr19:23653698delG	ENST00000359788.8	-	4	1405	c.1235delC	c.(1234-1236)actfs	p.T412fs	ZNF675_ENST00000601935.5_Intron|ZNF675_ENST00000596211.5_Intron|ZNF675_ENST00000600313.5_Intron	NM_138330.2	NP_612203	Q8TD23	ZN675_HUMAN	zinc finger protein 675
MF30_2	TYROBP	7305	__UNKNOWN__	hg38	chr19	35907568	35907568	+	Missense_Mutation	SNP	G	G	A	g.chr19:35907568G>A	ENST00000262629.8	-	3	174	c.107C>T	c.(106-108)tCt>tTt	p.S36F	TYROBP_ENST00000589517.1_Missense_Mutation_p.S36F|TYROBP_ENST00000585901.6_Missense_Mutation_p.S36F|TYROBP_ENST00000424586.7_Missense_Mutation_p.S25F|TYROBP_ENST00000544690.6_Missense_Mutation_p.S25F|AD000864.6_ENST00000624076.1_5'Flank	NM_198125.2	NP_937758.1	O43914	TYOBP_HUMAN	TYRO protein tyrosine kinase binding protein
MF30_2	ZNF841	284371	__UNKNOWN__	hg38	chr19	52065882	52065882	+	Missense_Mutation	SNP	C	C	T	g.chr19:52065882C>T	ENST00000426391.6	-	5	2204	c.1652G>A	c.(1651-1653)aGc>aAc	p.S551N	ZNF841_ENST00000594295.5_Missense_Mutation_p.S667N|ZNF841_ENST00000389534.8_Missense_Mutation_p.S667N|CTC-471J1.2_ENST00000569091.1_5'Flank	NM_001321349.1	NP_001308278	Q6ZN19	ZN841_HUMAN	zinc finger protein 841
MF30_2	ZNF813	126017	__UNKNOWN__	hg38	chr19	53491016	53491016	+	Missense_Mutation	SNP	C	C	T	g.chr19:53491016C>T	ENST00000396403.8	+	4	912	c.784C>T	c.(784-786)Cgt>Tgt	p.R262C	CTD-2224J9.4_ENST00000483735.1_5'Flank	NM_001004301.3	NP_001004301	Q6ZN06	ZN813_HUMAN	zinc finger protein 813
MF30_2	VSNL1	7447	__UNKNOWN__	hg38	chr2	17592094	17592094	+	Missense_Mutation	SNP	A	A	G	g.chr2:17592094A>G	ENST00000406397.1	+	2	545	c.20A>G	c.(19-21)aAa>aGa	p.K7R	VSNL1_ENST00000295156.8_Missense_Mutation_p.K7R|VSNL1_ENST00000404666.6_Missense_Mutation_p.K7R			P62760	VISL1_HUMAN	visinin like 1
MF30_2	PLEKHH2	130271	__UNKNOWN__	hg38	chr2	43710229	43710229	+	Missense_Mutation	SNP	G	G	A	g.chr2:43710229G>A	ENST00000282406.8	+	13	2223	c.2113G>A	c.(2113-2115)Gaa>Aaa	p.E705K		NM_172069.3	NP_742066	Q8IVE3	PKHH2_HUMAN	pleckstrin homology, MyTH4 and FERM domain containing H2
MF30_2	STON1	11037	__UNKNOWN__	hg38	chr2	48580821	48580821	+	Missense_Mutation	SNP	C	C	T	g.chr2:48580821C>T	ENST00000406226.1	+	3	383	c.188C>T	c.(187-189)tCc>tTc	p.S63F	STON1_ENST00000404752.5_Missense_Mutation_p.S63F|STON1-GTF2A1L_ENST00000394754.5_Missense_Mutation_p.S63F|STON1-GTF2A1L_ENST00000405008.5_Missense_Mutation_p.S63F|STON1-GTF2A1L_ENST00000402114.6_Missense_Mutation_p.S63F|STON1-GTF2A1L_ENST00000394751.5_Missense_Mutation_p.S63F	NM_001198595.1	NP_001185524	Q9Y6Q2	STON1_HUMAN	stonin 1
MF30_2	CHGB	1114	__UNKNOWN__	hg38	chr20	5923063	5923063	+	Missense_Mutation	SNP	C	C	T	g.chr20:5923063C>T	ENST00000378961.8	+	4	1123	c.919C>T	c.(919-921)Ccc>Tcc	p.P307S		NM_001819.2	NP_001810	P05060	SCG1_HUMAN	chromogranin B
MF30_2	SSTR4	6754	__UNKNOWN__	hg38	chr20	23036231	23036231	+	Missense_Mutation	SNP	C	C	T	g.chr20:23036231C>T	ENST00000255008.4	+	1	846	c.748C>T	c.(748-750)Cgc>Tgc	p.R250C	RP4-753D10.3_ENST00000419734.2_5'Flank	NM_001052.2	NP_001043	P31391	SSR4_HUMAN	somatostatin receptor 4
MF30_2	ASXL1	171023	__UNKNOWN__	hg38	chr20	32437178	32437179	+	Missense_Mutation	DNP	CC	CC	TT	g.chr20:32437178_32437179CC>TT	ENST00000375687.9	+	13	4912_4913	c.4466_4467CC>TT	c.(4465-4467)tCC>tTT	p.S1489F	ASXL1_ENST00000646985.1_Missense_Mutation_p.S1428F|ASXL1_ENST00000306058.9_Missense_Mutation_p.S1484F|ASXL1_ENST00000613218.4_Missense_Mutation_p.S1489F|ASXL1_ENST00000620121.4_Missense_Mutation_p.S1489F	NM_015338.5	NP_056153	Q8IXJ9	ASXL1_HUMAN	additional sex combs like 1, transcriptional regulator
MF30_2	R3HDML	140902	__UNKNOWN__	hg38	chr20	44343417	44343417	+	Missense_Mutation	SNP	G	G	A	g.chr20:44343417G>A	ENST00000217043.2	+	3	593	c.421G>A	c.(421-423)Gag>Aag	p.E141K	RF00019_ENST00000364493.2_5'Flank	NM_178491.3	NP_848586	Q9H3Y0	CRSPL_HUMAN	R3H domain containing like
MF30_2	SYN3	8224	__UNKNOWN__	hg38	chr22	32541602	32541602	+	Nonsense_Mutation	SNP	G	G	A	g.chr22:32541602G>A	ENST00000358763.6	-	8	1129	c.886C>T	c.(886-888)Cag>Tag	p.Q296*	SYN3_ENST00000332840.9_Nonsense_Mutation_p.Q39*|SYN3_ENST00000619146.1_Nonsense_Mutation_p.Q39*	NM_133633.2	NP_598344.2	O14994	SYN3_HUMAN	synapsin III
MF30_2	EP300	2033	__UNKNOWN__	hg38	chr22	41151838	41151839	+	Nonsense_Mutation	DNP	CC	CC	TT	g.chr22:41151838_41151839CC>TT	ENST00000263253.8	+	15	4042_4043	c.2823_2824CC>TT	c.(2821-2826)tcCCag>tcTTag	p.Q942*		NM_001429.3	NP_001420	Q09472	EP300_HUMAN	E1A binding protein p300
MF30_2	SERHL2	253190	__UNKNOWN__	hg38	chr22	42556565	42556565	+	Missense_Mutation	SNP	C	C	T	g.chr22:42556565C>T	ENST00000327678.9	+	6	502	c.400C>T	c.(400-402)Ccg>Tcg	p.P134S	SERHL2_ENST00000335879.5_Missense_Mutation_p.P70S|SERHL2_ENST00000407614.8_Intron|SERHL2_ENST00000340239.8_Missense_Mutation_p.P134S|RP1-222E13.10_ENST00000357802.6_RNA	NM_014509.4	NP_055324	Q9NQF3	SERHL_HUMAN	serine hydrolase like 2
MF30_2	MOV10L1	54456	__UNKNOWN__	hg38	chr22	50142188	50142188	+	Splice_Site	SNP	G	G	A	g.chr22:50142188G>A	ENST00000262794.9	+	16	2261	c.2178G>A	c.(2176-2178)tgG>tgA	p.W726*	MOV10L1_ENST00000395858.7_Splice_Site_p.W726*|MOV10L1_ENST00000545383.5_Splice_Site_p.W726*|MOV10L1_ENST00000540615.5_Splice_Site_p.W706*|MOV10L1_ENST00000395852.5_5'Flank	NM_018995.2	NP_061868	Q9BXT6	M10L1_HUMAN	Mov10 RISC complex RNA helicase like 1
MF30_2	CCR4	1233	__UNKNOWN__	hg38	chr3	32954387	32954388	+	Frame_Shift_Ins	INS	-	-	C	g.chr3:32954387_32954388insC	ENST00000330953.5	+	2	1133	c.965_966insC	c.(964-966)tgcfs	p.R323fs		NM_005508.4	NP_005499	P51679	CCR4_HUMAN	C-C motif chemokine receptor 4
MF30_2	TOPAZ1	375337	__UNKNOWN__	hg38	chr3	44309979	44309980	+	Nonsense_Mutation	DNP	GG	GG	AA	g.chr3:44309979_44309980GG>AA	ENST00000309765.4	+	16	4463_4464	c.4295_4296GG>AA	c.(4294-4296)tGG>tAA	p.W1432*		NM_001145030.1	NP_001138502	Q8N9V7	TOPZ1_HUMAN	testis and ovary specific PAZ domain containing 1
MF30_2	PDZRN3	23024	__UNKNOWN__	hg38	chr3	73624110	73624110	+	Missense_Mutation	SNP	C	C	T	g.chr3:73624110C>T	ENST00000263666.8	-	1	831	c.716G>A	c.(715-717)gGc>gAc	p.G239D	PDZRN3_ENST00000308537.4_Missense_Mutation_p.G239D|CTD-2006M22.1_ENST00000608743.5_RNA|CTD-2006M22.1_ENST00000608304.5_RNA|CTD-2006M22.2_ENST00000625169.1_5'Flank	NM_015009.2	NP_055824	Q9UPQ7	PZRN3_HUMAN	PDZ domain containing ring finger 3
MF30_2	ILDR1	286676	__UNKNOWN__	hg38	chr3	121993365	121993365	+	Nonsense_Mutation	SNP	G	G	A	g.chr3:121993365G>A	ENST00000273691.7	-	6	1358	c.1252C>T	c.(1252-1254)Cga>Tga	p.R418*	ILDR1_ENST00000462014.2_Nonsense_Mutation_p.R462*|ILDR1_ENST00000344209.10_Nonsense_Mutation_p.R462*|ILDR1_ENST00000393631.5_Nonsense_Mutation_p.R373*	NM_175924.3	NP_787120	Q86SU0	ILDR1_HUMAN	immunoglobulin like domain containing receptor 1
MF30_2	PLXNA1	5361	__UNKNOWN__	hg38	chr3	126991451	126991451	+	Missense_Mutation	SNP	T	T	C	g.chr3:126991451T>C	ENST00000393409.2	+	2	1262	c.1262T>C	c.(1261-1263)aTt>aCt	p.I421T		NM_032242.3	NP_115618	Q9UIW2	PLXA1_HUMAN	plexin A1
MF30_2	COL6A5	256076	__UNKNOWN__	hg38	chr3	130421189	130421189	+	Nonsense_Mutation	SNP	C	C	T	g.chr3:130421189C>T	ENST00000265379.10	+	26	5481	c.4987C>T	c.(4987-4989)Cga>Tga	p.R1663*		NM_153264.6	NP_694996.5	A8TX70	CO6A5_HUMAN	collagen type VI alpha 5 chain
MF30_2	EPHB1	2047	__UNKNOWN__	hg38	chr3	135192823	135192823	+	Splice_Site	SNP	G	G	A	g.chr3:135192823G>A	ENST00000398015.7	+	11	2500	c.2130G>A	c.(2128-2130)agG>agA	p.R710R	EPHB1_ENST00000493838.1_Splice_Site_p.R271R	NM_004441.4	NP_004432	P54762	EPHB1_HUMAN	EPH receptor B1
MF30_2	CLSTN2	64084	__UNKNOWN__	hg38	chr3	140448552	140448552	+	Missense_Mutation	SNP	C	C	T	g.chr3:140448552C>T	ENST00000458420.7	+	6	1011	c.821C>T	c.(820-822)tCc>tTc	p.S274F		NM_022131.2	NP_071414	Q9H4D0	CSTN2_HUMAN	calsyntenin 2
MF30_2	SORCS2	57537	__UNKNOWN__	hg38	chr4	7697221	7697221	+	Missense_Mutation	SNP	G	G	A	g.chr4:7697221G>A	ENST00000507866.6	+	12	1724	c.1615G>A	c.(1615-1617)Gaa>Aaa	p.E539K	SORCS2_ENST00000329016.10_Missense_Mutation_p.E367K	NM_020777.2	NP_065828	Q96PQ0	SORC2_HUMAN	sortilin related VPS10 domain containing receptor 2
MF30_2	ABLIM2	84448	__UNKNOWN__	hg38	chr4	8106503	8106503	+	Missense_Mutation	SNP	C	C	T	g.chr4:8106503C>T	ENST00000447017.6	-	2	165	c.145G>A	c.(145-147)Gtc>Atc	p.V49I	ABLIM2_ENST00000341937.9_Missense_Mutation_p.V49I|ABLIM2_ENST00000361581.9_Missense_Mutation_p.V49I|ABLIM2_ENST00000361737.9_Missense_Mutation_p.V49I|ABLIM2_ENST00000428004.6_Missense_Mutation_p.V49I|ABLIM2_ENST00000407564.7_Missense_Mutation_p.V49I|ABLIM2_ENST00000505872.5_Missense_Mutation_p.V49I|ABLIM2_ENST00000545242.5_Missense_Mutation_p.V49I	NM_001130083.1	NP_001123555	Q6H8Q1	ABLM2_HUMAN	actin binding LIM protein family member 2
MF30_2	OCIAD2	132299	__UNKNOWN__	hg38	chr4	48899836	48899836	+	Nonsense_Mutation	SNP	C	C	T	g.chr4:48899836C>T	ENST00000508632.5	-	3	389	c.156G>A	c.(154-156)tgG>tgA	p.W52*	OCIAD2_ENST00000273860.8_Nonsense_Mutation_p.W52*|OCIAD2_ENST00000620187.4_Nonsense_Mutation_p.W52*	NM_001286774.1	NP_001273703.1	Q56VL3	OCAD2_HUMAN	OCIA domain containing 2
MF30_2	PDGFRA	5156	__UNKNOWN__	hg38	chr4	54261122	54261122	+	Missense_Mutation	SNP	C	C	T	g.chr4:54261122C>T	ENST00000257290.9	+	3	408	c.77C>T	c.(76-78)tCa>tTa	p.S26L	RP11-231C18.3_ENST00000507166.5_Intron|PDGFRA_ENST00000508170.5_Missense_Mutation_p.S26L	NM_006206.4	NP_006197	P16234	PGFRA_HUMAN	platelet derived growth factor receptor alpha
MF30_2	CYP4V2	285440	__UNKNOWN__	hg38	chr4	186191891	186191891	+	Missense_Mutation	SNP	C	C	T	g.chr4:186191891C>T	ENST00000378802.4	+	1	372	c.68C>T	c.(67-69)tCc>tTc	p.S23F	RP11-173M11.6_ENST00000623820.1_5'Flank	NM_207352.3	NP_997235	Q6ZWL3	CP4V2_HUMAN	cytochrome P450 family 4 subfamily V member 2
MF30_2	ADAMTS6	11174	__UNKNOWN__	hg38	chr5	65460217	65460217	+	Missense_Mutation	SNP	G	G	A	g.chr5:65460217G>A	ENST00000381055.7	-	4	1441	c.584C>T	c.(583-585)gCc>gTc	p.A195V		NM_197941.3	NP_922932	Q9UKP5	ATS6_HUMAN	ADAM metallopeptidase with thrombospondin type 1 motif 6
MF30_2	ARHGAP26	23092	__UNKNOWN__	hg38	chr5	142903631	142903631	+	Missense_Mutation	SNP	C	C	T	g.chr5:142903631C>T	ENST00000274498.9	+	8	1179	c.794C>T	c.(793-795)cCc>cTc	p.P265L	ARHGAP26_ENST00000378004.8_Missense_Mutation_p.P265L|ARHGAP26_ENST00000645722.1_Missense_Mutation_p.P265L|ARHGAP26_ENST00000642734.1_Missense_Mutation_p.P229L|ARHGAP26_ENST00000475287.2_Missense_Mutation_p.P189L	NM_015071.4	NP_055886	Q9UNA1	RHG26_HUMAN	Rho GTPase activating protein 26
MF30_2	SPDL1	54908	__UNKNOWN__	hg38	chr5	169591099	169591099	+	Nonsense_Mutation	SNP	C	C	T	g.chr5:169591099C>T	ENST00000265295.8	+	3	490	c.211C>T	c.(211-213)Cga>Tga	p.R71*		NM_017785.4	NP_060255			spindle apparatus coiled-coil protein 1
MF30_2	BTNL8	79908	__UNKNOWN__	hg38	chr5	180950317	180950317	+	Missense_Mutation	SNP	C	C	A	g.chr5:180950317C>A	ENST00000340184.8	+	8	1482	c.1276C>A	c.(1276-1278)Cag>Aag	p.Q426K	BTNL8_ENST00000400707.7_Missense_Mutation_p.Q301K|BTNL8_ENST00000505126.5_Missense_Mutation_p.Q219K|BTNL8_ENST00000511704.5_Missense_Mutation_p.Q310K|BTNL8_ENST00000231229.8_3'UTR|BTNL8_ENST00000508408.5_3'UTR|BTNL8_ENST00000533815.2_Missense_Mutation_p.Q242K|BTNL8_ENST00000610640.4_Missense_Mutation_p.Q301K	NM_001040462.2	NP_001035552	Q6UX41	BTNL8_HUMAN	butyrophilin like 8
MF30_2	KCNK5	8645	__UNKNOWN__	hg38	chr6	39194631	39194631	+	Missense_Mutation	SNP	C	C	T	g.chr6:39194631C>T	ENST00000359534.3	-	3	767	c.428G>A	c.(427-429)aGa>aAa	p.R143K		NM_003740.3	NP_003731	O95279	KCNK5_HUMAN	potassium two pore domain channel subfamily K member 5
MF30_2	EFHC1	114327	__UNKNOWN__	hg38	chr6	52438517	52438517	+	Missense_Mutation	SNP	G	G	T	g.chr6:52438517G>T	ENST00000371068.10	+	3	714	c.499G>T	c.(499-501)Gac>Tac	p.D167Y	EFHC1_ENST00000637353.1_Missense_Mutation_p.D167Y|EFHC1_ENST00000636107.1_Missense_Mutation_p.D167Y|EFHC1_ENST00000635984.1_Missense_Mutation_p.D59Y|EFHC1_ENST00000635996.1_Missense_Mutation_p.D167Y|EFHC1_ENST00000636489.1_Missense_Mutation_p.D148Y|EFHC1_ENST00000636702.1_Missense_Mutation_p.D157Y|EFHC1_ENST00000637089.1_Missense_Mutation_p.D167Y|EFHC1_ENST00000636954.1_Missense_Mutation_p.D148Y|…	NM_018100.3	NP_060570	Q5JVL4	EFHC1_HUMAN	EF-hand domain containing 1
MF30_2	DST	667	__UNKNOWN__	hg38	chr6	56606815	56606815	+	Missense_Mutation	SNP	C	C	T	g.chr6:56606815C>T	ENST00000361203.7	-	36	7188	c.7180G>A	c.(7180-7182)Gac>Aac	p.D2394N	DST_ENST00000370788.6_Intron|DST_ENST00000244364.10_Intron|DST_ENST00000312431.10_Intron|DST_ENST00000421834.6_Intron			Q03001	DYST_HUMAN	dystonin
MF30_2	TMEM30A	55754	__UNKNOWN__	hg38	chr6	75256181	75256181	+	Missense_Mutation	SNP	G	G	A	g.chr6:75256181G>A	ENST00000230461.10	-	7	1337	c.1007C>T	c.(1006-1008)tCc>tTc	p.S336F	TMEM30A_ENST00000370050.9_Missense_Mutation_p.S217F|TMEM30A_ENST00000475111.6_Missense_Mutation_p.S300F	NM_018247.3	NP_060717	Q9NV96	CC50A_HUMAN	transmembrane protein 30A
MF30_2	ANKRD6	22881	__UNKNOWN__	hg38	chr6	89606011	89606011	+	Missense_Mutation	SNP	G	G	A	g.chr6:89606011G>A	ENST00000447838.6	+	5	629	c.323G>A	c.(322-324)gGg>gAg	p.G108E	ANKRD6_ENST00000369408.9_Missense_Mutation_p.G108E|ANKRD6_ENST00000522441.5_Missense_Mutation_p.G108E|ANKRD6_ENST00000339746.8_Missense_Mutation_p.G108E|ANKRD6_ENST00000485637.5_Missense_Mutation_p.G108E|ANKRD6_ENST00000520793.5_Intron|LYRM2_ENST00000626778.2_Intron	NM_014942.4	NP_055757	Q9Y2G4	ANKR6_HUMAN	ankyrin repeat domain 6
MF30_2	ESR1	2099	__UNKNOWN__	hg38	chr6	151842617	151842617	+	Missense_Mutation	SNP	G	G	A	g.chr6:151842617G>A	ENST00000206249.7	+	2	835	c.473G>A	c.(472-474)cGc>cAc	p.R158H	ESR1_ENST00000338799.9_Missense_Mutation_p.R158H|ESR1_ENST00000427531.6_5'UTR|ESR1_ENST00000406599.5_Intron|ESR1_ENST00000440973.5_Missense_Mutation_p.R158H|ESR1_ENST00000443427.5_Missense_Mutation_p.R158H|ESR1_ENST00000456483.3_Intron	NM_001291241.1	NP_001278170.1	P03372	ESR1_HUMAN	estrogen receptor 1
MF30_2	C7orf57	136288	__UNKNOWN__	hg38	chr7	48049979	48049979	+	Splice_Site	SNP	T	T	C	g.chr7:48049979T>C	ENST00000435376.5	+			c.e5+2T>C	c.e5+2		C7orf57_ENST00000348904.3_Splice_Site|C7orf57_ENST00000430738.5_Splice_Site|C7orf57_ENST00000420324.5_Splice_Site|C7orf57_ENST00000539619.5_Splice_Site	NM_001267866.1	NP_001254795	Q8NEG2	CG057_HUMAN	chromosome 7 open reading frame 57
MF30_2	ABCA13	154664	__UNKNOWN__	hg38	chr7	48275572	48275572	+	Missense_Mutation	SNP	C	C	T	g.chr7:48275572C>T	ENST00000435803.5	+	17	5930	c.5906C>T	c.(5905-5907)tCa>tTa	p.S1969L		NM_152701.4	NP_689914	Q86UQ4	ABCAD_HUMAN	ATP binding cassette subfamily A member 13
MF30_2	NYAP1	222950	__UNKNOWN__	hg38	chr7	100488287	100488287	+	Missense_Mutation	SNP	G	G	A	g.chr7:100488287G>A	ENST00000300179.6	+	4	725	c.566G>A	c.(565-567)gGg>gAg	p.G189E	NYAP1_ENST00000454988.1_Missense_Mutation_p.G132E	NM_173564.3	NP_775835	Q6ZVC0	NYAP1_HUMAN	neuronal tyrosine phosphorylated phosphoinositide-3-kinase adaptor 1
MF30_2	MUC3A	4584	__UNKNOWN__	hg38	chr7	100955251	100955251	+	Missense_Mutation	SNP	A	A	G	g.chr7:100955251A>G	ENST00000379458.8	+	2	3542	c.3472A>G	c.(3472-3474)Acc>Gcc	p.T1158A	MUC3A_ENST00000483366.5_Missense_Mutation_p.T1158A	NM_005960.1	NP_005951	Q02505	MUC3A_HUMAN	mucin 3A, cell surface associated
MF30_2	MUC12	10071	__UNKNOWN__	hg38	chr7	100996232	100996232	+	Missense_Mutation	SNP	C	C	T	g.chr7:100996232C>T	ENST00000379442.7	+	5	6098	c.6098C>T	c.(6097-6099)aCg>aTg	p.T2033M	MUC12_ENST00000536621.5_Missense_Mutation_p.T1890M			Q9UKN1	MUC12_HUMAN	mucin 12, cell surface associated
MF30_2	SLC13A1	6561	__UNKNOWN__	hg38	chr7	123115640	123115640	+	Missense_Mutation	SNP	C	C	T	g.chr7:123115640C>T	ENST00000194130.6	-	15	1706	c.1666G>A	c.(1666-1668)Ggt>Agt	p.G556S	SLC13A1_ENST00000539873.1_3'UTR	NM_022444.3	NP_071889	Q9BZW2	S13A1_HUMAN	solute carrier family 13 member 1
MF30_2	ENTPD4	9583	__UNKNOWN__	hg38	chr8	23432964	23432964	+	Missense_Mutation	SNP	C	C	T	g.chr8:23432964C>T	ENST00000358689.8	-	13	2049	c.1813G>A	c.(1813-1815)Gag>Aag	p.E605K	ENTPD4_ENST00000417069.6_Missense_Mutation_p.E597K|ENTPD4_ENST00000356206.10_Intron	NM_004901.4	NP_004892	Q9Y227	ENTP4_HUMAN	ectonucleoside triphosphate diphosphohydrolase 4
MF30_2	UNC5D	137970	__UNKNOWN__	hg38	chr8	35759452	35759452	+	Missense_Mutation	SNP	C	C	T	g.chr8:35759452C>T	ENST00000287272.6	+	13	2109	c.2089C>T	c.(2089-2091)Cca>Tca	p.P697S	UNC5D_ENST00000449677.1_Missense_Mutation_p.P342S|UNC5D_ENST00000404895.6_Missense_Mutation_p.P766S|UNC5D_ENST00000416672.5_Missense_Mutation_p.P771S|UNC5D_ENST00000420357.5_Missense_Mutation_p.P699S|UNC5D_ENST00000453357.6_Missense_Mutation_p.P761S			Q6UXZ4	UNC5D_HUMAN	unc-5 netrin receptor D
MF30_2	MSC	9242	__UNKNOWN__	hg38	chr8	71843900	71843900	+	Missense_Mutation	SNP	C	C	A	g.chr8:71843900C>A	ENST00000325509.4	-	1	569	c.279G>T	c.(277-279)aaG>aaT	p.K93N	RP11-383H13.1_ENST00000522519.5_RNA|RP11-383H13.1_ENST00000457356.8_5'Flank|RP11-383H13.1_ENST00000518916.5_5'Flank|RP11-383H13.1_ENST00000519751.5_5'Flank	NM_005098.3	NP_005089	O60682	MUSC_HUMAN	musculin
MF30_2	CALB1	793	__UNKNOWN__	hg38	chr8	90065900	90065900	+	Missense_Mutation	SNP	T	T	A	g.chr8:90065900T>A	ENST00000265431.7	-	6	630	c.448A>T	c.(448-450)Atg>Ttg	p.M150L	CALB1_ENST00000518457.5_Missense_Mutation_p.M93L	NM_004929.3	NP_004920	P05937	CALB1_HUMAN	calbindin 1
MF30_2	UBR5	51366	__UNKNOWN__	hg38	chr8	102280424	102280424	+	Nonsense_Mutation	SNP	C	C	A	g.chr8:102280424C>A	ENST00000521922.5	-	42	6478	c.5953G>T	c.(5953-5955)Gaa>Taa	p.E1985*	UBR5_ENST00000520539.5_Nonsense_Mutation_p.E1991*|UBR5_ENST00000220959.8_Nonsense_Mutation_p.E1991*			O95071	UBR5_HUMAN	ubiquitin protein ligase E3 component n-recognin 5
MF30_2	EMC2	9694	__UNKNOWN__	hg38	chr8	108475945	108475945	+	Nonsense_Mutation	SNP	C	C	A	g.chr8:108475945C>A	ENST00000220853.7	+	8	608	c.573C>A	c.(571-573)taC>taA	p.Y191*		NM_014673.3	NP_055488	Q15006	EMC2_HUMAN	ER membrane protein complex subunit 2
MF30_2	CSMD3	114788	__UNKNOWN__	hg38	chr8	113173800	113173800	+	Missense_Mutation	SNP	C	C	T	g.chr8:113173800C>T	ENST00000297405.9	-	4	876	c.631G>A	c.(631-633)Gat>Aat	p.D211N	CSMD3_ENST00000343508.7_Missense_Mutation_p.D171N|CSMD3_ENST00000455883.2_Missense_Mutation_p.D211N	NM_198123.1	NP_937756	Q7Z407	CSMD3_HUMAN	CUB and Sushi multiple domains 3
MF30_2	FAM135B	51059	__UNKNOWN__	hg38	chr8	138141246	138141246	+	Missense_Mutation	SNP	C	C	G	g.chr8:138141246C>G	ENST00000395297.5	-	17	3913	c.3742G>C	c.(3742-3744)Ggg>Cgg	p.G1248R		NM_015912.3	NP_056996	Q49AJ0	F135B_HUMAN	family with sequence similarity 135 member B
MF30_2	RPL8	6132	__UNKNOWN__	hg38	chr8	144791914	144791990	+	Splice_Site	DEL	CCTGTGGGCAGAGGCGGCGTGAGTGCGGCGTTCCGGCCGGGCGTCCCTTCCCCTCCCGCCCCGGCCAGCGTTCCGCA	CCTGTGGGCAGAGGCGGCGTGAGTGCGGCGTTCCGGCCGGGCGTCCCTTCCCCTCCCGCCCCGGCCAGCGTTCCGCA	-	g.chr8:144791914_144791990delCCTGTGGGCAGAGGCGGCGTGAGTGCGGCGTTCCGGCCGGGCGTCCCTTCCCCTCCCGCCCCGGCCAGCGTTCCGCA	ENST00000262584.7	-			c.e3-1TGCGGAACGCTGGCCGGGGCGGGAGGGGAAGGGACGCCCGGCCGGAACGCCGCACTCACGCCGCCTCTGCCCACAGGA>A	c.e2+80		RPL8_ENST00000528957.5_Splice_Site|RPL8_ENST00000394920.6_Splice_Site|RPL8_ENST00000527914.5_Splice_Site|ZNF34_ENST00000343459.8_5'Flank|ZNF34_ENST00000429371.6_5'Flank|MIR6850_ENST00000612162.1_COULD_NOT_DETERMINE	NM_000973.4	NP_000964	P62917	RL8_HUMAN	ribosomal protein L8
MF30_2	OR2K2	26248	__UNKNOWN__	hg38	chr9	111327778	111327778	+	Missense_Mutation	SNP	A	A	C	g.chr9:111327778A>C	ENST00000302681.2	-	2	783	c.656T>G	c.(655-657)tTc>tGc	p.F219C	OR2K2_ENST00000374428.1_Missense_Mutation_p.F248C	NM_205859.1	NP_995581	Q8NGT1	OR2K2_HUMAN	olfactory receptor family 2 subfamily K member 2
MF30_2	RC3H2	54542	__UNKNOWN__	hg38	chr9	122893027	122893027	+	Splice_Site	SNP	C	C	T	g.chr9:122893027C>T	ENST00000373670.5	-			c.e2+1G>A	c.e2-1		RC3H2_ENST00000423239.6_Splice_Site|RC3H2_ENST00000335387.9_Splice_Site|RC3H2_ENST00000471874.2_Splice_Site|RC3H2_ENST00000357244.6_Splice_Site			Q9HBD1	RC3H2_HUMAN	ring finger and CCCH-type domains 2
MF30_2	NUP188	23511	__UNKNOWN__	hg38	chr9	129006251	129006251	+	Missense_Mutation	SNP	G	G	C	g.chr9:129006251G>C	ENST00000372577.2	+	43	4977	c.4956G>C	c.(4954-4956)atG>atC	p.M1652I	RP11-167N5.5_ENST00000594418.1_5'Flank	NM_015354.2	NP_056169	Q5SRE5	NU188_HUMAN	nucleoporin 188
MF30_2	COL5A1	1289	__UNKNOWN__	hg38	chr9	134815936	134815936	+	Splice_Site	SNP	G	G	A	g.chr9:134815936G>A	ENST00000371817.7	+	52	4484	c.4070G>A	c.(4069-4071)gGt>gAt	p.G1357D	COL5A1_ENST00000618395.4_Splice_Site_p.G1357D	NM_000093.4	NP_000084	P20908	CO5A1_HUMAN	collagen type V alpha 1 chain
MF30_2	NOTCH1	4851	__UNKNOWN__	hg38	chr9	136505644	136505644	+	Missense_Mutation	SNP	C	C	T	g.chr9:136505644C>T	ENST00000277541.7	-	25	4252	c.4252G>A	c.(4252-4254)Gcc>Acc	p.A1418T		NM_017617.4	NP_060087	P46531	NOTC1_HUMAN	notch 1
MF30_2	VCX3B		__UNKNOWN__	hg38	chrX	8465494	8465494	+	Missense_Mutation	SNP	A	A	G	g.chrX:8465494A>G	ENST00000381032.5	+	2	351	c.44A>G	c.(43-45)aAg>aGg	p.K15R	VCX3B_ENST00000453306.4_Missense_Mutation_p.K15R|VCX3B_ENST00000381029.4_Missense_Mutation_p.K15R|VCX3B_ENST00000444481.3_Missense_Mutation_p.K15R	NM_001001888.3	NP_001001888	Q9H321	VCX3B_HUMAN	variable charge, X-linked 3B
MF30_2	HDX	139324	__UNKNOWN__	hg38	chrX	84361602	84361602	+	Missense_Mutation	SNP	C	C	T	g.chrX:84361602C>T	ENST00000297977.9	-	5	1428	c.1316G>A	c.(1315-1317)cGc>cAc	p.R439H	HDX_ENST00000373177.2_Missense_Mutation_p.R439H|HDX_ENST00000506585.6_Missense_Mutation_p.R381H	NM_144657.4	NP_653258	Q7Z353	HDX_HUMAN	highly divergent homeobox
MF30_2	H2BFWT	158983	__UNKNOWN__	hg38	chrX	104012734	104012734	+	Missense_Mutation	SNP	G	G	A	g.chrX:104012734G>A	ENST00000217926.5	-	2	533	c.506C>T	c.(505-507)gCc>gTc	p.A169V	H2BFWT_ENST00000611083.1_Missense_Mutation_p.A169V	NM_001002916.4	NP_001002916	Q7Z2G1	H2BWT_HUMAN	H2B histone family member W, testis specific
MF30_2	SERPINA7	6906	__UNKNOWN__	hg38	chrX	106035160	106035160	+	Missense_Mutation	SNP	G	G	A	g.chrX:106035160G>A	ENST00000327674.8	-	2	1184	c.848C>T	c.(847-849)gCc>gTc	p.A283V	SERPINA7_ENST00000372563.1_Missense_Mutation_p.A283V			P05543	THBG_HUMAN	serpin family A member 7

## Sheet: Fig3k
Tumor_Sample_Barcode	Hugo_Symbol	Entrez_Gene_Id	Center	NCBI_Build	Chromosome	Start_Position	End_Position	Strand	Variant_Classification	Variant_Type	Reference_Allele	Tumor_Seq_Allele1	Tumor_Seq_Allele2	Genome_Change	Annotation_Transcript	Transcript_Strand	Transcript_Exon	Transcript_Position	cDNA_Change	Codon_Change	Protein_Change	Other_Transcripts	Refseq_mRNA_Id	Refseq_prot_Id	SwissProt_acc_Id	SwissProt_entry_Id	Description
MF21_1	GABRD	2563	__UNKNOWN__	hg38	chr1	2029602	2029602	+	Missense_Mutation	SNP	C	C	T	g.chr1:2029602C>T	ENST00000378585.6	+	8	1025	c.899C>T	c.(898-900)tCc>tTc	p.S300F	GABRD_ENST00000638771.1_Missense_Mutation_p.S300F|GABRD_ENST00000640067.1_Missense_Mutation_p.S328F|GABRD_ENST00000640949.1_Intron	NM_000815.4	NP_000806	O14764	GBRD_HUMAN	gamma-aminobutyric acid type A receptor delta subunit
MF21_1	CHD5	26038	__UNKNOWN__	hg38	chr1	6121225	6121225	+	Missense_Mutation	SNP	C	C	T	g.chr1:6121225C>T	ENST00000262450.7	-	33	4892	c.4792G>A	c.(4792-4794)Gcc>Acc	p.A1598T		NM_015557.2	NP_056372	O00258	WRB_HUMAN	chromodomain helicase DNA binding protein 5
MF21_1	TAS1R1	80835	__UNKNOWN__	hg38	chr1	6555420	6555420	+	Missense_Mutation	SNP	C	C	T	g.chr1:6555420C>T	ENST00000333172.10	+	1	240	c.47C>T	c.(46-48)tCc>tTc	p.S16F	TAS1R1_ENST00000351136.7_Missense_Mutation_p.S16F|NOL9_ENST00000377705.5_5'Flank	NM_138697.3	NP_619642	Q7RTX1	TS1R1_HUMAN	taste 1 receptor member 1
MF21_1	THAP3	90326	__UNKNOWN__	hg38	chr1	6628503	6628503	+	Missense_Mutation	SNP	C	C	T	g.chr1:6628503C>T	ENST00000377627.7	+	2	106	c.79C>T	c.(79-81)Ccg>Tcg	p.P27S	THAP3_ENST00000054650.8_Missense_Mutation_p.P27S|THAP3_ENST00000307896.10_Missense_Mutation_p.P27S	NM_138350.3	NP_612359	Q8WTV1	THAP3_HUMAN	THAP domain containing 3
MF21_1	CAMTA1	23261	__UNKNOWN__	hg38	chr1	7671035	7671035	+	Missense_Mutation	SNP	C	C	T	g.chr1:7671035C>T	ENST00000303635.11	+	10	2984	c.2777C>T	c.(2776-2778)cCa>cTa	p.P926L		NM_015215.3	NP_056030	Q9Y6Y1	CMTA1_HUMAN	calmodulin binding transcription activator 1
MF21_1	CAMTA1	23261	__UNKNOWN__	hg38	chr1	7738157	7738157	+	Missense_Mutation	SNP	C	C	T	g.chr1:7738157C>T	ENST00000303635.11	+	16	4064	c.3857C>T	c.(3856-3858)aCa>aTa	p.T1286I		NM_015215.3	NP_056030	Q9Y6Y1	CMTA1_HUMAN	calmodulin binding transcription activator 1
MF21_1	SLC2A5	6518	__UNKNOWN__	hg38	chr1	9038506	9038506	+	Splice_Site	SNP	C	C	T	g.chr1:9038506C>T	ENST00000377424.8	-	10	1279	c.1099G>A	c.(1099-1101)Gac>Aac	p.D367N		NM_003039.2	NP_003030	P22732	GTR5_HUMAN	solute carrier family 2 member 5
MF21_1	MTOR	2475	__UNKNOWN__	hg38	chr1	11253949	11253949	+	Missense_Mutation	SNP	C	C	T	g.chr1:11253949C>T	ENST00000361445.8	-	6	807	c.730G>A	c.(730-732)Gga>Aga	p.G244R		NM_004958.3	NP_004949	P42345	MTOR_HUMAN	mechanistic target of rapamycin kinase
MF21_1	KIAA2013	90231	__UNKNOWN__	hg38	chr1	11925754	11925754	+	Missense_Mutation	SNP	G	G	A	g.chr1:11925754G>A	ENST00000376572.7	-	1	670	c.484C>T	c.(484-486)Cct>Tct	p.P162S	KIAA2013_ENST00000376576.3_Missense_Mutation_p.P162S|KIAA2013_ENST00000616327.1_Missense_Mutation_p.P162S	NM_138346.2	NP_612355	Q8IYS2	K2013_HUMAN	KIAA2013
MF21_1	PRAMEF20	645425	__UNKNOWN__	hg38	chr1	13416463	13416463	+	Missense_Mutation	SNP	C	C	T	g.chr1:13416463C>T	ENST00000602960.1	+	1	113	c.109C>T	c.(109-111)Ccc>Tcc	p.P37S	PRAMEF20_ENST00000316412.9_Missense_Mutation_p.P37S			Q5VT98	PRA20_HUMAN	PRAME family member 20
MF21_1	SPEN	23013	__UNKNOWN__	hg38	chr1	15937842	15937842	+	Missense_Mutation	SNP	G	G	C	g.chr1:15937842G>C	ENST00000375759.7	+	13	10744	c.10540G>C	c.(10540-10542)Gcc>Ccc	p.A3514P		NM_015001.2	NP_055816	Q96T58	MINT_HUMAN	spen family transcriptional repressor
MF21_1	SPATA21	374955	__UNKNOWN__	hg38	chr1	16409190	16409190	+	Nonsense_Mutation	SNP	C	C	A	g.chr1:16409190C>A	ENST00000335496.5	-	7	1084	c.601G>T	c.(601-603)Gag>Tag	p.E201*	SPATA21_ENST00000540400.1_Nonsense_Mutation_p.E178*	NM_198546.1	NP_940948	Q7Z572	SPT21_HUMAN	spermatogenesis associated 21
MF21_1	CROCC	9696	__UNKNOWN__	hg38	chr1	16922742	16922742	+	Missense_Mutation	SNP	T	T	G	g.chr1:16922742T>G	ENST00000375541.9	+	2	209	c.140T>G	c.(139-141)cTg>cGg	p.L47R		NM_014675.4	NP_055490			ciliary rootlet coiled-coil, rootletin
MF21_1	ACTL8	81569	__UNKNOWN__	hg38	chr1	17826437	17826437	+	Missense_Mutation	SNP	G	G	A	g.chr1:17826437G>A	ENST00000375406.1	+	3	1235	c.1019G>A	c.(1018-1020)gGa>gAa	p.G340E	ACTL8_ENST00000617065.1_Missense_Mutation_p.G340E	NM_030812.2	NP_110439	Q9H568	ACTL8_HUMAN	actin like 8
MF21_1	KLHDC7A	127707	__UNKNOWN__	hg38	chr1	18482884	18482884	+	Missense_Mutation	SNP	G	G	A	g.chr1:18482884G>A	ENST00000400664.2	+	1	1903	c.1903G>A	c.(1903-1905)Gaa>Aaa	p.E635K		NM_152375.2	NP_689588	Q5VTJ3	KLD7A_HUMAN	kelch domain containing 7A
MF21_1	UBR4	23352	__UNKNOWN__	hg38	chr1	19169504	19169504	+	Frame_Shift_Del	DEL	C	C	-	g.chr1:19169504delC	ENST00000375254.7	-	27	3701	c.3672delG	c.(3670-3672)tcgfs	p.S1225fs		NM_020765.2	NP_065816	Q5T4S7	UBR4_HUMAN	ubiquitin protein ligase E3 component n-recognin 4
MF21_1	TMCO4	255104	__UNKNOWN__	hg38	chr1	19683429	19683429	+	Missense_Mutation	SNP	C	C	T	g.chr1:19683429C>T	ENST00000294543.10	-	16	1758	c.1516G>A	c.(1516-1518)Gac>Aac	p.D506N	TMCO4_ENST00000375127.5_Missense_Mutation_p.D506N	NM_181719.4	NP_859070	Q5TGY1	TMCO4_HUMAN	transmembrane and coiled-coil domains 4
MF21_1	ECE1	1889	__UNKNOWN__	hg38	chr1	21247293	21247293	+	Missense_Mutation	SNP	G	G	A	g.chr1:21247293G>A	ENST00000436918.6	-	9	1141	c.1091C>T	c.(1090-1092)tCc>tTc	p.S364F	ECE1_ENST00000374893.10_Missense_Mutation_p.S364F|ECE1_ENST00000415912.6_Missense_Mutation_p.S348F|ECE1_ENST00000357071.8_Missense_Mutation_p.S352F|ECE1_ENST00000264205.10_Missense_Mutation_p.S361F			P42892	ECE1_HUMAN	endothelin converting enzyme 1
MF21_1	RAP1GAP	5909	__UNKNOWN__	hg38	chr1	21602867	21602868	+	Missense_Mutation	DNP	GG	GG	AA	g.chr1:21602867_21602868GG>AA	ENST00000374763.6	-	17	1739_1740	c.1729_1730CC>TT	c.(1729-1731)CCg>TTg	p.P577L	RAP1GAP_ENST00000374765.8_Missense_Mutation_p.P492L|RAP1GAP_ENST00000542643.6_Missense_Mutation_p.P518L|RAP1GAP_ENST00000374761.6_Missense_Mutation_p.P523L|RAP1GAP_ENST00000495204.5_Missense_Mutation_p.P556L|RAP1GAP_ENST00000290101.8_Missense_Mutation_p.P577L	NM_001330383.2	NP_001337453.1
MF21_1	EPHA8	2046	__UNKNOWN__	hg38	chr1	22597768	22597768	+	Missense_Mutation	SNP	G	G	A	g.chr1:22597768G>A	ENST00000166244.7	+	11	2095	c.2023G>A	c.(2023-2025)Gag>Aag	p.E675K		NM_020526.3	NP_065387	P29322	EPHA8_HUMAN	EPH receptor A8
MF21_1	C1orf234		__UNKNOWN__	hg38	chr1	23013897	23013897	+	Missense_Mutation	SNP	G	G	A	g.chr1:23013897G>A	ENST00000566855.3	-	2	228	c.151C>T	c.(151-153)Cca>Tca	p.P51S	C1orf234_ENST00000622840.1_Missense_Mutation_p.P51S	NM_001242521.1	NP_001229450	H3BTG2	CA234_HUMAN
MF21_1	IL22RA1	58985	__UNKNOWN__	hg38	chr1	24137247	24137247	+	Missense_Mutation	SNP	T	T	A	g.chr1:24137247T>A	ENST00000270800.1	-	3	278	c.239A>T	c.(238-240)aAc>aTc	p.N80I		NM_021258.3	NP_067081	Q8N6P7	I22R1_HUMAN	interleukin 22 receptor subunit alpha 1
MF21_1	PIGV	55650	__UNKNOWN__	hg38	chr1	26794740	26794740	+	Nonsense_Mutation	SNP	A	A	T	g.chr1:26794740A>T	ENST00000374145.5	+	3	1388	c.706A>T	c.(706-708)Aag>Tag	p.K236*	PIGV_ENST00000078527.8_Nonsense_Mutation_p.K236*	NM_001202554.1	NP_001189483	Q9NUD9	PIGV_HUMAN	phosphatidylinositol glycan anchor biosynthesis class V
MF21_1	SLC9A1	6548	__UNKNOWN__	hg38	chr1	27102412	27102412	+	Missense_Mutation	SNP	G	G	A	g.chr1:27102412G>A	ENST00000263980.7	-	8	2369	c.1793C>T	c.(1792-1794)cCc>cTc	p.P598L		NM_003047.4	NP_003038	P19634	SL9A1_HUMAN	solute carrier family 9 member A1
MF21_1	CSMD2	114784	__UNKNOWN__	hg38	chr1	33616936	33616936	+	Nonsense_Mutation	SNP	G	G	A	g.chr1:33616936G>A	ENST00000373380.5	-	18	2826	c.2605C>T	c.(2605-2607)Cga>Tga	p.R869*	CSMD2_ENST00000373377.1_Nonsense_Mutation_p.R95*|CSMD2_ENST00000373388.6_Nonsense_Mutation_p.R1956*|CSMD2_ENST00000373381.8_Nonsense_Mutation_p.R1996*|CSMD2_ENST00000619121.4_Nonsense_Mutation_p.R1956*			Q7Z408	CSMD2_HUMAN	CUB and Sushi multiple domains 2
MF21_1	CSMD2	114784	__UNKNOWN__	hg38	chr1	34089089	34089089	+	Missense_Mutation	SNP	C	C	T	g.chr1:34089089C>T	ENST00000373388.6	-	2	201	c.172G>A	c.(172-174)Gcg>Acg	p.A58T	CSMD2_ENST00000373381.8_Missense_Mutation_p.A98T|CSMD2_ENST00000619121.4_Missense_Mutation_p.A58T	NM_052896.4	NP_443128	Q7Z408	CSMD2_HUMAN	CUB and Sushi multiple domains 2
MF21_1	ZMYM4	9202	__UNKNOWN__	hg38	chr1	35408085	35408085	+	Nonsense_Mutation	SNP	C	C	T	g.chr1:35408085C>T	ENST00000314607.10	+	26	3954	c.3874C>T	c.(3874-3876)Caa>Taa	p.Q1292*		NM_005095.2	NP_005086	Q5VZL5	ZMYM4_HUMAN	zinc finger MYM-type containing 4
MF21_1	RIMS3	9783	__UNKNOWN__	hg38	chr1	40641882	40641882	+	Missense_Mutation	SNP	C	C	T	g.chr1:40641882C>T	ENST00000372684.7	-	3	514	c.44G>A	c.(43-45)aGg>aAg	p.R15K	RIMS3_ENST00000372683.1_Missense_Mutation_p.R15K	NM_014747.2	NP_055562	Q9UJD0	RIMS3_HUMAN	regulating synaptic membrane exocytosis 3
MF21_1	MPL	4352	__UNKNOWN__	hg38	chr1	43338627	43338627	+	Missense_Mutation	SNP	G	G	A	g.chr1:43338627G>A	ENST00000372470.8	+	3	298	c.298G>A	c.(298-300)Gaa>Aaa	p.E100K	MPL_ENST00000413998.7_Missense_Mutation_p.E93K	NM_005373.2	NP_005364	P40238	TPOR_HUMAN	MPL proto-oncogene, thrombopoietin receptor
MF21_1	C1orf228	339541	__UNKNOWN__	hg38	chr1	44724157	44724157	+	Missense_Mutation	SNP	G	G	T	g.chr1:44724157G>T	ENST00000458657.6	+	8	1067	c.760G>T	c.(760-762)Gtg>Ttg	p.V254L	C1orf228_ENST00000535358.5_Missense_Mutation_p.V254L|RNU5F-1_ENST00000362507.1_5'Flank			Q6PIY5	CA228_HUMAN	chromosome 1 open reading frame 228
MF21_1	RPS8	6202	__UNKNOWN__	hg38	chr1	44777778	44777778	+	Missense_Mutation	SNP	G	G	A	g.chr1:44777778G>A	ENST00000396651.7	+	4	536	c.376G>A	c.(376-378)Gga>Aga	p.G126R	RPS8_ENST00000372209.3_Missense_Mutation_p.G106R|SNORD38A_ENST00000365161.1_5'Flank|SNORD38B_ENST00000384690.1_5'Flank|RP11-269F19.2_ENST00000428791.1_5'Flank|SNORD38B_ENST00000625943.1_5'Flank			P62241	RS8_HUMAN	ribosomal protein S8
MF21_1	ZSWIM5	57643	__UNKNOWN__	hg38	chr1	45020678	45020678	+	Missense_Mutation	SNP	C	C	T	g.chr1:45020678C>T	ENST00000359600.5	-	12	2766	c.2560G>A	c.(2560-2562)Gac>Aac	p.D854N		NM_020883.1	NP_065934	Q9P217	ZSWM5_HUMAN	zinc finger SWIM-type containing 5
MF21_1	MOB3C	148932	__UNKNOWN__	hg38	chr1	46612925	46612925	+	Missense_Mutation	SNP	C	C	T	g.chr1:46612925C>T	ENST00000371940.1	-	1	3541	c.397G>A	c.(397-399)Gag>Aag	p.E133K	MOB3C_ENST00000271139.12_Missense_Mutation_p.E185K|MOB3C_ENST00000319928.7_Missense_Mutation_p.E133K			Q70IA8	MOB3C_HUMAN	MOB kinase activator 3C
MF21_1	ORC1	4998	__UNKNOWN__	hg38	chr1	52397745	52397746	+	Nonsense_Mutation	DNP	CC	CC	TT	g.chr1:52397745_52397746CC>TT	ENST00000371568.7	-	4	561_562	c.341_342GG>AA	c.(340-342)tGG>tAA	p.W114*	ORC1_ENST00000371566.1_Nonsense_Mutation_p.W114*	NM_004153.3	NP_004144	Q13415	ORC1_HUMAN	origin recognition complex subunit 1
MF21_1	C8B	732	__UNKNOWN__	hg38	chr1	56945837	56945837	+	Missense_Mutation	SNP	C	C	G	g.chr1:56945837C>G	ENST00000371237.8	-	7	1156	c.1089G>C	c.(1087-1089)gaG>gaC	p.E363D	C8B_ENST00000543257.5_Missense_Mutation_p.E311D|C8B_ENST00000535057.5_Missense_Mutation_p.E301D	NM_000066.3	NP_000057	P07358	CO8B_HUMAN	complement C8 beta chain
MF21_1	FOXD3	27022	__UNKNOWN__	hg38	chr1	63323633	63323633	+	Missense_Mutation	SNP	A	A	T	g.chr1:63323633A>T	ENST00000371116.3	+	1	593	c.575A>T	c.(574-576)aAc>aTc	p.N192I	RP4-792G4.2_ENST00000418244.5_5'Flank	NM_012183.2	NP_036315	Q9UJU5	FOXD3_HUMAN	forkhead box D3
MF21_1	ROR1	4919	__UNKNOWN__	hg38	chr1	64159128	64159128	+	Missense_Mutation	SNP	G	G	T	g.chr1:64159128G>T	ENST00000371079.5	+	8	1697	c.1322G>T	c.(1321-1323)aGg>aTg	p.R441M	ROR1_ENST00000545203.2_Missense_Mutation_p.R386M|RP11-24J23.2_ENST00000424995.1_RNA	NM_005012.3	NP_005003	Q01973	ROR1_HUMAN	receptor tyrosine kinase like orphan receptor 1
MF21_1	JAK1	3716	__UNKNOWN__	hg38	chr1	64866965	64866965	+	Missense_Mutation	SNP	A	A	T	g.chr1:64866965A>T	ENST00000342505.4	-	7	1140	c.891T>A	c.(889-891)aaT>aaA	p.N297K		NM_002227.3	NP_002218	P23458	JAK1_HUMAN	Janus kinase 1
MF21_1	IFI44L	10964	__UNKNOWN__	hg38	chr1	78628115	78628115	+	Missense_Mutation	SNP	G	G	A	g.chr1:78628115G>A	ENST00000370751.9	+	2	379	c.200G>A	c.(199-201)gGa>gAa	p.G67E		NM_006820.3	NP_006811	Q53G44	IF44L_HUMAN	interferon induced protein 44 like
MF21_1	MCOLN2	255231	__UNKNOWN__	hg38	chr1	84940991	84940991	+	Splice_Site	SNP	G	G	C	g.chr1:84940991G>C	ENST00000284027.5	-	8	876	c.764C>G	c.(763-765)aCt>aGt	p.T255S	MCOLN2_ENST00000370608.7_Splice_Site_p.T283S	NM_001330647.1	NP_001317576.1	Q8IZK6	MCLN2_HUMAN	mucolipin 2
MF21_1	CLCA4	22802	__UNKNOWN__	hg38	chr1	86575347	86575347	+	Missense_Mutation	SNP	T	T	C	g.chr1:86575347T>C	ENST00000370563.3	+	11	1741	c.1699T>C	c.(1699-1701)Tac>Cac	p.Y567H	RP4-651E10.4_ENST00000456587.1_RNA	NM_012128.3	NP_036260	Q14CN2	CLCA4_HUMAN	chloride channel accessory 4
MF21_1	RBMXL1	494115	__UNKNOWN__	hg38	chr1	88983273	88983273	+	Missense_Mutation	SNP	C	C	T	g.chr1:88983273C>T	ENST00000321792.5	-	2	982	c.554G>A	c.(553-555)cGt>cAt	p.R185H	CCBL2_ENST00000260508.8_Intron|CCBL2_ENST00000370491.7_Intron|RBMXL1_ENST00000399794.6_Missense_Mutation_p.R185H	NM_019610.5	NP_062556	Q96E39	RMXL1_HUMAN	RNA binding motif protein, X-linked like 1
MF21_1	CNN3	1266	__UNKNOWN__	hg38	chr1	94903128	94903128	+	Missense_Mutation	SNP	C	C	G	g.chr1:94903128C>G	ENST00000370206.8	-	3	624	c.240G>C	c.(238-240)tgG>tgC	p.W80C	CNN3_ENST00000394202.8_Missense_Mutation_p.W80C|CNN3_ENST00000545882.5_Missense_Mutation_p.W39C	NM_001839.4	NP_001830	Q15417	CNN3_HUMAN	calponin 3
MF21_1	KCND3	3752	__UNKNOWN__	hg38	chr1	111780718	111780719	+	Missense_Mutation	DNP	CC	CC	TT	g.chr1:111780718_111780719CC>TT	ENST00000315987.6	-	4	1823_1824	c.1342_1343GG>AA	c.(1342-1344)GGg>AAg	p.G448K	KCND3_ENST00000369697.5_Missense_Mutation_p.G448K|KCND3_ENST00000302127.4_Missense_Mutation_p.G448K	NM_004980.4	NP_004971	Q9UK17	KCND3_HUMAN	potassium voltage-gated channel subfamily D member 3
MF21_1	TTF2	8458	__UNKNOWN__	hg38	chr1	117090099	117090099	+	Missense_Mutation	SNP	G	G	A	g.chr1:117090099G>A	ENST00000369466.8	+	14	2431	c.2387G>A	c.(2386-2388)aGt>aAt	p.S796N	MIR942_ENST00000401111.1_5'Flank	NM_003594.3	NP_003585	Q9UNY4	TTF2_HUMAN	transcription termination factor 2
MF21_1	REG4	83998	__UNKNOWN__	hg38	chr1	119803087	119803087	+	Missense_Mutation	SNP	C	C	T	g.chr1:119803087C>T	ENST00000530654.1	-	2	182	c.146G>A	c.(145-147)aGg>aAg	p.R49K	REG4_ENST00000354219.5_Missense_Mutation_p.R49K|REG4_ENST00000256585.9_Missense_Mutation_p.R49K|REG4_ENST00000369401.4_Missense_Mutation_p.R49K			Q9BYZ8	REG4_HUMAN	regenerating family member 4
MF21_1	ANKRD35	148741	__UNKNOWN__	hg38	chr1	145873873	145873873	+	Missense_Mutation	SNP	C	C	T	g.chr1:145873873C>T	ENST00000355594.8	-	10	983	c.896G>A	c.(895-897)aGg>aAg	p.R299K	ANKRD35_ENST00000544626.2_Missense_Mutation_p.R209K	NM_144698.4	NP_653299	Q8N283	ANR35_HUMAN	ankyrin repeat domain 35
MF21_1	FLG2	388698	__UNKNOWN__	hg38	chr1	152352979	152352979	+	Missense_Mutation	SNP	C	C	T	g.chr1:152352979C>T	ENST00000388718.5	-	3	4880	c.4807G>A	c.(4807-4809)Gga>Aga	p.G1603R	RP1-14N1.2_ENST00000392688.6_RNA|RP1-14N1.2_ENST00000445097.2_RNA	NM_001014342.2	NP_001014364	Q5D862	FILA2_HUMAN	filaggrin family member 2
MF21_1	FLG2	388698	__UNKNOWN__	hg38	chr1	152353714	152353714	+	Missense_Mutation	SNP	C	C	T	g.chr1:152353714C>T	ENST00000388718.5	-	3	4145	c.4072G>A	c.(4072-4074)Ggg>Agg	p.G1358R	RP1-14N1.2_ENST00000392688.6_RNA|RP1-14N1.2_ENST00000445097.2_RNA	NM_001014342.2	NP_001014364	Q5D862	FILA2_HUMAN	filaggrin family member 2
MF21_1	NPR1	4881	__UNKNOWN__	hg38	chr1	153685834	153685835	+	Missense_Mutation	DNP	CC	CC	TT	g.chr1:153685834_153685835CC>TT	ENST00000368680.3	+	9	2106_2107	c.1634_1635CC>TT	c.(1633-1635)aCC>aTT	p.T545I		NM_000906.3	NP_000897	P16066	ANPRA_HUMAN	natriuretic peptide receptor 1
MF21_1	DENND4B	9909	__UNKNOWN__	hg38	chr1	153930692	153930692	+	Splice_Site	SNP	C	C	T	g.chr1:153930692C>T	ENST00000361217.8	-	26	4699	c.4280G>A	c.(4279-4281)aGg>aAg	p.R1427K	RP11-422P24.13_ENST00000641448.1_RNA	NM_014856.2	NP_055671	O75064	DEN4B_HUMAN	DENN domain containing 4B
MF21_1	TPM3	7170	__UNKNOWN__	hg38	chr1	154192013	154192013	+	Missense_Mutation	SNP	C	C	T	g.chr1:154192013C>T	ENST00000368530.6	-	1	199	c.6G>A	c.(4-6)atG>atA	p.M2I	TPM3_ENST00000271850.11_Missense_Mutation_p.M2I	NM_152263.3	NP_689476	P06753	TPM3_HUMAN	tropomyosin 3
MF21_1	C1orf43	25912	__UNKNOWN__	hg38	chr1	154214565	154214565	+	Missense_Mutation	SNP	C	C	T	g.chr1:154214565C>T	ENST00000368521.9	-	3	377	c.178G>A	c.(178-180)Gag>Aag	p.E60K	C1orf43_ENST00000350592.7_Missense_Mutation_p.E26K|C1orf43_ENST00000362076.8_Missense_Mutation_p.E26K|C1orf43_ENST00000640799.1_Missense_Mutation_p.E60K|C1orf43_ENST00000368518.5_Missense_Mutation_p.E60K|C1orf43_ENST00000368519.5_Missense_Mutation_p.E60K|C1orf43_ENST00000368516.1_Missense_Mutation_p.E26K	NM_001297718.1	NP_001284647.1	Q9BWL3	CA043_HUMAN	chromosome 1 open reading frame 43
MF21_1	ASH1L	55870	__UNKNOWN__	hg38	chr1	155438326	155438327	+	Splice_Site	DNP	CC	CC	TT	g.chr1:155438326_155438327CC>TT	ENST00000392403.7	-			c.e5-1GG>AA	c.e5+1		ASH1L_ENST00000368346.7_Splice_Site	NM_018489.2	NP_060959	Q9NR48	ASH1L_HUMAN	ASH1 like histone lysine methyltransferase
MF21_1	SEMA4A	64218	__UNKNOWN__	hg38	chr1	156176857	156176859	+	In_Frame_Del	DEL	GTT	GTT	-	g.chr1:156176857_156176859delGTT	ENST00000368285.7	+	15	2412_2414	c.2146_2148delGTT	c.(2146-2148)gttdel	p.V716del	SEMA4A_ENST00000368282.1_In_Frame_Del_p.V716del|SEMA4A_ENST00000355014.6_In_Frame_Del_p.V716del|SEMA4A_ENST00000368284.5_In_Frame_Del_p.V584del|SEMA4A_ENST00000368286.6_In_Frame_Del_p.V678del	NM_022367.3	NP_071762	Q9H3S1	SEM4A_HUMAN	semaphorin 4A
MF21_1	FCRL5	83416	__UNKNOWN__	hg38	chr1	157524453	157524453	+	Missense_Mutation	SNP	T	T	A	g.chr1:157524453T>A	ENST00000361835.7	-	10	2223	c.2065A>T	c.(2065-2067)Atc>Ttc	p.I689F	FCRL5_ENST00000368190.7_Missense_Mutation_p.I689F	NM_031281.2	NP_112571	Q96RD9	FCRL5_HUMAN	Fc receptor like 5
MF21_1	OR10R2	343406	__UNKNOWN__	hg38	chr1	158480031	158480031	+	Missense_Mutation	SNP	C	C	T	g.chr1:158480031C>T	ENST00000641067.1	+	2	227	c.121C>T	c.(121-123)Ctt>Ttt	p.L41F	OR10R2_ENST00000641400.1_Missense_Mutation_p.L41F|OR10R2_ENST00000368152.1_Missense_Mutation_p.L52F|RP11-144L1.4_ENST00000419738.1_RNA			Q8NGX6	O10R2_HUMAN	olfactory receptor family 10 subfamily R member 2
MF21_1	KCNJ9	3765	__UNKNOWN__	hg38	chr1	160084787	160084787	+	Missense_Mutation	SNP	G	G	C	g.chr1:160084787G>C	ENST00000368088.3	+	2	999	c.757G>C	c.(757-759)Gcc>Ccc	p.A253P		NM_004983.2	NP_004974	Q92806	KCNJ9_HUMAN	potassium voltage-gated channel subfamily J member 9
MF21_1	ILDR2	387597	__UNKNOWN__	hg38	chr1	166957955	166957955	+	Missense_Mutation	SNP	G	G	A	g.chr1:166957955G>A	ENST00000529071.5	-	2	407	c.193C>T	c.(193-195)Cgc>Tgc	p.R65C	ILDR2_ENST00000271417.7_Missense_Mutation_p.R65C|ILDR2_ENST00000528703.5_Missense_Mutation_p.R65C|ILDR2_ENST00000469934.6_Missense_Mutation_p.R65C|ILDR2_ENST00000526687.1_Missense_Mutation_p.R65C|ILDR2_ENST00000525740.5_Missense_Mutation_p.R65C|ILDR2_ENST00000529387.5_Missense_Mutation_p.R65C			Q71H61	ILDR2_HUMAN	immunoglobulin like domain containing receptor 2
MF21_1	PRRC2C	23215	__UNKNOWN__	hg38	chr1	171557853	171557853	+	Missense_Mutation	SNP	C	C	T	g.chr1:171557853C>T	ENST00000338920.8	+	19	5972	c.5735C>T	c.(5734-5736)cCa>cTa	p.P1912L	PRRC2C_ENST00000367742.7_Missense_Mutation_p.P1914L|PRRC2C_ENST00000426496.6_Missense_Mutation_p.P1912L	NM_015172.3	NP_055987	Q9Y520	PRC2C_HUMAN	proline rich coiled-coil 2C
MF21_1	RFWD2	64326	__UNKNOWN__	hg38	chr1	176135019	176135019	+	Missense_Mutation	SNP	G	G	A	g.chr1:176135019G>A	ENST00000367669.7	-	8	1474	c.959C>T	c.(958-960)cCa>cTa	p.P320L	RFWD2_ENST00000308769.12_Missense_Mutation_p.P296L	NM_022457.6	NP_071902	Q8NHY2	RFWD2_HUMAN	ring finger and WD repeat domain 2
MF21_1	TDRD5	163589	__UNKNOWN__	hg38	chr1	179593529	179593529	+	Missense_Mutation	SNP	G	G	A	g.chr1:179593529G>A	ENST00000367614.5	+	3	661	c.302G>A	c.(301-303)cGa>cAa	p.R101Q	TDRD5_ENST00000294848.12_Missense_Mutation_p.R101Q|TDRD5_ENST00000444136.5_Missense_Mutation_p.R101Q	NM_001199091.1	NP_001186020	Q8NAT2	TDRD5_HUMAN	tudor domain containing 5
MF21_1	COLGALT2	23127	__UNKNOWN__	hg38	chr1	183939024	183939024	+	Missense_Mutation	SNP	C	C	T	g.chr1:183939024C>T	ENST00000361927.8	-	12	1990	c.1618G>A	c.(1618-1620)Gag>Aag	p.E540K	COLGALT2_ENST00000367521.5_Missense_Mutation_p.E148K|COLGALT2_ENST00000367520.3_Missense_Mutation_p.E277K	NM_015101.3	NP_055916	Q8IYK4	GT252_HUMAN	collagen beta(1-O)galactosyltransferase 2
MF21_1	HMCN1	83872	__UNKNOWN__	hg38	chr1	185922437	185922437	+	Missense_Mutation	SNP	G	G	A	g.chr1:185922437G>A	ENST00000271588.8	+	7	1188	c.959G>A	c.(958-960)cGa>cAa	p.R320Q		NM_031935.2	NP_114141	Q96RW7	HMCN1_HUMAN	hemicentin 1
MF21_1	RGS18	64407	__UNKNOWN__	hg38	chr1	192184489	192184489	+	Nonsense_Mutation	SNP	C	C	T	g.chr1:192184489C>T	ENST00000367460.3	+	5	824	c.643C>T	c.(643-645)Cga>Tga	p.R215*	RP11-139E24.1_ENST00000643151.1_RNA	NM_130782.2	NP_570138	Q9NS28	RGS18_HUMAN	regulator of G protein signaling 18
MF21_1	KCNT2	343450	__UNKNOWN__	hg38	chr1	196331232	196331232	+	Missense_Mutation	SNP	G	G	A	g.chr1:196331232G>A	ENST00000294725.13	-	18	2943	c.2027C>T	c.(2026-2028)cCa>cTa	p.P676L	KCNT2_ENST00000367433.9_Missense_Mutation_p.P676L|KCNT2_ENST00000609185.5_Missense_Mutation_p.P626L|KCNT2_ENST00000451324.6_Missense_Mutation_p.P287L			Q6UVM3	KCNT2_HUMAN	potassium sodium-activated channel subfamily T member 2
MF21_1	KCNT2	343450	__UNKNOWN__	hg38	chr1	196428249	196428249	+	Missense_Mutation	SNP	C	C	A	g.chr1:196428249C>A	ENST00000294725.13	-	10	1756	c.840G>T	c.(838-840)ttG>ttT	p.L280F	KCNT2_ENST00000367433.9_Missense_Mutation_p.L280F|KCNT2_ENST00000609185.5_Missense_Mutation_p.L280F|KCNT2_ENST00000451324.6_Intron			Q6UVM3	KCNT2_HUMAN	potassium sodium-activated channel subfamily T member 2
MF21_1	CFH	3075	__UNKNOWN__	hg38	chr1	196742007	196742007	+	Missense_Mutation	SNP	T	T	C	g.chr1:196742007T>C	ENST00000367429.8	+	19	3329	c.3089T>C	c.(3088-3090)gTa>gCa	p.V1030A		NM_000186.3	NP_000177	P08603	CFAH_HUMAN	complement factor H
MF21_1	CAMSAP2	23271	__UNKNOWN__	hg38	chr1	200848627	200848627	+	Missense_Mutation	SNP	C	C	T	g.chr1:200848627C>T	ENST00000358823.6	+	11	2128	c.1858C>T	c.(1858-1860)Cct>Tct	p.P620S	CAMSAP2_ENST00000236925.8_Missense_Mutation_p.P631S|CAMSAP2_ENST00000413307.6_Missense_Mutation_p.P604S	NM_203459.2	NP_982284	Q08AD1	CAMP2_HUMAN	calmodulin regulated spectrin associated protein family member 2
MF21_1	C1orf106		__UNKNOWN__	hg38	chr1	200900959	200900959	+	Missense_Mutation	SNP	G	G	T	g.chr1:200900959G>T	ENST00000413687.2	+	5	681	c.320G>T	c.(319-321)cGc>cTc	p.R107L	C1orf106_ENST00000367342.8_Missense_Mutation_p.R192L	NM_001142569.2	NP_001136041	Q3KP66	CA106_HUMAN
MF21_1	C1orf106		__UNKNOWN__	hg38	chr1	200911938	200911938	+	Missense_Mutation	SNP	G	G	A	g.chr1:200911938G>A	ENST00000413687.2	+	9	1806	c.1445G>A	c.(1444-1446)cGg>cAg	p.R482Q	C1orf106_ENST00000367342.8_Missense_Mutation_p.R567Q	NM_001142569.2	NP_001136041	Q3KP66	CA106_HUMAN
MF21_1	IGFN1	91156	__UNKNOWN__	hg38	chr1	201212459	201212459	+	Missense_Mutation	SNP	G	G	A	g.chr1:201212459G>A	ENST00000335211.8	+	12	7696	c.7566G>A	c.(7564-7566)atG>atA	p.M2522I	IGFN1_ENST00000295591.12_Intron	NM_001164586.1	NP_001158058	Q86VF2	IGFN1_HUMAN	immunoglobulin-like and fibronectin type III domain containing 1
MF21_1	LGR6	59352	__UNKNOWN__	hg38	chr1	202318674	202318674	+	Missense_Mutation	SNP	T	T	C	g.chr1:202318674T>C	ENST00000255432.11	+	18	2299	c.2215T>C	c.(2215-2217)Ttc>Ctc	p.F739L	LGR6_ENST00000367278.7_Missense_Mutation_p.F791L|LGR6_ENST00000439764.2_Missense_Mutation_p.F652L	NM_021636.2	NP_067649	Q9HBX8	LGR6_HUMAN	leucine rich repeat containing G protein-coupled receptor 6
MF21_1	SOX13	9580	__UNKNOWN__	hg38	chr1	204123664	204123664	+	Missense_Mutation	SNP	C	C	T	g.chr1:204123664C>T	ENST00000367204.5	+	12	1344	c.1235C>T	c.(1234-1236)tCc>tTc	p.S412F	SOX13_ENST00000618875.4_Missense_Mutation_p.S412F	NM_005686.2	NP_005677	Q9UN79	SOX13_HUMAN	SRY-box 13
MF21_1	PIK3C2B	5287	__UNKNOWN__	hg38	chr1	204469133	204469133	+	Missense_Mutation	SNP	C	C	T	g.chr1:204469133C>T	ENST00000367187.7	-	3	1227	c.670G>A	c.(670-672)Ggg>Agg	p.G224R	PIK3C2B_ENST00000424712.6_Missense_Mutation_p.G224R	NM_002646.3	NP_002637	O00750	P3C2B_HUMAN	phosphatidylinositol-4-phosphate 3-kinase catalytic subunit type 2 beta
MF21_1	SLC45A3	85414	__UNKNOWN__	hg38	chr1	205661998	205661998	+	Missense_Mutation	SNP	G	G	A	g.chr1:205661998G>A	ENST00000367145.3	-	4	1383	c.1087C>T	c.(1087-1089)Cct>Tct	p.P363S		NM_033102.2	NP_149093	Q96JT2	S45A3_HUMAN	solute carrier family 45 member 3
MF21_1	LAMB3	3914	__UNKNOWN__	hg38	chr1	209625853	209625853	+	Missense_Mutation	SNP	C	C	T	g.chr1:209625853C>T	ENST00000356082.8	-	14	1906	c.1771G>A	c.(1771-1773)Gac>Aac	p.D591N	LAMB3_ENST00000367030.7_Missense_Mutation_p.D591N|LAMB3_ENST00000391911.5_Missense_Mutation_p.D591N|MIR4260_ENST00000583107.1_5'Flank	NM_000228.2	NP_000219	Q13751	LAMB3_HUMAN	laminin subunit beta 3
MF21_1	DIEXF	27042	__UNKNOWN__	hg38	chr1	209842696	209842696	+	Splice_Site	SNP	G	G	A	g.chr1:209842696G>A	ENST00000491415.6	+			c.e10+1G>A	c.e10+1			NM_014388.6	NP_055203	Q68CQ4	DIEXF_HUMAN	digestive organ expansion factor homolog (zebrafish)
MF21_1	KCNH1	3756	__UNKNOWN__	hg38	chr1	210919744	210919744	+	Missense_Mutation	SNP	G	G	A	g.chr1:210919744G>A	ENST00000271751.9	-	7	1593	c.1358C>T	c.(1357-1359)tCg>tTg	p.S453L	RP11-434N15.2_ENST00000639602.1_Missense_Mutation_p.S383L|KCNH1_ENST00000639952.1_Missense_Mutation_p.S426L|RP11-434N15.2_ENST00000638983.1_Intron|KCNH1_ENST00000638498.1_Missense_Mutation_p.S453L|KCNH1_ENST00000367007.5_Missense_Mutation_p.S426L|KCNH1_ENST00000640044.1_Intron|KCNH1_ENST00000640566.1_Intron	NM_172362.2	NP_758872	O95259	KCNH1_HUMAN	potassium voltage-gated channel subfamily H member 1
MF21_1	VASH2	79805	__UNKNOWN__	hg38	chr1	212988516	212988516	+	Missense_Mutation	SNP	G	G	A	g.chr1:212988516G>A	ENST00000517399.2	+	7	1000	c.1000G>A	c.(1000-1002)Gca>Aca	p.A334T	VASH2_ENST00000366968.8_Missense_Mutation_p.A269T|VASH2_ENST00000366965.6_Missense_Mutation_p.A290T|VASH2_ENST00000366966.6_Missense_Mutation_p.A269T|VASH2_ENST00000366967.6_Missense_Mutation_p.A230T			Q86V25	VASH2_HUMAN	vasohibin 2
MF21_1	USH2A	7399	__UNKNOWN__	hg38	chr1	215634524	215634524	+	Missense_Mutation	SNP	G	G	A	g.chr1:215634524G>A	ENST00000307340.7	-	70	15619	c.15232C>T	c.(15232-15234)Ccc>Tcc	p.P5078S	RF00108_ENST00000365628.1_5'Flank	NM_206933.2	NP_996816	O75445	USH2A_HUMAN	usherin
MF21_1	HHIPL2	79802	__UNKNOWN__	hg38	chr1	222538706	222538706	+	Missense_Mutation	SNP	G	G	A	g.chr1:222538706G>A	ENST00000343410.6	-	5	1578	c.1519C>T	c.(1519-1521)Cgt>Tgt	p.R507C		NM_024746.3	NP_079022	Q6UWX4	HIPL2_HUMAN	HHIP like 2
MF21_1	DNAH14	127602	__UNKNOWN__	hg38	chr1	225308405	225308405	+	Missense_Mutation	SNP	G	G	C	g.chr1:225308405G>C	ENST00000439375.6	+	57	8956	c.8956G>C	c.(8956-8958)Gct>Cct	p.A2986P	DNAH14_ENST00000445597.6_Missense_Mutation_p.A2333P|DNAH14_ENST00000430092.5_Missense_Mutation_p.A2986P			Q0VDD8	DYH14_HUMAN	dynein axonemal heavy chain 14
MF21_1	PARP1	142	__UNKNOWN__	hg38	chr1	226385634	226385634	+	Missense_Mutation	SNP	G	G	A	g.chr1:226385634G>A	ENST00000366794.9	-	7	1025	c.881C>T	c.(880-882)cCc>cTc	p.P294L		NM_001618.3	NP_001609	P09874	PARP1_HUMAN	poly(ADP-ribose) polymerase 1
MF21_1	ADCK3		__UNKNOWN__	hg38	chr1	226961510	226961510	+	Missense_Mutation	SNP	C	C	T	g.chr1:226961510C>T	ENST00000366779.5	+	7	2896	c.125C>T	c.(124-126)gCc>gTc	p.A42V	ADCK3_ENST00000366777.3_Missense_Mutation_p.A42V|ADCK3_ENST00000366778.5_5'UTR|RP5-1087E8.2_ENST00000438895.1_5'Flank			Q8NI60	ADCK3_HUMAN
MF21_1	ZP4	57829	__UNKNOWN__	hg38	chr1	237884768	237884768	+	Splice_Site	SNP	C	C	T	g.chr1:237884768C>T	ENST00000366570.4	-			c.e10-1G>A	c.e10+1		ZP4_ENST00000611898.4_Splice_Site|RP11-193H5.1_ENST00000450451.1_RNA			Q12836	ZP4_HUMAN	zona pellucida glycoprotein 4
MF21_1	FMN2	56776	__UNKNOWN__	hg38	chr1	240208662	240208663	+	Missense_Mutation	DNP	AA	AA	GC	g.chr1:240208662_240208663AA>GC	ENST00000319653.13	+	5	4080_4081	c.3850_3851AA>GC	c.(3850-3852)AAg>GCg	p.K1284A		NM_020066.4	NP_064450	Q9NZ56	FMN2_HUMAN	formin 2
MF21_1	GCSAML	148823	__UNKNOWN__	hg38	chr1	247574311	247574311	+	Missense_Mutation	SNP	C	C	T	g.chr1:247574311C>T	ENST00000366488.4	+	5	441	c.337C>T	c.(337-339)Ctt>Ttt	p.L113F	GCSAML_ENST00000366491.6_Missense_Mutation_p.L93F|GCSAML_ENST00000366489.5_Missense_Mutation_p.L93F|GCSAML_ENST00000463359.5_Missense_Mutation_p.L81F|GCSAML_ENST00000527084.5_Missense_Mutation_p.L81F|GCSAML_ENST00000527541.5_Missense_Mutation_p.L81F|GCSAML_ENST00000536561.5_Missense_Mutation_p.L113F|GCSAML_ENST00000623578.3_Missense_Mutation_p.L81F|RP11-978I15.10_ENST00000435333.5_RNA|RP11-978I15…	NM_145278.4	NP_660321	Q5JQS6	GSAML_HUMAN	germinal center associated signaling and motility like
MF21_1	DIP2C	22982	__UNKNOWN__	hg38	chr10	422850	422850	+	Missense_Mutation	SNP	G	G	A	g.chr10:422850G>A	ENST00000280886.11	-	5	668	c.578C>T	c.(577-579)gCg>gTg	p.A193V	DIP2C_ENST00000634311.1_Missense_Mutation_p.A249V|DIP2C_ENST00000381496.7_Missense_Mutation_p.A174V	NM_014974.2	NP_055789	Q9Y2E4	DIP2C_HUMAN	disco interacting protein 2 homolog C
MF21_1	TUBAL3	79861	__UNKNOWN__	hg38	chr10	5395334	5395334	+	Missense_Mutation	SNP	C	C	T	g.chr10:5395334C>T	ENST00000380419.7	-	3	427	c.389G>A	c.(388-390)cGg>cAg	p.R130Q	TUBAL3_ENST00000479328.1_Missense_Mutation_p.R90Q	NM_024803.2	NP_079079	A6NHL2	TBAL3_HUMAN	tubulin alpha like 3
MF21_1	ITIH5	80760	__UNKNOWN__	hg38	chr10	7586021	7586021	+	Missense_Mutation	SNP	G	G	A	g.chr10:7586021G>A	ENST00000397146.6	-	8	1067	c.988C>T	c.(988-990)Cgt>Tgt	p.R330C	ITIH5_ENST00000613909.4_Missense_Mutation_p.R116C|ITIH5_ENST00000397145.6_Missense_Mutation_p.R330C	NM_030569.6	NP_085046	Q86UX2	ITIH5_HUMAN	inter-alpha-trypsin inhibitor heavy chain family member 5
MF21_1	PROSER2	254427	__UNKNOWN__	hg38	chr10	11870248	11870248	+	Missense_Mutation	SNP	C	C	T	g.chr10:11870248C>T	ENST00000277570.9	+	4	1304	c.1150C>T	c.(1150-1152)Ccc>Tcc	p.P384S	PROSER2_ENST00000379200.1_Missense_Mutation_p.P188S|PROSER2_ENST00000622831.4_Missense_Mutation_p.P290S|RP11-401F24.4_ENST00000445498.5_RNA	NM_153256.3	NP_694988	Q86WR7	PRSR2_HUMAN	proline and serine rich 2
MF21_1	NCOA4	8031	__UNKNOWN__	hg38	chr10	46010818	46010818	+	Missense_Mutation	SNP	C	C	G	g.chr10:46010818C>G	ENST00000578454.5	-	9	1296	c.1151G>C	c.(1150-1152)tGc>tCc	p.C384S	NCOA4_ENST00000585132.5_Missense_Mutation_p.C368S|NCOA4_ENST00000583565.5_Missense_Mutation_p.C368S|NCOA4_ENST00000579039.2_Missense_Mutation_p.C384S|NCOA4_ENST00000585056.5_Missense_Mutation_p.C268S|NCOA4_ENST00000580070.5_Missense_Mutation_p.C202S|NCOA4_ENST00000581486.5_Missense_Mutation_p.C368S	NM_001145260.1	NP_001138732	Q13772	NCOA4_HUMAN	nuclear receptor coactivator 4
MF21_1	WDFY4	57705	__UNKNOWN__	hg38	chr10	48803355	48803355	+	Missense_Mutation	SNP	C	C	T	g.chr10:48803355C>T	ENST00000325239.11	+	25	4623	c.4480C>T	c.(4480-4482)Cca>Tca	p.P1494S		NM_020945.1	NP_065996	Q6ZS81	WDFY4_HUMAN	WDFY family member 4
MF21_1	ANK3	288	__UNKNOWN__	hg38	chr10	60072863	60072863	+	Missense_Mutation	SNP	G	G	A	g.chr10:60072863G>A	ENST00000280772.6	-	37	8210	c.8018C>T	c.(8017-8019)cCa>cTa	p.P2673L	ANK3_ENST00000373827.6_Intron|ANK3_ENST00000503366.5_Intron|ANK3_ENST00000355288.6_Intron	NM_020987.4	NP_066267	Q12955	ANK3_HUMAN	ankyrin 3
MF21_1	JMJD1C	221037	__UNKNOWN__	hg38	chr10	63214023	63214023	+	Missense_Mutation	SNP	C	C	T	g.chr10:63214023C>T	ENST00000399262.6	-	8	2363	c.2144G>A	c.(2143-2145)aGa>aAa	p.R715K	JMJD1C_ENST00000542921.5_Missense_Mutation_p.R533K|JMJD1C_ENST00000639129.1_Missense_Mutation_p.R533K	NM_032776.2	NP_116165	Q15652	JHD2C_HUMAN	jumonji domain containing 1C
MF21_1	TET1	80312	__UNKNOWN__	hg38	chr10	68645412	68645412	+	Missense_Mutation	SNP	G	G	A	g.chr10:68645412G>A	ENST00000373644.4	+	4	2892	c.2683G>A	c.(2683-2685)Gag>Aag	p.E895K		NM_030625.2	NP_085128	Q8NFU7	TET1_HUMAN	tet methylcytosine dioxygenase 1
MF21_1	H2AFY2	55506	__UNKNOWN__	hg38	chr10	70091947	70091947	+	Missense_Mutation	SNP	C	C	T	g.chr10:70091947C>T	ENST00000373255.8	+	4	734	c.470C>T	c.(469-471)tCc>tTc	p.S157F		NM_018649.2	NP_061119	Q9P0M6	H2AW_HUMAN	H2A histone family member Y2
MF21_1	PALD1	27143	__UNKNOWN__	hg38	chr10	70531289	70531289	+	Splice_Site	SNP	G	G	A	g.chr10:70531289G>A	ENST00000263563.6	+			c.e5-1G>A	c.e5-1			NM_014431.2	NP_055246	Q9ULE6	PALD_HUMAN	phosphatase domain containing, paladin 1
MF21_1	ADAMTS14	140766	__UNKNOWN__	hg38	chr10	70753912	70753912	+	Missense_Mutation	SNP	C	C	T	g.chr10:70753912C>T	ENST00000373208.5	+	19	2851	c.2851C>T	c.(2851-2853)Ccg>Tcg	p.P951S	ADAMTS14_ENST00000373207.1_Missense_Mutation_p.P948S	NM_139155.2	NP_631894	Q8WXS8	ATS14_HUMAN	ADAM metallopeptidase with thrombospondin type 1 motif 14
MF21_1	CDH23	64072	__UNKNOWN__	hg38	chr10	71725513	71725513	+	Missense_Mutation	SNP	C	C	T	g.chr10:71725513C>T	ENST00000224721.11	+	30	3962	c.3572C>T	c.(3571-3573)tCc>tTc	p.S1191F	C10orf105_ENST00000398786.2_Intron|CDH23_ENST00000616684.4_Missense_Mutation_p.S1191F|CDH23_ENST00000622827.4_Missense_Mutation_p.S1191F|CDH23_ENST00000398809.8_Missense_Mutation_p.S1190F	NM_022124.5	NP_071407.4	Q9H251	CAD23_HUMAN	cadherin related 23
MF21_1	SFTPA1	653509	__UNKNOWN__	hg38	chr10	79611962	79611962	+	Missense_Mutation	SNP	G	G	A	g.chr10:79611962G>A	ENST00000419470.6	+	3	258	c.182G>A	c.(181-183)gGg>gAg	p.G61E	SFTPA1_ENST00000398636.7_Missense_Mutation_p.G46E|SFTPA1_ENST00000428376.6_Missense_Mutation_p.G46E	NM_001164645.1	NP_001158117.1	Q8IWL2	SFTA1_HUMAN	surfactant protein A1
MF21_1	LIPM	340654	__UNKNOWN__	hg38	chr10	88820415	88820416	+	Missense_Mutation	DNP	CC	CC	TT	g.chr10:88820415_88820416CC>TT	ENST00000404743.8	+	9	1353_1354	c.1186_1187CC>TT	c.(1186-1188)CCt>TTt	p.P396F	LIPM_ENST00000539337.2_Missense_Mutation_p.P356F	NM_001128215.1	NP_001121687	Q5VYY2	LIPM_HUMAN	lipase family member M
MF21_1	IFIT1B	439996	__UNKNOWN__	hg38	chr10	89383903	89383903	+	Missense_Mutation	SNP	G	G	A	g.chr10:89383903G>A	ENST00000371809.3	+	2	670	c.590G>A	c.(589-591)aGg>aAg	p.R197K	LIPA_ENST00000371837.5_Intron	NM_001010987.2	NP_001010987	Q5T764	IFT1B_HUMAN	interferon induced protein with tetratricopeptide repeats 1B
MF21_1	RBP4	5950	__UNKNOWN__	hg38	chr10	93600711	93600712	+	Missense_Mutation	DNP	GG	GG	AA	g.chr10:93600711_93600712GG>AA	ENST00000371467.5	-	3	524_525	c.203_204CC>TT	c.(202-204)aCC>aTT	p.T68I	RBP4_ENST00000371464.7_Missense_Mutation_p.T68I|RBP4_ENST00000371469.2_Missense_Mutation_p.T66I|FFAR4_ENST00000604414.1_Intron|RBP4_ENST00000629763.2_Missense_Mutation_p.T66I	NM_001323517.1	NP_001310446	P02753	RET4_HUMAN	retinol binding protein 4
MF21_1	BLNK	29760	__UNKNOWN__	hg38	chr10	96216722	96216722	+	Missense_Mutation	SNP	C	C	T	g.chr10:96216722C>T	ENST00000224337.9	-	7	680	c.538G>A	c.(538-540)Gtc>Atc	p.V180I	BLNK_ENST00000371176.6_Missense_Mutation_p.V180I|BLNK_ENST00000413476.6_Missense_Mutation_p.V180I|BLNK_ENST00000427367.6_Intron	NM_013314.3	NP_037446	Q8WV28	BLNK_HUMAN	B-cell linker
MF21_1	GFRA1	2674	__UNKNOWN__	hg38	chr10	116125438	116125438	+	Missense_Mutation	SNP	C	C	T	g.chr10:116125438C>T	ENST00000369236.5	-	4	791	c.538G>A	c.(538-540)Gat>Aat	p.D180N	GFRA1_ENST00000355422.10_Missense_Mutation_p.D185N|GFRA1_ENST00000439649.7_Missense_Mutation_p.D180N	NM_145793.3	NP_665736	P56159	GFRA1_HUMAN	GDNF family receptor alpha 1
MF21_1	TACC2	10579	__UNKNOWN__	hg38	chr10	122050543	122050543	+	Missense_Mutation	SNP	G	G	A	g.chr10:122050543G>A	ENST00000369005.5	+	3	479	c.139G>A	c.(139-141)Gcg>Acg	p.A47T	TACC2_ENST00000515273.5_Missense_Mutation_p.A47T|TACC2_ENST00000515603.5_Missense_Mutation_p.A47T|TACC2_ENST00000513429.5_Missense_Mutation_p.A47T|TACC2_ENST00000334433.7_Missense_Mutation_p.A47T|TACC2_ENST00000453444.6_Missense_Mutation_p.A47T|TACC2_ENST00000358010.5_Missense_Mutation_p.A47T	NM_206862.3	NP_996744	O95359	TACC2_HUMAN	transforming acidic coiled-coil containing protein 2
MF21_1	FAM196A	642938	__UNKNOWN__	hg38	chr10	127176009	127176009	+	Missense_Mutation	SNP	G	G	C	g.chr10:127176009G>C	ENST00000522781.5	-	4	943	c.387C>G	c.(385-387)agC>agG	p.S129R	DOCK1_ENST00000280333.9_Intron|FAM196A_ENST00000424811.2_Missense_Mutation_p.S129R|DOCK1_ENST00000623213.1_Intron|FAM196A_ENST00000614311.4_Missense_Mutation_p.S129R	NM_001039762.2	NP_001034851	Q6ZSG2	F196A_HUMAN	family with sequence similarity 196 member A
MF21_1	PKP3	11187	__UNKNOWN__	hg38	chr11	403670	403671	+	Missense_Mutation	DNP	CC	CC	TT	g.chr11:403670_403671CC>TT	ENST00000331563.6	+	10	2052_2053	c.1976_1977CC>TT	c.(1975-1977)cCC>cTT	p.P659L		NM_007183.3	NP_009114	Q9Y446	PKP3_HUMAN	plakophilin 3
MF21_1	PIDD1	55367	__UNKNOWN__	hg38	chr11	801482	801483	+	Missense_Mutation	DNP	GG	GG	AA	g.chr11:801482_801483GG>AA	ENST00000347755.9	-	8	1587_1588	c.1444_1445CC>TT	c.(1444-1446)CCt>TTt	p.P482F	PIDD1_ENST00000411829.6_Missense_Mutation_p.P482F|SLC25A22_ENST00000531214.5_5'Flank|SLC25A22_ENST00000628067.2_5'Flank	NM_145886.3	NP_665893			p53-induced death domain protein 1
MF21_1	TH	7054	__UNKNOWN__	hg38	chr11	2166908	2166908	+	Missense_Mutation	SNP	C	C	A	g.chr11:2166908C>A	ENST00000352909.7	-	7	911	c.820G>T	c.(820-822)Gac>Tac	p.D274Y	TH_ENST00000381178.5_Missense_Mutation_p.D305Y|TH_ENST00000381175.5_Missense_Mutation_p.D301Y|TH_ENST00000333684.9_Intron	NM_000360.3	NP_000351	P07101	TY3H_HUMAN	tyrosine hydroxylase
MF21_1	TH	7054	__UNKNOWN__	hg38	chr11	2169652	2169652	+	Missense_Mutation	SNP	C	C	G	g.chr11:2169652C>G	ENST00000352909.7	-	2	401	c.310G>C	c.(310-312)Gag>Cag	p.E104Q	TH_ENST00000381178.5_Missense_Mutation_p.E135Q|TH_ENST00000381175.5_Missense_Mutation_p.E131Q|TH_ENST00000333684.9_Missense_Mutation_p.E104Q|MIR4686_ENST00000584128.1_5'Flank	NM_000360.3	NP_000351	P07101	TY3H_HUMAN	tyrosine hydroxylase
MF21_1	TH	7054	__UNKNOWN__	hg38	chr11	2171708	2171708	+	Missense_Mutation	SNP	C	C	G	g.chr11:2171708C>G	ENST00000352909.7	-	1	170	c.79G>C	c.(79-81)Gag>Cag	p.E27Q	TH_ENST00000381178.5_Missense_Mutation_p.E27Q|TH_ENST00000381175.5_Missense_Mutation_p.E27Q|TH_ENST00000333684.9_Missense_Mutation_p.E27Q|MIR4686_ENST00000584128.1_5'Flank	NM_000360.3	NP_000351	P07101	TY3H_HUMAN	tyrosine hydroxylase
MF21_1	KCNQ1	3784	__UNKNOWN__	hg38	chr11	2588845	2588845	+	Missense_Mutation	SNP	G	G	A	g.chr11:2588845G>A	ENST00000155840.10	+	10	1492	c.1384G>A	c.(1384-1386)Gac>Aac	p.D462N	KCNQ1_ENST00000335475.5_Missense_Mutation_p.D335N	NM_000218.2	NP_000209	P51787	KCNQ1_HUMAN	potassium voltage-gated channel subfamily Q member 1
MF21_1	OR52E4	390081	__UNKNOWN__	hg38	chr11	5885173	5885173	+	Missense_Mutation	SNP	G	G	A	g.chr11:5885173G>A	ENST00000641726.1	+	2	1041	c.881G>A	c.(880-882)gGa>gAa	p.G294E	OR52E4_ENST00000316987.4_Missense_Mutation_p.G294E			Q8NGH9	O52E4_HUMAN	olfactory receptor family 52 subfamily E member 4
MF21_1	SMPD1	6609	__UNKNOWN__	hg38	chr11	6390801	6390801	+	Missense_Mutation	SNP	G	G	A	g.chr11:6390801G>A	ENST00000527275.5	+	1	327	c.203G>A	c.(202-204)gGc>gAc	p.G68D	SMPD1_ENST00000342245.8_Missense_Mutation_p.G68D			P17405	ASM_HUMAN	sphingomyelin phosphodiesterase 1
MF21_1	DCHS1	8642	__UNKNOWN__	hg38	chr11	6631085	6631085	+	Missense_Mutation	SNP	G	G	A	g.chr11:6631085G>A	ENST00000299441.4	-	9	4310	c.3898C>T	c.(3898-3900)Cct>Tct	p.P1300S	RP11-732A19.6_ENST00000526633.1_RNA	NM_003737.3	NP_003728	Q96JQ0	PCD16_HUMAN	dachsous cadherin-related 1
MF21_1	RIC3	79608	__UNKNOWN__	hg38	chr11	8140193	8140193	+	Splice_Site	SNP	C	C	T	g.chr11:8140193C>T	ENST00000425599.6	-	2	125	c.125G>A	c.(124-126)gGa>gAa	p.G42E	RIC3_ENST00000343202.8_Splice_Site_p.G42E|RIC3_ENST00000309737.10_Splice_Site_p.G42E|RIC3_ENST00000419822.2_Splice_Site_p.G42E|RIC3_ENST00000335425.7_Intron	NM_001206672.2	NP_001193601	Q7Z5B4	RIC3_HUMAN	RIC3 acetylcholine receptor chaperone
MF21_1	WEE1	7465	__UNKNOWN__	hg38	chr11	9588523	9588523	+	Missense_Mutation	SNP	G	G	A	g.chr11:9588523G>A	ENST00000450114.6	+	11	2115	c.1862G>A	c.(1861-1863)aGg>aAg	p.R621K	WEE1_ENST00000299613.10_Missense_Mutation_p.R407K	NM_003390.3	NP_003381	P30291	WEE1_HUMAN	WEE1 G2 checkpoint kinase
MF21_1	MRVI1	10335	__UNKNOWN__	hg38	chr11	10604494	10604494	+	Missense_Mutation	SNP	C	C	T	g.chr11:10604494C>T	ENST00000531107.5	-	12	1694	c.1630G>A	c.(1630-1632)Gaa>Aaa	p.E544K	MRVI1_ENST00000423302.6_Missense_Mutation_p.E552K|MRVI1_ENST00000558540.5_Missense_Mutation_p.E237K|MRVI1_ENST00000534266.6_Missense_Mutation_p.E237K|MRVI1_ENST00000527509.6_Missense_Mutation_p.E461K|MRVI1_ENST00000541483.5_Missense_Mutation_p.E346K|MRVI1_ENST00000547195.5_Missense_Mutation_p.E237K|MRVI1_ENST00000424001.5_Missense_Mutation_p.E237K	NM_001098579.2	NP_001092049	Q9Y6F6	MRVI1_HUMAN	murine retrovirus integration site 1 homolog
MF21_1	CSNK2A3	283106	__UNKNOWN__	hg38	chr11	11352203	11352203	+	Missense_Mutation	SNP	C	C	T	g.chr11:11352203C>T	ENST00000528848.2	-	1	1155	c.917G>A	c.(916-918)cGa>cAa	p.R306Q	GALNT18_ENST00000227756.4_Intron|RP11-567I13.1_ENST00000526867.1_5'Flank	NM_001256686.1	NP_001243615	Q8NEV1	CSK23_HUMAN	casein kinase 2 alpha 3
MF21_1	INSC	387755	__UNKNOWN__	hg38	chr11	15177164	15177164	+	Splice_Site	SNP	G	G	A	g.chr11:15177164G>A	ENST00000528567.5	+			c.e3+1G>A	c.e3+1		INSC_ENST00000379554.7_Splice_Site|INSC_ENST00000379556.7_Splice_Site|INSC_ENST00000530161.5_Splice_Site|INSC_ENST00000525218.1_Splice_Site|INSC_ENST00000424273.5_Splice_Site	NM_001278315.1	NP_001265244	Q1MX18	INSC_HUMAN	INSC, spindle orientation adaptor protein
MF21_1	PLEKHA7	144100	__UNKNOWN__	hg38	chr11	16813115	16813115	+	Nonsense_Mutation	SNP	T	T	A	g.chr11:16813115T>A	ENST00000531066.5	-	13	2047	c.2005A>T	c.(2005-2007)Aag>Tag	p.K669*	PLEKHA7_ENST00000355661.7_Nonsense_Mutation_p.K669*|PLEKHA7_ENST00000532079.1_Intron			Q6IQ23	PKHA7_HUMAN	pleckstrin homology domain containing A7
MF21_1	NCR3LG1	374383	__UNKNOWN__	hg38	chr11	17368954	17368954	+	Missense_Mutation	SNP	C	C	T	g.chr11:17368954C>T	ENST00000338965.8	+	4	1092	c.848C>T	c.(847-849)cCt>cTt	p.P283L		NM_001202439.2	NP_001189368	Q68D85	NR3L1_HUMAN	natural killer cell cytotoxicity receptor 3 ligand 1
MF21_1	MRGPRX3	117195	__UNKNOWN__	hg38	chr11	18137699	18137699	+	Missense_Mutation	SNP	G	G	A	g.chr11:18137699G>A	ENST00000396275.2	+	3	858	c.497G>A	c.(496-498)aGt>aAt	p.S166N	MRGPRX3_ENST00000621697.1_Missense_Mutation_p.S166N	NM_054031.3	NP_473372	Q96LB0	MRGX3_HUMAN	MAS related GPR family member X3
MF21_1	NELL1	4745	__UNKNOWN__	hg38	chr11	20947355	20947355	+	Missense_Mutation	SNP	T	T	A	g.chr11:20947355T>A	ENST00000298925.9	+	12	1328	c.1175T>A	c.(1174-1176)aTt>aAt	p.I392N	NELL1_ENST00000357134.9_Missense_Mutation_p.I364N|NELL1_ENST00000532434.5_Missense_Mutation_p.I364N|NELL1_ENST00000325319.9_Missense_Mutation_p.I307N	NM_001288713.1	NP_001275642	Q92832	NELL1_HUMAN	neural EGFL like 1
MF21_1	KIAA1549L	25758	__UNKNOWN__	hg38	chr11	33574799	33574799	+	Missense_Mutation	SNP	C	C	T	g.chr11:33574799C>T	ENST00000321505.8	+	9	3617	c.3437C>T	c.(3436-3438)gCc>gTc	p.A1146V	KIAA1549L_ENST00000265654.5_Missense_Mutation_p.A1152V	NM_012194.2	NP_036326	Q6ZVL6	K154L_HUMAN	KIAA1549 like
MF21_1	OR4S1	256148	__UNKNOWN__	hg38	chr11	48307124	48307125	+	Missense_Mutation	DNP	GG	GG	AA	g.chr11:48307124_48307125GG>AA	ENST00000319988.1	+	1	902_903	c.902_903GG>AA	c.(901-903)aGG>aAA	p.R301K		NM_001004725.1	NP_001004725	Q8NGB4	OR4S1_HUMAN	olfactory receptor family 4 subfamily S member 1
MF21_1	OR9G1	390174	__UNKNOWN__	hg38	chr11	56701225	56701225	+	Missense_Mutation	SNP	G	G	A	g.chr11:56701225G>A	ENST00000642097.1	+	2	952	c.838G>A	c.(838-840)Gta>Ata	p.V280I	OR9G1_ENST00000312153.1_Missense_Mutation_p.V280I			Q8NH87	OR9G1_HUMAN	olfactory receptor family 9 subfamily G member 1
MF21_1	CD6	923	__UNKNOWN__	hg38	chr11	61017906	61017906	+	Missense_Mutation	SNP	A	A	T	g.chr11:61017906A>T	ENST00000313421.11	+	11	1916	c.1730A>T	c.(1729-1731)aAa>aTa	p.K577I	CD6_ENST00000352009.9_Missense_Mutation_p.K545I|CD6_ENST00000452451.6_Missense_Mutation_p.K536I	NM_006725.4	NP_006716	P30203	CD6_HUMAN	CD6 molecule
MF21_1	CD5	921	__UNKNOWN__	hg38	chr11	61123879	61123884	+	Splice_Site	DEL	CCCAGT	CCCAGT	-	g.chr11:61123879_61123884delCCCAGT	ENST00000347785.7	+			c.e8-6GCCCAGT>G	c.e8-5			NM_014207.3	NP_055022	P06127	CD5_HUMAN	CD5 molecule
MF21_1	GPHA2	170589	__UNKNOWN__	hg38	chr11	64934838	64934838	+	Missense_Mutation	SNP	C	C	T	g.chr11:64934838C>T	ENST00000279168.6	-	4	380	c.325G>A	c.(325-327)Gag>Aag	p.E109K	GPHA2_ENST00000533257.1_Missense_Mutation_p.E109K	NM_130769.3	NP_570125	Q96T91	GPHA2_HUMAN	glycoprotein hormone alpha 2
MF21_1	CTSF	8722	__UNKNOWN__	hg38	chr11	66567249	66567249	+	Missense_Mutation	SNP	C	C	T	g.chr11:66567249C>T	ENST00000310325.9	-	4	714	c.604G>A	c.(604-606)Gaa>Aaa	p.E202K		NM_003793.3	NP_003784	Q9UBX1	CATF_HUMAN	cathepsin F
MF21_1	LRFN4	78999	__UNKNOWN__	hg38	chr11	66858535	66858535	+	Missense_Mutation	SNP	C	C	T	g.chr11:66858535C>T	ENST00000393952.3	+	2	980	c.791C>T	c.(790-792)gCc>gTc	p.A264V	LRFN4_ENST00000309602.4_Missense_Mutation_p.A264V|PC_ENST00000393958.6_Intron|PC_ENST00000393955.6_Intron|PC_ENST00000393960.5_Intron			Q6PJG9	LRFN4_HUMAN	leucine rich repeat and fibronectin type III domain containing 4
MF21_1	CTTN	2017	__UNKNOWN__	hg38	chr11	70431264	70431264	+	Missense_Mutation	SNP	C	C	T	g.chr11:70431264C>T	ENST00000376561.7	+	14	1310	c.1139C>T	c.(1138-1140)tCg>tTg	p.S380L	CTTN_ENST00000346329.7_Missense_Mutation_p.S380L|CTTN_ENST00000301843.12_Missense_Mutation_p.S417L	NM_001184740.1	NP_001171669	Q14247	SRC8_HUMAN	cortactin
MF21_1	SHANK2	22941	__UNKNOWN__	hg38	chr11	70486995	70486995	+	Missense_Mutation	SNP	G	G	T	g.chr11:70486995G>T	ENST00000601538.5	-	24	3376	c.3298C>A	c.(3298-3300)Ccg>Acg	p.P1100T	SHANK2_ENST00000409161.5_Missense_Mutation_p.P504T|SHANK2_ENST00000338508.8_Missense_Mutation_p.P512T|SHANK2_ENST00000449833.6_Missense_Mutation_p.P512T|SHANK2_ENST00000357171.7_Intron	NM_012309.4	NP_036441	Q9UPX8	SHAN2_HUMAN	SH3 and multiple ankyrin repeat domains 2
MF21_1	NADSYN1	55191	__UNKNOWN__	hg38	chr11	71463453	71463454	+	Missense_Mutation	DNP	CC	CC	TT	g.chr11:71463453_71463454CC>TT	ENST00000319023.6	+	4	473_474	c.285_286CC>TT	c.(283-288)gtCCgc>gtTTgc	p.R96C		NM_018161.4	NP_060631	Q6IA69	NADE_HUMAN	NAD synthetase 1
MF21_1	NUMA1	4926	__UNKNOWN__	hg38	chr11	72016083	72016083	+	Missense_Mutation	SNP	A	A	C	g.chr11:72016083A>C	ENST00000393695.7	-	15	1752	c.1420T>G	c.(1420-1422)Tcc>Gcc	p.S474A	NUMA1_ENST00000358965.10_Missense_Mutation_p.S474A|NUMA1_ENST00000351960.10_Intron|NUMA1_ENST00000620566.4_Missense_Mutation_p.S474A|NUMA1_ENST00000616538.4_Missense_Mutation_p.S474A|NUMA1_ENST00000613205.4_Intron|RP11-849H4.4_ENST00000502284.1_RNA	NM_006185.3	NP_006176			nuclear mitotic apparatus protein 1
MF21_1	RPS3	6188	__UNKNOWN__	hg38	chr11	75402413	75402481	+	Splice_Site	DEL	GTTACAAACTCCTAGGAGGGCTTGCTGTGCGGAGGTAAGTGTCCTGAGACCTAATGGTCATGACCTTTT	GTTACAAACTCCTAGGAGGGCTTGCTGTGCGGAGGTAAGTGTCCTGAGACCTAATGGTCATGACCTTTT	-	g.chr11:75402413_75402481delGTTACAAACTCCTAGGAGGGCTTGCTGTGCGGAGGTAAGTGTCCTGAGACCTAATGGTCATGACCTTTT	ENST00000278572.10	+			c.e4-34CGTTACAAACTCCTAGGAGGGCTTGCTGTGCGGAGGTAAGTGTCCTGAGACCTAATGGTCATGACCTTTT>C	c.e4+35		RPS3_ENST00000531188.5_Splice_Site|RPS3_ENST00000527446.5_Splice_Site|RPS3_ENST00000524851.5_Splice_Site|RPS3_ENST00000526608.5_Splice_Site|RPS3_ENST00000534440.5_Intron|RPS3_ENST00000530164.5_COULD_NOT_DETERMINE|SNORD15B_ENST00000384714.1_5'Flank			P23396	RS3_HUMAN	ribosomal protein S3
MF21_1	EMSY	56946	__UNKNOWN__	hg38	chr11	76526568	76526568	+	Missense_Mutation	SNP	C	C	T	g.chr11:76526568C>T	ENST00000533248.5	+	13	2009	c.1970C>T	c.(1969-1971)tCt>tTt	p.S657F	EMSY_ENST00000529032.5_Missense_Mutation_p.S643F|EMSY_ENST00000525038.5_Missense_Mutation_p.S658F|EMSY_ENST00000524767.5_Missense_Mutation_p.S658F|EMSY_ENST00000525919.5_Missense_Mutation_p.S644F|EMSY_ENST00000524490.5_Missense_Mutation_p.S559F|EMSY_ENST00000334736.7_Missense_Mutation_p.S643F					EMSY, BRCA2 interacting transcriptional repressor
MF21_1	ODZ4		__UNKNOWN__	hg38	chr11	78729438	78729438	+	Missense_Mutation	SNP	T	T	A	g.chr11:78729438T>A	ENST00000278550.11	-	22	3807	c.3344A>T	c.(3343-3345)tAt>tTt	p.Y1115F		NM_001098816.2	NP_001092286
MF21_1	TRIM77	390231	__UNKNOWN__	hg38	chr11	89710498	89710498	+	Missense_Mutation	SNP	T	T	A	g.chr11:89710498T>A	ENST00000398290.7	+	1	200	c.200T>A	c.(199-201)aTt>aAt	p.I67N		NM_001271942.1	NP_001258871.1	I1YAP6	TRI77_HUMAN	tripartite motif containing 77
MF21_1	CEP295	85459	__UNKNOWN__	hg38	chr11	93691683	93691683	+	Splice_Site	SNP	T	T	C	g.chr11:93691683T>C	ENST00000325212.10	+	11	1499	c.1337T>C	c.(1336-1338)gTt>gCt	p.V446A	CEP295_ENST00000531700.5_5'Flank	NM_033395.1	NP_203753			centrosomal protein 295
MF21_1	AMOTL1	154810	__UNKNOWN__	hg38	chr11	94864790	94864790	+	Missense_Mutation	SNP	G	G	A	g.chr11:94864790G>A	ENST00000433060.2	+	10	2332	c.2191G>A	c.(2191-2193)Gag>Aag	p.E731K	AMOTL1_ENST00000317829.12_Missense_Mutation_p.E681K	NM_130847.2	NP_570899	Q8IY63	AMOL1_HUMAN	angiomotin like 1
MF21_1	MMP3	4314	__UNKNOWN__	hg38	chr11	102840564	102840564	+	Missense_Mutation	SNP	C	C	T	g.chr11:102840564C>T	ENST00000299855.9	-	5	912	c.655G>A	c.(655-657)Gaa>Aaa	p.E219K		NM_002422.4	NP_002413	P08254	MMP3_HUMAN	matrix metallopeptidase 3
MF21_1	MMP12	4321	__UNKNOWN__	hg38	chr11	102873047	102873047	+	Missense_Mutation	SNP	A	A	C	g.chr11:102873047A>C	ENST00000571244.2	-	2	265	c.168T>G	c.(166-168)agT>agG	p.S56R		NM_002426.5	NP_002417	P39900	MMP12_HUMAN	matrix metallopeptidase 12
MF21_1	RP11-108O10.8		__UNKNOWN__	hg38	chr11	111809754	111809754	+	Missense_Mutation	SNP	T	T	C	g.chr11:111809754T>C	ENST00000622211.4	-	18	2593	c.2300A>G	c.(2299-2301)cAt>cGt	p.H767R	ALG9_ENST00000616540.4_Missense_Mutation_p.H541R|ALG9_ENST00000614444.4_Missense_Mutation_p.H534R|ALG9_ENST00000398006.6_Missense_Mutation_p.H363R|ALG9_ENST00000531154.5_Missense_Mutation_p.H370R
MF21_1	PCSK7	9159	__UNKNOWN__	hg38	chr11	117207077	117207078	+	Missense_Mutation	DNP	CC	CC	TT	g.chr11:117207077_117207078CC>TT	ENST00000320934.7	-	15	2501_2502	c.1869_1870GG>AA	c.(1867-1872)agGGac>agAAac	p.D624N	PCSK7_ENST00000540028.5_Missense_Mutation_p.G575K|AP000892.6_ENST00000624094.1_RNA	NM_004716.3	NP_004707	Q16549	PCSK7_HUMAN	proprotein convertase subtilisin/kexin type 7
MF21_1	CD3E	916	__UNKNOWN__	hg38	chr11	118312636	118312636	+	Missense_Mutation	SNP	C	C	G	g.chr11:118312636C>G	ENST00000361763.8	+	6	413	c.122C>G	c.(121-123)tCt>tGt	p.S41C	CD3E_ENST00000528600.1_Missense_Mutation_p.S35C	NM_000733.3	NP_000724	P07766	CD3E_HUMAN	CD3e molecule
MF21_1	NLRX1	79671	__UNKNOWN__	hg38	chr11	119174916	119174917	+	Missense_Mutation	DNP	CC	CC	TT	g.chr11:119174916_119174917CC>TT	ENST00000409109.5	+	6	1900_1901	c.1313_1314CC>TT	c.(1312-1314)tCC>tTT	p.S438F	NLRX1_ENST00000292199.6_Missense_Mutation_p.S438F|NLRX1_ENST00000409991.5_Missense_Mutation_p.S438F|NLRX1_ENST00000525863.1_Missense_Mutation_p.S438F|NLRX1_ENST00000409265.8_Missense_Mutation_p.S438F	NM_001282144.1	NP_001269073	Q86UT6	NLRX1_HUMAN	NLR family member X1
MF21_1	CBL	867	__UNKNOWN__	hg38	chr11	119278274	119278274	+	Missense_Mutation	SNP	A	A	T	g.chr11:119278274A>T	ENST00000264033.5	+	8	1346	c.1204A>T	c.(1204-1206)Aca>Tca	p.T402S	CBL_ENST00000634840.1_Missense_Mutation_p.T402S|CBL_ENST00000634586.1_Missense_Mutation_p.T402S	NM_005188.3	NP_005179	P22681	CBL_HUMAN	Cbl proto-oncogene
MF21_1	SORL1	6653	__UNKNOWN__	hg38	chr11	121553945	121553945	+	Missense_Mutation	SNP	G	G	A	g.chr11:121553945G>A	ENST00000260197.11	+	17	2404	c.2275G>A	c.(2275-2277)Gag>Aag	p.E759K		NM_003105.5	NP_003096	Q92673	SORL_HUMAN	sortilin related receptor 1
MF21_1	ROBO4	54538	__UNKNOWN__	hg38	chr11	124886677	124886677	+	Missense_Mutation	SNP	G	G	A	g.chr11:124886677G>A	ENST00000306534.7	-	16	3067	c.2581C>T	c.(2581-2583)Cgg>Tgg	p.R861W	ROBO4_ENST00000533054.5_Missense_Mutation_p.R716W|RP11-664I21.5_ENST00000524453.1_RNA|RP11-664I21.6_ENST00000524433.1_5'Flank	NM_019055.5	NP_061928	Q8WZ75	ROBO4_HUMAN	roundabout guidance receptor 4
MF21_1	PKNOX2	63876	__UNKNOWN__	hg38	chr11	125351370	125351370	+	Missense_Mutation	SNP	C	C	T	g.chr11:125351370C>T	ENST00000298282.13	+	4	336	c.65C>T	c.(64-66)cCa>cTa	p.P22L		NM_022062.2	NP_071345	Q96KN3	PKNX2_HUMAN	PBX/knotted 1 homeobox 2
MF21_1	KCNJ5	3762	__UNKNOWN__	hg38	chr11	128916694	128916694	+	Missense_Mutation	SNP	G	G	A	g.chr11:128916694G>A	ENST00000338350.4	+	4	1575	c.1223G>A	c.(1222-1224)gGg>gAg	p.G408E	KCNJ5_ENST00000529694.5_Missense_Mutation_p.G408E|KCNJ5_ENST00000533599.1_Missense_Mutation_p.G408E			P48544	KCNJ5_HUMAN	potassium voltage-gated channel subfamily J member 5
MF21_1	APLP2	334	__UNKNOWN__	hg38	chr11	130135581	130135581	+	Missense_Mutation	SNP	A	A	T	g.chr11:130135581A>T	ENST00000263574.9	+	13	1775	c.1703A>T	c.(1702-1704)cAg>cTg	p.Q568L	APLP2_ENST00000278756.7_Missense_Mutation_p.Q578L|APLP2_ENST00000338167.9_Missense_Mutation_p.Q568L|APLP2_ENST00000528499.5_Missense_Mutation_p.Q512L|APLP2_ENST00000345598.9_Missense_Mutation_p.Q339L	NM_001642.2	NP_001633	Q06481	APLP2_HUMAN	amyloid beta precursor like protein 2
MF21_1	EFCAB4B		__UNKNOWN__	hg38	chr12	3619273	3619273	+	Missense_Mutation	SNP	T	T	C	g.chr12:3619273T>C	ENST00000440314.6	-	18	2506	c.2032A>G	c.(2032-2034)Acg>Gcg	p.T678A		NM_001144958.1	NP_001138430	Q9BSW2	EFC4B_HUMAN
MF21_1	P3H3	10536	__UNKNOWN__	hg38	chr12	6839016	6839016	+	Missense_Mutation	SNP	G	G	A	g.chr12:6839016G>A	ENST00000290510.9	+	14	1953	c.1922G>A	c.(1921-1923)cGc>cAc	p.R641H	GNB3_ENST00000229264.7_5'Flank|GNB3_ENST00000435982.6_5'Flank	NM_014262.4	NP_055077			prolyl 3-hydroxylase 3
MF21_1	CD163	9332	__UNKNOWN__	hg38	chr12	7501264	7501264	+	Missense_Mutation	SNP	C	C	T	g.chr12:7501264C>T	ENST00000359156.8	-	3	535	c.332G>A	c.(331-333)gGa>gAa	p.G111E	CD163_ENST00000396620.7_Missense_Mutation_p.G111E|CD163_ENST00000432237.2_Missense_Mutation_p.G111E|CD163_ENST00000541972.5_Missense_Mutation_p.G99E	NM_004244.5	NP_004235	Q86VB7	C163A_HUMAN	CD163 molecule
MF21_1	YBX3	8531	__UNKNOWN__	hg38	chr12	10701968	10701968	+	Missense_Mutation	SNP	C	C	A	g.chr12:10701968C>A	ENST00000228251.8	-	8	1246	c.1045G>T	c.(1045-1047)Ggc>Tgc	p.G349C	YBX3_ENST00000279550.11_Missense_Mutation_p.G280C	NM_003651.4	NP_003642	P16989	YBOX3_HUMAN	Y-box binding protein 3
MF21_1	ATF7IP	55729	__UNKNOWN__	hg38	chr12	14461020	14461020	+	Missense_Mutation	SNP	C	C	T	g.chr12:14461020C>T	ENST00000540793.5	+	8	2839	c.2684C>T	c.(2683-2685)tCa>tTa	p.S895L	ATF7IP_ENST00000536444.5_Missense_Mutation_p.S894L|ATF7IP_ENST00000544627.5_Missense_Mutation_p.S903L|ATF7IP_ENST00000543189.5_Missense_Mutation_p.S894L|ATF7IP_ENST00000261168.8_Missense_Mutation_p.S895L			Q6VMQ6	MCAF1_HUMAN	activating transcription factor 7 interacting protein
MF21_1	DERA	51071	__UNKNOWN__	hg38	chr12	16036340	16036340	+	Nonsense_Mutation	SNP	C	C	T	g.chr12:16036340C>T	ENST00000428559.6	+	8	1071	c.859C>T	c.(859-861)Cga>Tga	p.R287*	DERA_ENST00000526530.1_Nonsense_Mutation_p.R199*|DERA_ENST00000532964.5_Nonsense_Mutation_p.R244*	NM_015954.3	NP_057038	Q9Y315	DEOC_HUMAN	deoxyribose-phosphate aldolase
MF21_1	SLC15A5	729025	__UNKNOWN__	hg38	chr12	16277458	16277458	+	Missense_Mutation	SNP	A	A	C	g.chr12:16277458A>C	ENST00000344941.3	-	1	228	c.228T>G	c.(226-228)aaT>aaG	p.N76K		NM_001170798.1	NP_001164269	A6NIM6	S15A5_HUMAN	solute carrier family 15 member 5
MF21_1	SLCO1C1	53919	__UNKNOWN__	hg38	chr12	20723186	20723186	+	Missense_Mutation	SNP	T	T	G	g.chr12:20723186T>G	ENST00000266509.6	+	9	1486	c.1118T>G	c.(1117-1119)gTg>gGg	p.V373G	SLCO1C1_ENST00000545102.1_Missense_Mutation_p.V255G|SLCO1C1_ENST00000545604.5_Missense_Mutation_p.V373G|SLCO1C1_ENST00000540354.5_Missense_Mutation_p.V324G	NM_017435.4	NP_059131	Q9NYB5	SO1C1_HUMAN	solute carrier organic anion transporter family member 1C1
MF21_1	CASC1	55259	__UNKNOWN__	hg38	chr12	25114769	25114769	+	Nonsense_Mutation	SNP	G	G	A	g.chr12:25114769G>A	ENST00000395987.7	-	13	1564	c.1498C>T	c.(1498-1500)Caa>Taa	p.Q500*	CASC1_ENST00000354189.9_Nonsense_Mutation_p.Q558*|CASC1_ENST00000395990.6_Nonsense_Mutation_p.Q454*|CASC1_ENST00000320267.13_Nonsense_Mutation_p.Q494*|CASC1_ENST00000545133.5_Nonsense_Mutation_p.Q435*	NM_018272.4	NP_060742	Q6TDU7	CASC1_HUMAN	cancer susceptibility 1
MF21_1	SLC2A13	114134	__UNKNOWN__	hg38	chr12	39764463	39764464	+	Frame_Shift_Del	DEL	AG	AG	-	g.chr12:39764463_39764464delAG	ENST00000280871.8	-	9	1769_1770	c.1716_1717delCT	c.(1714-1716)tacfs	p.Y572fs		NM_052885.3	NP_443117	Q96QE2	MYCT_HUMAN	solute carrier family 2 member 13
MF21_1	SLC2A13	114134	__UNKNOWN__	hg38	chr12	39764467	39764514	+	In_Frame_Del	DEL	TGTAAGATACTCTGCTGTGTGTAAAAATGTTAGTGAAACCAGGACATT	TGTAAGATACTCTGCTGTGTGTAAAAATGTTAGTGAAACCAGGACATT	-	g.chr12:39764467_39764514delTGTAAGATACTCTGCTGTGTGTAAAAATGTTAGTGAAACCAGGACATT	ENST00000280871.8	-	9	1765_1812	c.1666_1713delAATGTCCTGGTTTCACTAACATTTTTACACACAGCAGAGTATCTTACA	c.(1666-1713)aatgtcctggtttcactaacatttttacacacagcagagtatcttacadel	p.NVLVSLTFLHTAEYLT556del		NM_052885.3	NP_443117	Q96QE2	MYCT_HUMAN	solute carrier family 2 member 13
MF21_1	YAF2	10138	__UNKNOWN__	hg38	chr12	42238153	42238153	+	Splice_Site	SNP	A	A	G	g.chr12:42238153A>G	ENST00000534854.6	-			c.e1-2T>C	c.e1+2		YAF2_ENST00000327791.8_Splice_Site|YAF2_ENST00000380790.4_Splice_Site|YAF2_ENST00000555248.2_Splice_Site|PPHLN1_ENST00000549190.5_5'Flank	NM_005748.5	NP_005739	Q8IY57	YAF2_HUMAN	YY1 associated factor 2
MF21_1	FAM186B	84070	__UNKNOWN__	hg38	chr12	49605444	49605444	+	Missense_Mutation	SNP	G	G	A	g.chr12:49605444G>A	ENST00000257894.2	-	1	196	c.34C>T	c.(34-36)Ccc>Tcc	p.P12S	FAM186B_ENST00000551047.5_Missense_Mutation_p.P12S	NM_032130.2	NP_115506	Q8IYM0	F186B_HUMAN	family with sequence similarity 186 member B
MF21_1	KRT6A	3853	__UNKNOWN__	hg38	chr12	52491571	52491571	+	Missense_Mutation	SNP	C	C	T	g.chr12:52491571C>T	ENST00000330722.6	-	2	775	c.706G>A	c.(706-708)Gac>Aac	p.D236N		NM_005554.3	NP_005545	P02538	K2C6A_HUMAN	keratin 6A
MF21_1	KRT73	319101	__UNKNOWN__	hg38	chr12	52618125	52618125	+	Missense_Mutation	SNP	C	C	T	g.chr12:52618125C>T	ENST00000305748.7	-	1	435	c.400G>A	c.(400-402)Gag>Aag	p.E134K		NM_175068.2	NP_778238	Q86Y46	K2C73_HUMAN	keratin 73
MF21_1	KRT4	3851	__UNKNOWN__	hg38	chr12	52808694	52808695	+	Nonsense_Mutation	DNP	GG	GG	AA	g.chr12:52808694_52808695GG>AA	ENST00000551956.1	-	5	1484_1485	c.990_991CC>TT	c.(988-993)taCCag>taTTag	p.Q331*		NM_002272.3	NP_002263	P19013	K2C4_HUMAN	keratin 4
MF21_1	RAB5B	5869	__UNKNOWN__	hg38	chr12	55990042	55990042	+	Missense_Mutation	SNP	C	C	T	g.chr12:55990042C>T	ENST00000448789.2	+	3	390	c.259C>T	c.(259-261)Ccc>Tcc	p.P87S	RAB5B_ENST00000360299.9_Missense_Mutation_p.P87S|RAB5B_ENST00000553116.5_Missense_Mutation_p.P87S|RAB5B_ENST00000628569.1_Intron	NM_001252037.1	NP_001238966	P61020	RAB5B_HUMAN	RAB5B, member RAS oncogene family
MF21_1	SMARCC2	6601	__UNKNOWN__	hg38	chr12	56171799	56171799	+	Missense_Mutation	SNP	G	G	A	g.chr12:56171799G>A	ENST00000267064.8	-	20	2059	c.1972C>T	c.(1972-1974)Ccc>Tcc	p.P658S	SMARCC2_ENST00000394023.7_Missense_Mutation_p.P689S|SMARCC2_ENST00000550164.5_Missense_Mutation_p.P689S|SMARCC2_ENST00000347471.8_Missense_Mutation_p.P689S|RP11-977G19.5_ENST00000553176.1_RNA	NM_003075.3	NP_003066	Q8TAQ2	SMRC2_HUMAN	SWI/SNF related, matrix associated, actin dependent regulator of chromatin subfamily c member 2
MF21_1	NACA	4666	__UNKNOWN__	hg38	chr12	56724517	56724517	+	Missense_Mutation	SNP	G	G	A	g.chr12:56724517G>A	ENST00000356769.7	-	2	1942	c.5C>T	c.(4-6)cCc>cTc	p.P2L	NACA_ENST00000552540.5_Missense_Mutation_p.P2L|NACA_ENST00000393891.8_Missense_Mutation_p.P2L|NACA_ENST00000546392.5_Missense_Mutation_p.P2L|NACA_ENST00000550952.5_Missense_Mutation_p.P2L|NACA_ENST00000548563.5_5'UTR|NACA_ENST00000454682.5_Missense_Mutation_p.P2L	NM_001113202.1	NP_001106673	E9PAV3	NACAM_HUMAN	nascent polypeptide-associated complex alpha subunit
MF21_1	ZBTB39	9880	__UNKNOWN__	hg38	chr12	57004487	57004487	+	Missense_Mutation	SNP	G	G	A	g.chr12:57004487G>A	ENST00000300101.2	-	2	517	c.431C>T	c.(430-432)aCc>aTc	p.T144I		NM_014830.2	NP_055645	O15060	ZBT39_HUMAN	zinc finger and BTB domain containing 39
MF21_1	MYO1A	4640	__UNKNOWN__	hg38	chr12	57048085	57048085	+	Missense_Mutation	SNP	A	A	C	g.chr12:57048085A>C	ENST00000442789.6	-	4	422	c.134T>G	c.(133-135)gTg>gGg	p.V45G	MYO1A_ENST00000300119.7_Missense_Mutation_p.V45G	NM_001256041.1	NP_001242970	Q9UBC5	MYO1A_HUMAN	myosin IA
MF21_1	LRP1	4035	__UNKNOWN__	hg38	chr12	57205591	57205591	+	Missense_Mutation	SNP	C	C	T	g.chr12:57205591C>T	ENST00000243077.7	+	75	11970	c.11504C>T	c.(11503-11505)tCc>tTc	p.S3835F		NM_002332.2	NP_002323	Q07954	LRP1_HUMAN	LDL receptor related protein 1
MF21_1	MARS	4141	__UNKNOWN__	hg38	chr12	57516531	57516531	+	Missense_Mutation	SNP	G	G	A	g.chr12:57516531G>A	ENST00000262027.9	+	21	2787	c.2653G>A	c.(2653-2655)Gta>Ata	p.V885I	MARS_ENST00000628866.2_3'UTR	NM_004990.3	NP_004981	P56192	SYMC_HUMAN	methionyl-tRNA synthetase
MF21_1	LRIG3	121227	__UNKNOWN__	hg38	chr12	58878868	58878868	+	Missense_Mutation	SNP	T	T	C	g.chr12:58878868T>C	ENST00000320743.7	-	14	2326	c.2039A>G	c.(2038-2040)aAc>aGc	p.N680S	LRIG3_ENST00000379141.8_Missense_Mutation_p.N620S	NM_153377.4	NP_700356	Q6UXM1	LRIG3_HUMAN	leucine rich repeats and immunoglobulin like domains 3
MF21_1	FAM19A2	338811	__UNKNOWN__	hg38	chr12	61710418	61710418	+	Splice_Site	SNP	C	C	T	g.chr12:61710418C>T	ENST00000416284.7	-			c.e5+1G>A	c.e5-1		FAM19A2_ENST00000551619.5_Splice_Site|FAM19A2_ENST00000550003.1_Splice_Site|FAM19A2_ENST00000551449.1_Splice_Site	NM_178539.4	NP_848634	Q8N3H0	F19A2_HUMAN	family with sequence similarity 19 member A2, C-C motif chemokine like
MF21_1	PTPRR	5801	__UNKNOWN__	hg38	chr12	70764729	70764729	+	Missense_Mutation	SNP	A	A	T	g.chr12:70764729A>T	ENST00000342084.8	-	2	217	c.71T>A	c.(70-72)tTc>tAc	p.F24Y	PTPRR_ENST00000283228.6_Missense_Mutation_p.F136Y	NM_001207015.1	NP_001193944	Q15256	PTPRR_HUMAN	protein tyrosine phosphatase, receptor type R
MF21_1	CAPS2	84698	__UNKNOWN__	hg38	chr12	75298727	75298727	+	Missense_Mutation	SNP	C	C	T	g.chr12:75298727C>T	ENST00000409799.5	-	10	982	c.815G>A	c.(814-816)cGa>cAa	p.R272Q	CAPS2_ENST00000393284.7_Missense_Mutation_p.R122Q|CAPS2_ENST00000409445.7_Missense_Mutation_p.R354Q	NM_001286547.1	NP_001273476	Q9BXY5	CAYP2_HUMAN	calcyphosine 2
MF21_1	MYF5	4617	__UNKNOWN__	hg38	chr12	80717520	80717520	+	Missense_Mutation	SNP	T	T	C	g.chr12:80717520T>C	ENST00000228644.3	+	1	609	c.457T>C	c.(457-459)Tgc>Cgc	p.C153R		NM_005593.2	NP_005584	P13349	MYF5_HUMAN	myogenic factor 5
MF21_1	PPFIA2	8499	__UNKNOWN__	hg38	chr12	81384058	81384058	+	Missense_Mutation	SNP	C	C	T	g.chr12:81384058C>T	ENST00000549396.5	-	9	1110	c.949G>A	c.(949-951)Gaa>Aaa	p.E317K	PPFIA2_ENST00000550584.6_Missense_Mutation_p.E317K|PPFIA2_ENST00000548586.5_Missense_Mutation_p.E317K|PPFIA2_ENST00000549325.5_Missense_Mutation_p.E299K|PPFIA2_ENST00000443686.7_Missense_Mutation_p.E218K|PPFIA2_ENST00000552948.5_Missense_Mutation_p.E317K|PPFIA2_ENST00000407050.8_Missense_Mutation_p.E243K|PPFIA2_ENST00000550359.6_Missense_Mutation_p.E164K|PPFIA2_ENST00000333447.11_Missense_Mutatio…	NM_003625.4	NP_003616	O75334	LIPA2_HUMAN	PTPRF interacting protein alpha 2
MF21_1	LRRIQ1	84125	__UNKNOWN__	hg38	chr12	85057152	85057152	+	Missense_Mutation	SNP	C	C	T	g.chr12:85057152C>T	ENST00000393217.6	+	8	2420	c.2359C>T	c.(2359-2361)Ctt>Ttt	p.L787F		NM_001079910.1	NP_001073379	Q96JM4	LRIQ1_HUMAN	leucine rich repeats and IQ motif containing 1
MF21_1	ELK3	2004	__UNKNOWN__	hg38	chr12	96223755	96223756	+	Frame_Shift_Ins	INS	-	-	TTAGAAAATAAAATAGGGGCAGTGCATACCTTCTTTTTGGAGAAAAGCTGTGCTGTAGGGATTTTCC	g.chr12:96223755_96223756insTTAGAAAATAAAATAGGGGCAGTGCATACCTTCTTTTTGGAGAAAAGCTGTGCTGTAGGGATTTTCC	ENST00000228741.7	+	2	515	c.189_190insTTAGAAAATAAAATAGGGGCAGTGCATACCTTCTTTTTGGAGAAAAGCTGTGCTGTAGGGATTTTCC	c.(190-192)cgafs	p.R64fs	ELK3_ENST00000552142.5_Frame_Shift_Ins_p.R64fs|RP11-394J1.2_ENST00000551844.1_RNA	NM_005230.3	NP_005221	P41970	ELK3_HUMAN	ELK3, ETS transcription factor
MF21_1	ELK3	2004	__UNKNOWN__	hg38	chr12	96247727	96247727	+	Missense_Mutation	SNP	C	C	T	g.chr12:96247727C>T	ENST00000228741.7	+	3	1321	c.995C>T	c.(994-996)aCc>aTc	p.T332I	ELK3_ENST00000552142.5_Intron	NM_005230.3	NP_005221	P41970	ELK3_HUMAN	ELK3, ETS transcription factor
MF21_1	GLT8D2	83468	__UNKNOWN__	hg38	chr12	104003283	104003283	+	Nonsense_Mutation	SNP	C	C	A	g.chr12:104003283C>A	ENST00000360814.8	-	5	542	c.136G>T	c.(136-138)Gaa>Taa	p.E46*	GLT8D2_ENST00000548660.5_Nonsense_Mutation_p.E46*|GLT8D2_ENST00000546436.5_Nonsense_Mutation_p.E46*	NM_031302.4	NP_112592	Q9H1C3	GL8D2_HUMAN	glycosyltransferase 8 domain containing 2
MF21_1	ISCU	23479	__UNKNOWN__	hg38	chr12	108565324	108565324	+	Nonsense_Mutation	SNP	C	C	T	g.chr12:108565324C>T	ENST00000547005.5	+	3	254	c.232C>T	c.(232-234)Caa>Taa	p.Q78*	ISCU_ENST00000311893.13_Nonsense_Mutation_p.Q78*|ISCU_ENST00000535729.5_Nonsense_Mutation_p.Q78*|ISCU_ENST00000539593.1_Nonsense_Mutation_p.Q78*|ISCU_ENST00000392807.8_Nonsense_Mutation_p.Q53*|ISCU_ENST00000431221.6_Nonsense_Mutation_p.Q78*|SART3_ENST00000228284.7_5'Flank|SART3_ENST00000431469.6_5'Flank|SART3_ENST00000546611.1_5'Flank	NM_001301140.1	NP_001288069	Q9H1K1	ISCU_HUMAN	iron-sulfur cluster assembly enzyme
MF21_1	CUX2	23316	__UNKNOWN__	hg38	chr12	111320228	111320228	+	Missense_Mutation	SNP	G	G	A	g.chr12:111320228G>A	ENST00000261726.10	+	17	2373	c.2219G>A	c.(2218-2220)gGg>gAg	p.G740E		NM_015267.3	NP_056082	O14529	CUX2_HUMAN	cut like homeobox 2
MF21_1	DTX1	1840	__UNKNOWN__	hg38	chr12	113078087	113078087	+	Missense_Mutation	SNP	G	G	A	g.chr12:113078087G>A	ENST00000257600.3	+	2	1426	c.923G>A	c.(922-924)cGc>cAc	p.R308H		NM_004416.2	NP_004407	Q86Y01	DTX1_HUMAN	deltex E3 ubiquitin ligase 1
MF21_1	LHX5	64211	__UNKNOWN__	hg38	chr12	113468212	113468212	+	Missense_Mutation	SNP	G	G	T	g.chr12:113468212G>T	ENST00000261731.3	-	3	1164	c.590C>A	c.(589-591)gCt>gAt	p.A197D	RP11-82C23.2_ENST00000551357.2_5'Flank	NM_022363.2	NP_071758	Q9H2C1	LHX5_HUMAN	LIM homeobox 5
MF21_1	CIT	11113	__UNKNOWN__	hg38	chr12	119730495	119730495	+	Splice_Site	SNP	C	C	T	g.chr12:119730495C>T	ENST00000392521.6	-	27	3542	c.3486G>A	c.(3484-3486)aaG>aaA	p.K1162K	CIT_ENST00000261833.11_Splice_Site_p.K1120K|CIT_ENST00000612548.4_Intron	NM_001206999.1	NP_001193928	O14578	CTRO_HUMAN	citron rho-interacting serine/threonine kinase
MF21_1	PXN	5829	__UNKNOWN__	hg38	chr12	120224312	120224312	+	Missense_Mutation	SNP	C	C	T	g.chr12:120224312C>T	ENST00000536957.5	-	2	549	c.73G>A	c.(73-75)Gag>Aag	p.E25K	PXN_ENST00000228307.11_Missense_Mutation_p.E27K|PXN_ENST00000424649.6_Missense_Mutation_p.E27K|PXN_ENST00000637617.1_Missense_Mutation_p.E27K|PXN_ENST00000458477.6_5'UTR|PXN_ENST00000267257.11_Missense_Mutation_p.E27K|RP1-278C19.8_ENST00000617183.1_5'Flank			P49023	PAXI_HUMAN	paxillin
MF21_1	CLIP1	6249	__UNKNOWN__	hg38	chr12	122377544	122377544	+	Missense_Mutation	SNP	G	G	A	g.chr12:122377544G>A	ENST00000302528.11	-	2	610	c.502C>T	c.(502-504)Cct>Tct	p.P168S	CLIP1_ENST00000537178.5_Missense_Mutation_p.P168S|CLIP1_ENST00000540338.5_Missense_Mutation_p.P168S|CLIP1_ENST00000361654.8_Missense_Mutation_p.P168S|CLIP1_ENST00000358808.6_Missense_Mutation_p.P168S|CLIP1_ENST00000620786.4_Missense_Mutation_p.P168S			P30622	CLIP1_HUMAN	CAP-Gly domain containing linker protein 1
MF21_1	ZCCHC8	55596	__UNKNOWN__	hg38	chr12	122473916	122473917	+	Missense_Mutation	DNP	CC	CC	TT	g.chr12:122473916_122473917CC>TT	ENST00000633063.1	-	14	1938_1939	c.1704_1705GG>AA	c.(1702-1707)ccGGag>ccAAag	p.E569K	ZCCHC8_ENST00000543897.5_Missense_Mutation_p.E331K|ZCCHC8_ENST00000536306.5_Missense_Mutation_p.E331K	NM_017612.4	NP_060082	Q6NZY4	ZCHC8_HUMAN	zinc finger CCHC-type containing 8
MF21_1	HIP1R	9026	__UNKNOWN__	hg38	chr12	122851264	122851264	+	Missense_Mutation	SNP	T	T	A	g.chr12:122851264T>A	ENST00000253083.8	+	7	669	c.544T>A	c.(544-546)Tac>Aac	p.Y182N		NM_003959.2	NP_003950	O75146	HIP1R_HUMAN	huntingtin interacting protein 1 related
MF21_1	DNAH10	196385	__UNKNOWN__	hg38	chr12	123762549	123762549	+	Splice_Site	SNP	T	T	C	g.chr12:123762549T>C	ENST00000409039.7	+	1	362	c.213T>C	c.(211-213)atT>atC	p.I71I	DNAH10_ENST00000638045.1_Splice_Site_p.I10I|DNAH10_ENST00000614082.1_5'UTR			Q8IVF4	DYH10_HUMAN	dynein axonemal heavy chain 10
MF21_1	CHFR	55743	__UNKNOWN__	hg38	chr12	132843068	132843068	+	Missense_Mutation	SNP	C	C	A	g.chr12:132843068C>A	ENST00000443047.6	-	15	1688	c.1619G>T	c.(1618-1620)cGt>cTt	p.R540L	CHFR_ENST00000432561.6_Missense_Mutation_p.R632L|CHFR_ENST00000450056.6_Missense_Mutation_p.R620L|CHFR_ENST00000266880.11_Missense_Mutation_p.R591L	NM_001161347.1	NP_001154819	Q96EP1	CHFR_HUMAN	checkpoint with forkhead and ring finger domains
MF21_1	LATS2	26524	__UNKNOWN__	hg38	chr13	20988050	20988050	+	Missense_Mutation	SNP	G	G	A	g.chr13:20988050G>A	ENST00000382592.4	-	4	2136	c.1730C>T	c.(1729-1731)cCc>cTc	p.P577L		NM_014572.2	NP_055387			large tumor suppressor kinase 2
MF21_1	CDX2	1045	__UNKNOWN__	hg38	chr13	27964974	27964974	+	Missense_Mutation	SNP	C	C	T	g.chr13:27964974C>T	ENST00000381020.7	-	2	2716	c.583G>A	c.(583-585)Gac>Aac	p.D195N		NM_001265.4	NP_001256	Q99626	CDX2_HUMAN	caudal type homeobox 2
MF21_1	SLC7A1	6541	__UNKNOWN__	hg38	chr13	29514514	29514514	+	Missense_Mutation	SNP	C	C	T	g.chr13:29514514C>T	ENST00000380752.9	-	13	2243	c.1856G>A	c.(1855-1857)aGg>aAg	p.R619K		NM_003045.4	NP_003036	P30825	CTR1_HUMAN	solute carrier family 7 member 1
MF21_1	NBEA	26960	__UNKNOWN__	hg38	chr13	35566995	35566995	+	Missense_Mutation	SNP	G	G	A	g.chr13:35566995G>A	ENST00000379939.6	+	44	7165	c.7004G>A	c.(7003-7005)gGa>gAa	p.G2335E	NBEA_ENST00000400445.7_Missense_Mutation_p.G2338E|NBEA_ENST00000310336.8_Missense_Mutation_p.G2339E|NBEA_ENST00000629018.2_Missense_Mutation_p.G2338E|NBEA_ENST00000537702.5_Missense_Mutation_p.G131E			Q8NFP9	NBEA_HUMAN	neurobeachin
MF21_1	PCDH8	5100	__UNKNOWN__	hg38	chr13	52847746	52847746	+	Missense_Mutation	SNP	G	G	A	g.chr13:52847746G>A	ENST00000377942.7	-	1	895	c.691C>T	c.(691-693)Ctc>Ttc	p.L231F	PCDH8_ENST00000338862.5_Missense_Mutation_p.L231F	NM_002590.3	NP_002581	O95206	PCDH8_HUMAN	protocadherin 8
MF21_1	METTL17	64745	__UNKNOWN__	hg38	chr14	20996805	20996805	+	Missense_Mutation	SNP	G	G	C	g.chr14:20996805G>C	ENST00000339374.10	+	14	1519	c.1286G>C	c.(1285-1287)cGt>cCt	p.R429P	METTL17_ENST00000382985.8_Silent_p.P453P|METTL17_ENST00000556670.6_Intron|SLC39A2_ENST00000298681.4_5'Flank|SLC39A2_ENST00000554422.5_5'Flank|RP11-84C10.4_ENST00000557335.1_RNA	NM_022734.2	NP_073571	Q9H7H0	MET17_HUMAN	methyltransferase like 17
MF21_1	OR5AU1	390445	__UNKNOWN__	hg38	chr14	21154943	21154943	+	Missense_Mutation	SNP	C	C	T	g.chr14:21154943C>T	ENST00000641039.1	-	2	1659	c.930G>A	c.(928-930)atG>atA	p.M310I	OR5AU1_ENST00000641697.1_Missense_Mutation_p.M310I|OR5AU1_ENST00000304418.5_Missense_Mutation_p.M310I|OR5AU1_ENST00000641822.1_Missense_Mutation_p.M361I			Q8NGC0	O5AU1_HUMAN	olfactory receptor family 5 subfamily AU member 1
MF21_1	CHD8	57680	__UNKNOWN__	hg38	chr14	21403113	21403113	+	Missense_Mutation	SNP	T	T	G	g.chr14:21403113T>G	ENST00000430710.8	-	18	2875	c.2781A>C	c.(2779-2781)ttA>ttC	p.L927F	CHD8_ENST00000645929.1_Missense_Mutation_p.L927F|CHD8_ENST00000646647.1_Missense_Mutation_p.L1206F|CHD8_ENST00000643469.1_Missense_Mutation_p.L1206F|CHD8_ENST00000557364.6_Missense_Mutation_p.L1206F|CHD8_ENST00000399982.6_Missense_Mutation_p.L1206F	NM_020920.3	NP_065971	Q9HCK8	CHD8_HUMAN	chromodomain helicase DNA binding protein 8
MF21_1	EFS	10278	__UNKNOWN__	hg38	chr14	23359727	23359728	+	Missense_Mutation	DNP	CC	CC	TT	g.chr14:23359727_23359728CC>TT	ENST00000216733.7	-	4	1359_1360	c.750_751GG>AA	c.(748-753)gaGGgg>gaAAgg	p.G251R	EFS_ENST00000351354.3_Missense_Mutation_p.G158R|EFS_ENST00000429593.6_Intron	NM_005864.3	NP_005855	O43281	EFS_HUMAN	embryonal Fyn-associated substrate
MF21_1	CMTM5	116173	__UNKNOWN__	hg38	chr14	23379095	23379095	+	Missense_Mutation	SNP	C	C	T	g.chr14:23379095C>T	ENST00000359320.7	+	3	788	c.344C>T	c.(343-345)tCc>tTc	p.S115F	CMTM5_ENST00000339180.8_Missense_Mutation_p.S182F|CMTM5_ENST00000555731.5_Missense_Mutation_p.S77F|CMTM5_ENST00000397227.7_Missense_Mutation_p.S64F|CMTM5_ENST00000342473.8_Intron|CMTM5_ENST00000382809.2_Intron	NM_138460.2	NP_612469	Q96DZ9	CKLF5_HUMAN	CKLF like MARVEL transmembrane domain containing 5
MF21_1	MYH6	4624	__UNKNOWN__	hg38	chr14	23394211	23394211	+	Missense_Mutation	SNP	C	C	T	g.chr14:23394211C>T	ENST00000356287.3	-	20	2572	c.2542G>A	c.(2542-2544)Gag>Aag	p.E848K	MYH6_ENST00000405093.7_Missense_Mutation_p.E848K			P13533	MYH6_HUMAN	myosin heavy chain 6
MF21_1	NPAS3	64067	__UNKNOWN__	hg38	chr14	33800370	33800370	+	Missense_Mutation	SNP	C	C	T	g.chr14:33800370C>T	ENST00000346562.6	+	11	2041	c.1967C>T	c.(1966-1968)tCt>tTt	p.S656F	NPAS3_ENST00000548645.5_Missense_Mutation_p.S658F|NPAS3_ENST00000551492.5_Missense_Mutation_p.S693F|NPAS3_ENST00000356141.8_Missense_Mutation_p.S688F|NPAS3_ENST00000357798.9_Missense_Mutation_p.S675F	NM_173159.2	NP_775182.1	Q8IXF0	NPAS3_HUMAN	neuronal PAS domain protein 3
MF21_1	TTC6	319089	__UNKNOWN__	hg38	chr14	37826291	37826291	+	Frame_Shift_Del	DEL	T	T	-	g.chr14:37826291delT	ENST00000553443.5	+	28	5070	c.5071delT	c.(5071-5073)tgtfs	p.C1691fs	TTC6_ENST00000476979.5_Frame_Shift_Del_p.C325fs|TTC6_ENST00000382320.4_Frame_Shift_Del_p.C405fs|TTC6_ENST00000267368.11_Frame_Shift_Del_p.C325fs	NM_001310135.1	NP_001297064.1	Q86TZ1	TTC6_HUMAN	tetratricopeptide repeat domain 6
MF21_1	FSCB	84075	__UNKNOWN__	hg38	chr14	44504625	44504625	+	Missense_Mutation	SNP	G	G	A	g.chr14:44504625G>A	ENST00000340446.4	-	1	2655	c.2363C>T	c.(2362-2364)tCa>tTa	p.S788L	RP11-163M18.1_ENST00000555433.1_5'Flank|RP11-163M18.1_ENST00000557465.1_5'Flank	NM_032135.3	NP_115511	Q5H9T9	FSCB_HUMAN	fibrous sheath CABYR binding protein
MF21_1	MDGA2	161357	__UNKNOWN__	hg38	chr14	46874192	46874192	+	Missense_Mutation	SNP	G	G	A	g.chr14:46874192G>A	ENST00000399232.7	-	13	2604	c.2446C>T	c.(2446-2448)Cat>Tat	p.H816Y	MDGA2_ENST00000357362.7_Missense_Mutation_p.H518Y|MDGA2_ENST00000426342.6_Missense_Mutation_p.H747Y	NM_001113498.2	NP_001106970.3	Q7Z553	MDGA2_HUMAN	MAM domain containing glycosylphosphatidylinositol anchor 2
MF21_1	MAP4K5	11183	__UNKNOWN__	hg38	chr14	50435014	50435014	+	Missense_Mutation	SNP	C	C	T	g.chr14:50435014C>T	ENST00000013125.8	-	26	2253	c.1934G>A	c.(1933-1935)gGa>gAa	p.G645E		NM_198794.2	NP_942089.1	Q9Y4K4	M4K5_HUMAN	mitogen-activated protein kinase kinase kinase kinase 5
MF21_1	ABHD12B	145447	__UNKNOWN__	hg38	chr14	50903411	50903411	+	Missense_Mutation	SNP	C	C	T	g.chr14:50903411C>T	ENST00000353130.5	+	9	670	c.655C>T	c.(655-657)Ctt>Ttt	p.L219F	ABHD12B_ENST00000337334.6_Missense_Mutation_p.L296F|PYGL_ENST00000532462.5_Intron	NM_181814.1	NP_861535	Q7Z5M8	AB12B_HUMAN	abhydrolase domain containing 12B
MF21_1	NID2	22795	__UNKNOWN__	hg38	chr14	52040683	52040684	+	Missense_Mutation	DNP	GG	GG	AA	g.chr14:52040683_52040684GG>AA	ENST00000216286.9	-	8	1994_1995	c.1993_1994CC>TT	c.(1993-1995)CCc>TTc	p.P665F	NID2_ENST00000617139.4_Missense_Mutation_p.P259F	NM_007361.3	NP_031387	Q14112	NID2_HUMAN	nidogen 2
MF21_1	NID2	22795	__UNKNOWN__	hg38	chr14	52053939	52053939	+	Splice_Site	SNP	C	C	T	g.chr14:52053939C>T	ENST00000216286.9	-			c.e5+1G>A	c.e5-1		NID2_ENST00000617139.4_Intron	NM_007361.3	NP_031387	Q14112	NID2_HUMAN	nidogen 2
MF21_1	PLEKHG3	26030	__UNKNOWN__	hg38	chr14	64743146	64743146	+	Missense_Mutation	SNP	G	G	A	g.chr14:64743146G>A	ENST00000247226.12	+	17	3250	c.3103G>A	c.(3103-3105)Gcc>Acc	p.A1035T	PLEKHG3_ENST00000471182.6_Missense_Mutation_p.A568T|PLEKHG3_ENST00000484731.2_Missense_Mutation_p.A540T|PLEKHG3_ENST00000394691.6_Missense_Mutation_p.A979T	NM_001308147.1	NP_001295076	A1L390	PKHG3_HUMAN	pleckstrin homology and RhoGEF domain containing G3
MF21_1	ATP6V1D	51382	__UNKNOWN__	hg38	chr14	67353041	67353041	+	Splice_Site	SNP	C	C	T	g.chr14:67353041C>T	ENST00000555474.5	-			c.e2+1G>A	c.e2-1		ATP6V1D_ENST00000555431.5_Intron|ATP6V1D_ENST00000216442.11_Splice_Site|ATP6V1D_ENST00000554236.5_Splice_Site			Q9Y5K8	VATD_HUMAN	ATPase H+ transporting V1 subunit D
MF21_1	ACOT4	122970	__UNKNOWN__	hg38	chr14	73593855	73593855	+	Missense_Mutation	SNP	C	C	T	g.chr14:73593855C>T	ENST00000326303.4	+	2	865	c.611C>T	c.(610-612)tCc>tTc	p.S204F		NM_152331.3	NP_689544	Q8N9L9	ACOT4_HUMAN	acyl-CoA thioesterase 4
MF21_1	ACOT6	641372	__UNKNOWN__	hg38	chr14	73612710	73612710	+	Missense_Mutation	SNP	C	C	T	g.chr14:73612710C>T	ENST00000645972.1	+	1	213	c.139C>T	c.(139-141)Cgg>Tgg	p.R47W	ACOT6_ENST00000381139.1_5'Flank			Q3I5F7	ACOT6_HUMAN	acyl-CoA thioesterase 6
MF21_1	SYNDIG1L	646658	__UNKNOWN__	hg38	chr14	74409383	74409383	+	Missense_Mutation	SNP	G	G	A	g.chr14:74409383G>A	ENST00000554823.1	-	1	424	c.362C>T	c.(361-363)tCc>tTc	p.S121F	SYNDIG1L_ENST00000331628.7_Missense_Mutation_p.S121F			A6NDD5	SYN1L_HUMAN	synapse differentiation inducing 1 like
MF21_1	LRRC74A	145497	__UNKNOWN__	hg38	chr14	76828299	76828299	+	Missense_Mutation	SNP	G	G	A	g.chr14:76828299G>A	ENST00000393774.7	+	2	221	c.97G>A	c.(97-99)Gaa>Aaa	p.E33K		NM_194287.2	NP_919263			leucine rich repeat containing 74A
MF21_1	IRF2BPL	64207	__UNKNOWN__	hg38	chr14	77027488	77027569	+	Frame_Shift_Del	DEL	GCGGCGGCGGCGGCGGCCGCCGCTGCTGCCGCCGCCGCCGCCGCTTCCTTAGCCGACAGGGCCACTGTCTTGACCCCGACGG	GCGGCGGCGGCGGCGGCCGCCGCTGCTGCCGCCGCCGCCGCCGCTTCCTTAGCCGACAGGGCCACTGTCTTGACCCCGACGG	-	g.chr14:77027488_77027569delGCGGCGGCGGCGGCGGCCGCCGCTGCTGCCGCCGCCGCCGCCGCTTCCTTAGCCGACAGGGCCACTGTCTTGACCCCGACGG	ENST00000238647.4	-	1	1213_1294	c.224_305delCCGTCGGGGTCAAGACAGTGGCCCTGTCGGCTAAGGAAGCGGCGGCGGCGGCGGCAGCAGCGGCGGCCGCCGCCGCCGCCGC	c.(223-306)cccgtcggggtcaagacagtggccctgtcggctaaggaagcggcggcggcggcggcagcagcggcggccgccgccgccgccgcgfs	p.P75fs	RP11-7F17.8_ENST00000619017.1_5'Flank	NM_024496.3	NP_078772	Q9H1B7	I2BPL_HUMAN	interferon regulatory factor 2 binding protein like
MF21_1	ALKBH1	8846	__UNKNOWN__	hg38	chr14	77707884	77707884	+	Missense_Mutation	SNP	C	C	T	g.chr14:77707884C>T	ENST00000216489.7	-	1	137	c.121G>A	c.(121-123)Gaa>Aaa	p.E41K	C14orf156_ENST00000238688.9_5'Flank|C14orf156_ENST00000557342.5_5'Flank|C14orf156_ENST00000557431.5_5'Flank|C14orf156_ENST00000557623.5_5'Flank|C14orf156_ENST00000613856.4_5'Flank	NM_006020.2	NP_006011	Q13686	ALKB1_HUMAN	alkB homolog 1, histone H2A dioxygenase
MF21_1	PTPN21	11099	__UNKNOWN__	hg38	chr14	88469729	88469729	+	Missense_Mutation	SNP	C	C	T	g.chr14:88469729C>T	ENST00000556564.5	-	17	3290	c.3005G>A	c.(3004-3006)gGt>gAt	p.G1002D	PTPN21_ENST00000328736.7_Missense_Mutation_p.G1002D	NM_007039.3	NP_008970	Q16825	PTN21_HUMAN	protein tyrosine phosphatase, non-receptor type 21
MF21_1	EML5	161436	__UNKNOWN__	hg38	chr14	88736374	88736374	+	Missense_Mutation	SNP	G	G	A	g.chr14:88736374G>A	ENST00000554922.5	-	7	1288	c.1039C>T	c.(1039-1041)Cgt>Tgt	p.R347C	EML5_ENST00000380664.9_Missense_Mutation_p.R347C	NM_183387.2	NP_899243	Q05BV3	EMAL5_HUMAN	echinoderm microtubule associated protein like 5
MF21_1	CPSF2	53981	__UNKNOWN__	hg38	chr14	92155292	92155292	+	Missense_Mutation	SNP	A	A	G	g.chr14:92155292A>G	ENST00000298875.8	+	11	1696	c.1411A>G	c.(1411-1413)Att>Gtt	p.I471V		NM_017437.2	NP_059133	Q9P2I0	CPSF2_HUMAN	cleavage and polyadenylation specific factor 2
MF21_1	PPP1R13B	23368	__UNKNOWN__	hg38	chr14	103741913	103741913	+	Missense_Mutation	SNP	G	G	A	g.chr14:103741913G>A	ENST00000202556.13	-	11	1982	c.1699C>T	c.(1699-1701)Ccc>Tcc	p.P567S		NM_015316.2	NP_056131	Q96KQ4	ASPP1_HUMAN	protein phosphatase 1 regulatory subunit 13B
MF21_1	ASPG	374569	__UNKNOWN__	hg38	chr14	104109270	104109270	+	Missense_Mutation	SNP	C	C	T	g.chr14:104109270C>T	ENST00000551177.5	+	13	1567	c.1475C>T	c.(1474-1476)tCc>tTc	p.S492F	ASPG_ENST00000546892.6_Missense_Mutation_p.S492F	NM_001080464.2	NP_001073933	Q86U10	LPP60_HUMAN	asparaginase
MF21_1	CEP170B	283638	__UNKNOWN__	hg38	chr14	104884430	104884430	+	Nonsense_Mutation	SNP	C	C	T	g.chr14:104884430C>T	ENST00000414716.7	+	9	1879	c.1651C>T	c.(1651-1653)Cag>Tag	p.Q551*	CEP170B_ENST00000556508.5_Nonsense_Mutation_p.Q481*|CEP170B_ENST00000453495.2_Nonsense_Mutation_p.Q552*	NM_001112726.2	NP_001106197	Q9Y4F5	C170B_HUMAN	centrosomal protein 170B
MF21_1	RP11-1360M22.11		__UNKNOWN__	hg38	chr15	20012895	20012895	+	Splice_Site	SNP	C	C	T	g.chr15:20012895C>T	ENST00000611556.1	+			c.e1-1C>T	c.e1+1		IGHD2OR15-2A_ENST00000603077.1_5'Flank|IGHD1OR15-1A_ENST00000605284.1_5'Flank
MF21_1	GOLGA6L2	283685	__UNKNOWN__	hg38	chr15	23440915	23440915	+	Missense_Mutation	SNP	T	T	C	g.chr15:23440915T>C	ENST00000567107.5	-	8	1613	c.1560A>G	c.(1558-1560)atA>atG	p.I520M	GOLGA6L2_ENST00000312015.6_Intron|GOLGA6L2_ENST00000345070.5_Missense_Mutation_p.I247M	NM_001304388.1	NP_001291317	Q8N9W4	GG6L2_HUMAN	golgin A6 family-like 2
MF21_1	GOLGA6L2	283685	__UNKNOWN__	hg38	chr15	23440921	23440923	+	In_Frame_Del	DEL	CTC	CTC	-	g.chr15:23440921_23440923delCTC	ENST00000567107.5	-	8	1608_1610	c.1552_1554delGAG	c.(1552-1554)gagdel	p.E518del	GOLGA6L2_ENST00000312015.6_Intron|GOLGA6L2_ENST00000345070.5_In_Frame_Del_p.E245del	NM_001304388.1	NP_001291317	Q8N9W4	GG6L2_HUMAN	golgin A6 family-like 2
MF21_1	GABRB3	2562	__UNKNOWN__	hg38	chr15	26567674	26567674	+	Missense_Mutation	SNP	G	G	A	g.chr15:26567674G>A	ENST00000311550.9	-	7	854	c.742C>T	c.(742-744)Ctt>Ttt	p.L248F	GABRB3_ENST00000541819.6_Missense_Mutation_p.L304F|GABRB3_ENST00000636466.1_Missense_Mutation_p.L163F|GABRB3_ENST00000299267.8_Missense_Mutation_p.L248F|GABRB3_ENST00000638099.1_Missense_Mutation_p.L215F|GABRB3_ENST00000400188.7_Missense_Mutation_p.L177F|GABRB3_ENST00000545868.4_Missense_Mutation_p.L163F|GABRB3_ENST00000622697.4_Missense_Mutation_p.L163F|GABRB3_ENST00000628124.2_Missense_Mutation…	NM_000814.5	NP_000805	P28472	GBRB3_HUMAN	gamma-aminobutyric acid type A receptor beta3 subunit
MF21_1	RYR3	6263	__UNKNOWN__	hg38	chr15	33580073	33580073	+	Missense_Mutation	SNP	G	G	A	g.chr15:33580073G>A	ENST00000634891.1	+	13	1467	c.1366G>A	c.(1366-1368)Gag>Aag	p.E456K	RYR3_ENST00000415757.7_Missense_Mutation_p.E456K|RYR3_ENST00000389232.9_Missense_Mutation_p.E456K|RYR3_ENST00000634418.1_Missense_Mutation_p.E456K|RYR3_ENST00000622037.1_Missense_Mutation_p.E456K	NM_001036.4	NP_001027	Q15413	RYR3_HUMAN	ryanodine receptor 3
MF21_1	PLCB2	5330	__UNKNOWN__	hg38	chr15	40289319	40289319	+	Missense_Mutation	SNP	C	C	T	g.chr15:40289319C>T	ENST00000260402.7	-	31	3557	c.3307G>A	c.(3307-3309)Gag>Aag	p.E1103K	PLCB2_ENST00000557821.5_Missense_Mutation_p.E1099K|PLCB2_ENST00000456256.6_Missense_Mutation_p.E1088K|RP11-133K1.12_ENST00000622487.1_5'Flank	NM_004573.2	NP_004564	Q00722	PLCB2_HUMAN	phospholipase C beta 2
MF21_1	IVD	3712	__UNKNOWN__	hg38	chr15	40411665	40411665	+	Missense_Mutation	SNP	G	G	C	g.chr15:40411665G>C	ENST00000487418.6	+	6	694	c.670G>C	c.(670-672)Ggc>Cgc	p.G224R	IVD_ENST00000479013.6_Missense_Mutation_p.G194R	NM_002225.3	NP_002216	P26440	IVD_HUMAN	isovaleryl-CoA dehydrogenase
MF21_1	CASC5		__UNKNOWN__	hg38	chr15	40625612	40625612	+	Missense_Mutation	SNP	A	A	C	g.chr15:40625612A>C	ENST00000346991.9	+	11	5816	c.5426A>C	c.(5425-5427)aAg>aCg	p.K1809T	CASC5_ENST00000399668.6_Missense_Mutation_p.K1783T			Q8NG31	CASC5_HUMAN
MF21_1	INO80	54617	__UNKNOWN__	hg38	chr15	41048212	41048212	+	Splice_Site	SNP	C	C	T	g.chr15:41048212C>T	ENST00000361937.7	-	22	3066	c.2641G>A	c.(2641-2643)Ggt>Agt	p.G881S	INO80_ENST00000401393.7_Splice_Site_p.G881S|INO80_ENST00000616814.4_5'UTR	NM_017553.2	NP_060023	Q9ULG1	INO80_HUMAN	INO80 complex subunit
MF21_1	MGA	23269	__UNKNOWN__	hg38	chr15	41710720	41710720	+	Missense_Mutation	SNP	C	C	T	g.chr15:41710720C>T	ENST00000570161.5	+	7	2455	c.2455C>T	c.(2455-2457)Cgt>Tgt	p.R819C	MGA_ENST00000566586.5_Missense_Mutation_p.R819C|MGA_ENST00000219905.11_Missense_Mutation_p.R819C|MGA_ENST00000545763.5_Missense_Mutation_p.R819C			O43451	MGA_HUMAN	MGA, MAX dimerization protein
MF21_1	MGA	23269	__UNKNOWN__	hg38	chr15	41736210	41736228	+	Frame_Shift_Del	DEL	GGAGAATCCTCTTCTACTT	GGAGAATCCTCTTCTACTT	-	g.chr15:41736210_41736228delGGAGAATCCTCTTCTACTT	ENST00000570161.5	+	12	3945_3963	c.3946_3964delGGAGAATCCTCTTCTACTT	c.(3946-3966)ggagaatcctcttctacttctfs	p.G1316fs	MGA_ENST00000566586.5_Frame_Shift_Del_p.G1316fs|MGA_ENST00000219905.11_Frame_Shift_Del_p.G1316fs|MGA_ENST00000545763.5_Frame_Shift_Del_p.G1316fs			O43451	MGA_HUMAN	MGA, MAX dimerization protein
MF21_1	SPTBN5	51332	__UNKNOWN__	hg38	chr15	41890144	41890144	+	Missense_Mutation	SNP	C	C	T	g.chr15:41890144C>T	ENST00000320955.7	-	4	674	c.446G>A	c.(445-447)gGa>gAa	p.G149E	RP11-23P13.6_ENST00000309874.2_5'Flank|RP11-23P13.6_ENST00000564432.3_5'Flank	NM_016642.3	NP_057726	Q9NRC6	SPTN5_HUMAN	spectrin beta, non-erythrocytic 5
MF21_1	TTBK2	146057	__UNKNOWN__	hg38	chr15	42752215	42752215	+	Missense_Mutation	SNP	G	G	A	g.chr15:42752215G>A	ENST00000267890.10	-	14	3140	c.3031C>T	c.(3031-3033)Cct>Tct	p.P1011S	TTBK2_ENST00000622375.4_Missense_Mutation_p.P1416S	NM_173500.3	NP_775771	Q6IQ55	TTBK2_HUMAN	tau tubulin kinase 2
MF21_1	UBR1	197131	__UNKNOWN__	hg38	chr15	43007232	43007232	+	Missense_Mutation	SNP	G	G	A	g.chr15:43007232G>A	ENST00000290650.8	-	30	3341	c.3262C>T	c.(3262-3264)Cca>Tca	p.P1088S		NM_174916.2	NP_777576	Q8IWV7	UBR1_HUMAN	ubiquitin protein ligase E3 component n-recognin 1
MF21_1	SLC30A4	7782	__UNKNOWN__	hg38	chr15	45487610	45487610	+	Missense_Mutation	SNP	G	G	A	g.chr15:45487610G>A	ENST00000261867.4	-	6	1232	c.917C>T	c.(916-918)cCc>cTc	p.P306L	RP11-519G16.3_ENST00000558536.5_RNA|RP11-519G16.3_ENST00000560647.5_RNA	NM_013309.5	NP_037441	O14863	ZNT4_HUMAN	solute carrier family 30 member 4
MF21_1	SECISBP2L	9728	__UNKNOWN__	hg38	chr15	48992626	48992626	+	Missense_Mutation	SNP	G	G	A	g.chr15:48992626G>A	ENST00000261847.7	-	17	2923	c.2789C>T	c.(2788-2790)tCc>tTc	p.S930F	SECISBP2L_ENST00000559471.5_Missense_Mutation_p.S975F	NM_014701.3	NP_055516	Q93073	SBP2L_HUMAN	SECIS binding protein 2 like
MF21_1	ATP8B4	79895	__UNKNOWN__	hg38	chr15	49879441	49879441	+	Missense_Mutation	SNP	A	A	G	g.chr15:49879441A>G	ENST00000559829.5	-	24	2837	c.2716T>C	c.(2716-2718)Ttc>Ctc	p.F906L	ATP8B4_ENST00000284509.10_Missense_Mutation_p.F906L|CTD-2647E9.3_ENST00000560375.5_5'Flank			Q8TF62	AT8B4_HUMAN	ATPase phospholipid transporting 8B4 (putative)
MF21_1	CYP19A1	1588	__UNKNOWN__	hg38	chr15	51215767	51215767	+	Missense_Mutation	SNP	C	C	T	g.chr15:51215767C>T	ENST00000396402.5	-	7	948	c.794G>A	c.(793-795)aGg>aAg	p.R265K	CYP19A1_ENST00000396404.8_Missense_Mutation_p.R265K|CYP19A1_ENST00000559878.5_Missense_Mutation_p.R265K|RP11-108K3.1_ENST00000559909.1_RNA	NM_001347256.1	NP_001334185.1	P11511	CP19A_HUMAN	cytochrome P450 family 19 subfamily A member 1
MF21_1	ALDH1A2	8854	__UNKNOWN__	hg38	chr15	58010768	58010768	+	Missense_Mutation	SNP	G	G	A	g.chr15:58010768G>A	ENST00000249750.8	-	4	1142	c.374C>T	c.(373-375)tCc>tTc	p.S125F	ALDH1A2_ENST00000347587.7_Missense_Mutation_p.S125F|ALDH1A2_ENST00000558231.5_Missense_Mutation_p.S96F|ALDH1A2_ENST00000559517.5_Missense_Mutation_p.S29F|ALDH1A2_ENST00000537372.5_Missense_Mutation_p.S104F	NM_003888.3	NP_003879	O94788	AL1A2_HUMAN	aldehyde dehydrogenase 1 family member A2
MF21_1	LDHAL6B	92483	__UNKNOWN__	hg38	chr15	59207050	59207050	+	Missense_Mutation	SNP	C	C	T	g.chr15:59207050C>T	ENST00000307144.5	+	1	228	c.110C>T	c.(109-111)cCg>cTg	p.P37L	MYO1E_ENST00000288235.8_Intron	NM_033195.2	NP_149972	Q9BYZ2	LDH6B_HUMAN	lactate dehydrogenase A like 6B
MF21_1	USP3	9960	__UNKNOWN__	hg38	chr15	63590702	63590702	+	Missense_Mutation	SNP	G	G	A	g.chr15:63590702G>A	ENST00000380324.7	+	15	1568	c.1439G>A	c.(1438-1440)gGc>gAc	p.G480D	USP3_ENST00000558285.5_Missense_Mutation_p.G463D|USP3_ENST00000559711.5_Missense_Mutation_p.G391D|USP3_ENST00000540797.5_Missense_Mutation_p.G436D|USP3_ENST00000268049.11_Missense_Mutation_p.G458D|RP11-265M18.2_ENST00000558831.5_RNA|RP11-265M18.2_ENST00000559861.1_RNA|RP11-265M18.2_ENST00000559357.5_5'Flank			Q9Y6I4	UBP3_HUMAN	ubiquitin specific peptidase 3
MF21_1	HERC1	8925	__UNKNOWN__	hg38	chr15	63652542	63652542	+	Splice_Site	SNP	C	C	T	g.chr15:63652542C>T	ENST00000443617.6	-			c.e52+1G>A	c.e52-1			NM_003922.3	NP_003913	Q15751	HERC1_HUMAN	HECT and RLD domain containing E3 ubiquitin protein ligase family member 1
MF21_1	TLE3	7090	__UNKNOWN__	hg38	chr15	70058196	70058196	+	Frame_Shift_Del	DEL	C	C	-	g.chr15:70058196delC	ENST00000558939.5	-	12	2393	c.1014delG	c.(1012-1014)aggfs	p.R338fs	TLE3_ENST00000557997.5_Frame_Shift_Del_p.R338fs|TLE3_ENST00000559929.5_Frame_Shift_Del_p.R348fs|TLE3_ENST00000451782.6_Frame_Shift_Del_p.R338fs|TLE3_ENST00000558379.5_Frame_Shift_Del_p.R338fs|TLE3_ENST00000557907.5_Frame_Shift_Del_p.R338fs|TLE3_ENST00000317509.12_Frame_Shift_Del_p.R338fs|TLE3_ENST00000560589.5_Frame_Shift_Del_p.R282fs|TLE3_ENST00000560939.5_Frame_Shift_Del_p.R343fs|TLE3_ENST00000…	NM_005078.3	NP_005069	Q04726	TLE3_HUMAN	transducin like enhancer of split 3
MF21_1	CSPG4	1464	__UNKNOWN__	hg38	chr15	75690631	75690632	+	Missense_Mutation	DNP	CC	CC	TT	g.chr15:75690631_75690632CC>TT	ENST00000308508.5	-	3	527_528	c.433_434GG>AA	c.(433-435)GGg>AAg	p.G145K		NM_001897.4	NP_001888	Q6UVK1	CSPG4_HUMAN	chondroitin sulfate proteoglycan 4
MF21_1	PEAK1	79834	__UNKNOWN__	hg38	chr15	77180858	77180858	+	Missense_Mutation	SNP	C	C	T	g.chr15:77180858C>T	ENST00000560626.6	-	4	1545	c.1069G>A	c.(1069-1071)Gcc>Acc	p.A357T	PEAK1_ENST00000558305.5_Missense_Mutation_p.A357T|PEAK1_ENST00000312493.5_Missense_Mutation_p.A357T			Q9H792	PEAK1_HUMAN	pseudopodium enriched atypical kinase 1
MF21_1	SH2D7	646892	__UNKNOWN__	hg38	chr15	78103493	78103493	+	Missense_Mutation	SNP	C	C	T	g.chr15:78103493C>T	ENST00000328828.5	+	6	1334	c.1334C>T	c.(1333-1335)aCg>aTg	p.T445M	SH2D7_ENST00000409568.6_Missense_Mutation_p.T309M	NM_001101404.1	NP_001094874	A6NKC9	SH2D7_HUMAN	SH2 domain containing 7
MF21_1	ST8SIA2	8128	__UNKNOWN__	hg38	chr15	92438492	92438492	+	Missense_Mutation	SNP	C	C	T	g.chr15:92438492C>T	ENST00000268164.7	+	4	667	c.430C>T	c.(430-432)Ccc>Tcc	p.P144S	ST8SIA2_ENST00000539113.5_Missense_Mutation_p.P123S	NM_006011.3	NP_006002	Q92186	SIA8B_HUMAN	ST8 alpha-N-acetyl-neuraminide alpha-2,8-sialyltransferase 2
MF21_1	ST8SIA2	8128	__UNKNOWN__	hg38	chr15	92464310	92464310	+	Missense_Mutation	SNP	G	G	T	g.chr15:92464310G>T	ENST00000268164.7	+	6	1290	c.1053G>T	c.(1051-1053)gaG>gaT	p.E351D	ST8SIA2_ENST00000539113.5_Missense_Mutation_p.E330D	NM_006011.3	NP_006002	Q92186	SIA8B_HUMAN	ST8 alpha-N-acetyl-neuraminide alpha-2,8-sialyltransferase 2
MF21_1	SOX8	30812	__UNKNOWN__	hg38	chr16	983930	983930	+	Missense_Mutation	SNP	G	G	A	g.chr16:983930G>A	ENST00000293894.3	+	2	740	c.625G>A	c.(625-627)Gga>Aga	p.G209R	RP11-161M6.2_ENST00000563863.5_5'Flank|RP11-161M6.2_ENST00000568394.1_5'Flank	NM_014587.4	NP_055402	P57073	SOX8_HUMAN	SRY-box 8
MF21_1	SRRM2	23524	__UNKNOWN__	hg38	chr16	2768129	2768129	+	Missense_Mutation	SNP	C	C	T	g.chr16:2768129C>T	ENST00000301740.12	+	11	8150	c.7601C>T	c.(7600-7602)tCc>tTc	p.S2534F	SRRM2_ENST00000630499.2_Intron	NM_016333.3	NP_057417	Q9UQ35	SRRM2_HUMAN	serine/arginine repetitive matrix 2
MF21_1	FLYWCH1	84256	__UNKNOWN__	hg38	chr16	2930807	2930808	+	Missense_Mutation	DNP	GG	GG	AA	g.chr16:2930807_2930808GG>AA	ENST00000416288.6	+	4	1063_1064	c.720_721GG>AA	c.(718-723)ctGGag>ctAAag	p.E241K	FLYWCH1_ENST00000253928.13_Missense_Mutation_p.E242K	NM_032296.2	NP_115672	Q4VC44	FWCH1_HUMAN	FLYWCH-type zinc finger 1
MF21_1	SLX4	84464	__UNKNOWN__	hg38	chr16	3589904	3589905	+	Missense_Mutation	DNP	GG	GG	AA	g.chr16:3589904_3589905GG>AA	ENST00000294008.3	-	12	4375_4376	c.3733_3734CC>TT	c.(3733-3735)CCc>TTc	p.P1245F		NM_032444.2	NP_115820	Q8IY92	SLX4_HUMAN	SLX4 structure-specific endonuclease subunit
MF21_1	UBN1	29855	__UNKNOWN__	hg38	chr16	4870957	4870957	+	Nonsense_Mutation	SNP	G	G	A	g.chr16:4870957G>A	ENST00000396658.8	+	10	2247	c.1544G>A	c.(1543-1545)tGg>tAg	p.W515*	UBN1_ENST00000262376.10_Nonsense_Mutation_p.W515*|UBN1_ENST00000590769.5_Nonsense_Mutation_p.W515*			Q9NPG3	UBN1_HUMAN	ubinuclein 1
MF21_1	PPL	5493	__UNKNOWN__	hg38	chr16	4883517	4883517	+	Missense_Mutation	SNP	C	C	T	g.chr16:4883517C>T	ENST00000345988.6	-	22	5228	c.5138G>A	c.(5137-5139)aGg>aAg	p.R1713K	PPL_ENST00000590782.6_Missense_Mutation_p.R1711K	NM_002705.4	NP_002696	O60437	PEPL_HUMAN	periplakin
MF21_1	GRIN2A		__UNKNOWN__	hg38	chr16	9764830	9764830	+	Missense_Mutation	SNP	G	G	A	g.chr16:9764830G>A	ENST00000396573.6	-	14	3024	c.2714C>T	c.(2713-2715)tCc>tTc	p.S905F	GRIN2A_ENST00000330684.3_Missense_Mutation_p.S905F|GRIN2A_ENST00000562109.5_Missense_Mutation_p.S905F|GRIN2A_ENST00000535259.5_Missense_Mutation_p.S768F	NM_001134408.2	NP_001127880.1	Q12879	NMDE1_HUMAN	glutamate ionotropic receptor NMDA type subunit 2A
MF21_1	TMC7	79905	__UNKNOWN__	hg38	chr16	19016564	19016565	+	Missense_Mutation	DNP	GG	GG	AA	g.chr16:19016564_19016565GG>AA	ENST00000304381.9	+	3	556_557	c.426_427GG>AA	c.(424-429)ctGGag>ctAAag	p.E143K	TMC7_ENST00000421369.3_Missense_Mutation_p.E33K|TMC7_ENST00000569532.5_Missense_Mutation_p.E143K	NM_024847.4	NP_079123	Q7Z402	TMC7_HUMAN	transmembrane channel like 7
MF21_1	GP2	2813	__UNKNOWN__	hg38	chr16	20316018	20316018	+	Missense_Mutation	SNP	C	C	T	g.chr16:20316018C>T	ENST00000302555.9	-	9	1589	c.1439G>A	c.(1438-1440)cGc>cAc	p.R480H	GP2_ENST00000381362.8_Missense_Mutation_p.R483H|GP2_ENST00000381360.9_Missense_Mutation_p.R336H|GP2_ENST00000341642.9_Missense_Mutation_p.R333H	NM_001502.3	NP_001493	P55259	GP2_HUMAN	glycoprotein 2
MF21_1	UMOD	7369	__UNKNOWN__	hg38	chr16	20349138	20349138	+	Missense_Mutation	SNP	C	C	T	g.chr16:20349138C>T	ENST00000396134.6	-	4	386	c.262G>A	c.(262-264)Ggc>Agc	p.G88S	UMOD_ENST00000570689.5_Missense_Mutation_p.G55S|UMOD_ENST00000396138.8_Missense_Mutation_p.G104S|UMOD_ENST00000302509.8_Missense_Mutation_p.G55S	NM_001278614.1	NP_001265543	P07911	UROM_HUMAN	uromodulin
MF21_1	PDILT	204474	__UNKNOWN__	hg38	chr16	20373071	20373071	+	Missense_Mutation	SNP	C	C	T	g.chr16:20373071C>T	ENST00000302451.8	-	6	982	c.733G>A	c.(733-735)Gaa>Aaa	p.E245K		NM_174924.1	NP_777584	Q8N807	PDILT_HUMAN	protein disulfide isomerase like, testis expressed
MF21_1	ACSM2A	123876	__UNKNOWN__	hg38	chr16	20469543	20469543	+	Missense_Mutation	SNP	G	G	A	g.chr16:20469543G>A	ENST00000573854.5	+	4	534	c.420G>A	c.(418-420)atG>atA	p.M140I	ACSM2A_ENST00000575690.5_Missense_Mutation_p.M140I|ACSM2A_ENST00000219054.10_Missense_Mutation_p.M140I|ACSM2A_ENST00000417235.6_Missense_Mutation_p.M61I|ACSM2A_ENST00000396104.2_Missense_Mutation_p.M140I	NM_001308172.1	NP_001295101	Q08AH3	ACS2A_HUMAN	acyl-CoA synthetase medium chain family member 2A
MF21_1	DCUN1D3	123879	__UNKNOWN__	hg38	chr16	20860145	20860145	+	Missense_Mutation	SNP	G	G	A	g.chr16:20860145G>A	ENST00000324344.8	-	3	942	c.656C>T	c.(655-657)cCg>cTg	p.P219L	DCUN1D3_ENST00000563934.1_Missense_Mutation_p.P219L|ERI2_ENST00000564349.5_Intron	NM_173475.3	NP_775746	Q8IWE4	DCNL3_HUMAN	defective in cullin neddylation 1 domain containing 3
MF21_1	IL4R	3566	__UNKNOWN__	hg38	chr16	27363787	27363787	+	Missense_Mutation	SNP	T	T	A	g.chr16:27363787T>A	ENST00000395762.6	+	11	2694	c.2435T>A	c.(2434-2436)gTg>gAg	p.V812E	IL4R_ENST00000543915.6_Missense_Mutation_p.V812E|IL4R_ENST00000170630.6_Missense_Mutation_p.V797E	NM_000418.3	NP_000409	P24394	IL4RA_HUMAN	interleukin 4 receptor
MF21_1	NPIPB6	728741	__UNKNOWN__	hg38	chr16	28342881	28342881	+	Missense_Mutation	SNP	G	G	A	g.chr16:28342881G>A	ENST00000532254.1	-	7	1690	c.1004C>T	c.(1003-1005)cCa>cTa	p.P335L	NPIPB6_ENST00000533640.5_Missense_Mutation_p.P317L	NM_001282524.1	NP_001269453	E9PJ23	NPIB6_HUMAN	nuclear pore complex interacting protein family member B6
MF21_1	SETD1A	9739	__UNKNOWN__	hg38	chr16	30979241	30979241	+	Missense_Mutation	SNP	C	C	A	g.chr16:30979241C>A	ENST00000262519.13	+	14	4141	c.3455C>A	c.(3454-3456)tCt>tAt	p.S1152Y		NM_014712.2	NP_055527	O15047	SET1A_HUMAN	SET domain containing 1A
MF21_1	RBL2	5934	__UNKNOWN__	hg38	chr16	53451809	53451809	+	Missense_Mutation	SNP	A	A	T	g.chr16:53451809A>T	ENST00000262133.10	+	5	881	c.744A>T	c.(742-744)gaA>gaT	p.E248D		NM_005611.3	NP_005602	Q08999	RBL2_HUMAN	RB transcriptional corepressor like 2
MF21_1	ADGRG1	9289	__UNKNOWN__	hg38	chr16	57661965	57661965	+	Splice_Site	SNP	G	G	A	g.chr16:57661965G>A	ENST00000568909.5	+	13	2125	c.1951G>A	c.(1951-1953)Ggc>Agc	p.G651S	ADGRG1_ENST00000567835.5_Splice_Site_p.G651S|ADGRG1_ENST00000562631.5_Splice_Site_p.G645S|ADGRG1_ENST00000388813.9_Splice_Site_p.G645S|ADGRG1_ENST00000562558.5_Splice_Site_p.G645S|ADGRG1_ENST00000568908.5_Splice_Site_p.G645S|ADGRG1_ENST00000540164.6_Splice_Site_p.G645S|ADGRG1_ENST00000456916.5_Splice_Site_p.G650S					adhesion G protein-coupled receptor G1
MF21_1	ADGRG3	222487	__UNKNOWN__	hg38	chr16	57688427	57688427	+	Missense_Mutation	SNP	G	G	A	g.chr16:57688427G>A	ENST00000333493.8	+	12	1777	c.1616G>A	c.(1615-1617)aGa>aAa	p.R539K	ADGRG3_ENST00000450388.7_Missense_Mutation_p.R419K|RP11-405F3.4_ENST00000563062.1_RNA	NM_170776.4	NP_740746			adhesion G protein-coupled receptor G3
MF21_1	DRC7	84229	__UNKNOWN__	hg38	chr16	57698151	57698151	+	Splice_Site	SNP	C	C	T	g.chr16:57698151C>T	ENST00000360716.7	+	3	423	c.202C>T	c.(202-204)Ccg>Tcg	p.P68S	DRC7_ENST00000394337.8_Splice_Site_p.P68S|DRC7_ENST00000336825.12_Splice_Site_p.P68S|RP11-405F3.4_ENST00000563062.1_RNA	NM_001289162.1	NP_001276091			dynein regulatory complex subunit 7
MF21_1	CNGB1	1258	__UNKNOWN__	hg38	chr16	57916167	57916167	+	Missense_Mutation	SNP	C	C	T	g.chr16:57916167C>T	ENST00000251102.12	-	22	2240	c.2179G>A	c.(2179-2181)Gac>Aac	p.D727N	CNGB1_ENST00000564448.5_Missense_Mutation_p.D721N	NM_001297.4	NP_001288	Q14028	CNGB1_HUMAN	cyclic nucleotide gated channel beta 1
MF21_1	FAM65A		__UNKNOWN__	hg38	chr16	67539045	67539045	+	Missense_Mutation	SNP	G	G	A	g.chr16:67539045G>A	ENST00000042381.8	+	4	381	c.313G>A	c.(313-315)Gag>Aag	p.E105K	FAM65A_ENST00000540839.7_Missense_Mutation_p.E125K|FAM65A_ENST00000428437.6_Missense_Mutation_p.E119K|FAM65A_ENST00000379312.7_Missense_Mutation_p.E109K|FAM65A_ENST00000422602.8_Missense_Mutation_p.E125K|CTD-2012K14.2_ENST00000567122.1_RNA			Q6ZS17	FA65A_HUMAN
MF21_1	PRMT7	54496	__UNKNOWN__	hg38	chr16	68316007	68316007	+	Missense_Mutation	SNP	C	C	T	g.chr16:68316007C>T	ENST00000339507.9	+	3	858	c.28C>T	c.(28-30)Ccg>Tcg	p.P10S	PRMT7_ENST00000449359.7_Missense_Mutation_p.P10S|PRMT7_ENST00000441236.2_Missense_Mutation_p.P10S|RP11-96D1.3_ENST00000563203.1_5'Flank	NM_001290018.1	NP_001338073.1	Q9NVM4	ANM7_HUMAN	protein arginine methyltransferase 7
MF21_1	COG4	25839	__UNKNOWN__	hg38	chr16	70497302	70497302	+	Missense_Mutation	SNP	C	C	G	g.chr16:70497302C>G	ENST00000323786.9	-	11	1422	c.1400G>C	c.(1399-1401)gGg>gCg	p.G467A	COG4_ENST00000393612.8_Missense_Mutation_p.G467A	NM_015386.2	NP_056201	Q9H9E3	COG4_HUMAN	component of oligomeric golgi complex 4
MF21_1	HYDIN	54768	__UNKNOWN__	hg38	chr16	70832951	70832951	+	Missense_Mutation	SNP	C	C	T	g.chr16:70832951C>T	ENST00000393567.6	-	80	13947	c.13796G>A	c.(13795-13797)gGa>gAa	p.G4599E		NM_001270974.2	NP_001257903	Q4G0P3	HYDIN_HUMAN	HYDIN, axonemal central pair apparatus protein
MF21_1	IST1	9798	__UNKNOWN__	hg38	chr16	71916518	71916518	+	Missense_Mutation	SNP	G	G	A	g.chr16:71916518G>A	ENST00000378799.10	+	3	501	c.145G>A	c.(145-147)Gat>Aat	p.D49N	IST1_ENST00000541571.6_Missense_Mutation_p.D49N|IST1_ENST00000544564.5_Missense_Mutation_p.D49N|IST1_ENST00000329908.12_Missense_Mutation_p.D49N|IST1_ENST00000378798.9_Missense_Mutation_p.D49N|IST1_ENST00000538850.5_Intron|IST1_ENST00000535424.5_Missense_Mutation_p.D62N|IST1_ENST00000606369.5_Intron|IST1_ENST00000626438.1_Intron	NM_014761.3	NP_055576.2	P53990	IST1_HUMAN	IST1, ESCRT-III associated factor
MF21_1	NPIPB15	440348	__UNKNOWN__	hg38	chr16	74381573	74381573	+	Nonsense_Mutation	SNP	C	C	T	g.chr16:74381573C>T	ENST00000429990.1	+	2	220	c.124C>T	c.(124-126)Cga>Tga	p.R42*		NM_001306094.1	NP_001293023	A6NHN6	NPB15_HUMAN	nuclear pore complex interacting protein family member B15
MF21_1	GLG1	2734	__UNKNOWN__	hg38	chr16	74452086	74452086	+	Nonsense_Mutation	SNP	C	C	T	g.chr16:74452086C>T	ENST00000205061.9	-	27	3602	c.3582G>A	c.(3580-3582)tgG>tgA	p.W1194*	GLG1_ENST00000447066.6_Nonsense_Mutation_p.W1183*|GLG1_ENST00000422840.6_3'UTR|RNU6-237P_ENST00000515985.1_5'Flank	NM_012201.5	NP_036333	Q92896	GSLG1_HUMAN	golgi glycoprotein 1
MF21_1	ADAMTS18	170692	__UNKNOWN__	hg38	chr16	77300340	77300340	+	Missense_Mutation	SNP	C	C	T	g.chr16:77300340C>T	ENST00000282849.9	-	17	3016	c.2597G>A	c.(2596-2598)gGa>gAa	p.G866E		NM_199355.2	NP_955387	Q8TE60	ATS18_HUMAN	ADAM metallopeptidase with thrombospondin type 1 motif 18
MF21_1	MBTPS1	8720	__UNKNOWN__	hg38	chr16	84095789	84095790	+	Missense_Mutation	DNP	GG	GG	AA	g.chr16:84095789_84095790GG>AA	ENST00000343411.7	-	4	934_935	c.437_438CC>TT	c.(436-438)cCC>cTT	p.P146L		NM_003791.3	NP_003782	Q14703	MBTP1_HUMAN	membrane bound transcription factor peptidase, site 1
MF21_1	WFDC1	58189	__UNKNOWN__	hg38	chr16	84319544	84319544	+	Nonsense_Mutation	SNP	C	C	T	g.chr16:84319544C>T	ENST00000219454.9	+	4	861	c.535C>T	c.(535-537)Cag>Tag	p.Q179*	WFDC1_ENST00000568638.1_Nonsense_Mutation_p.Q179*	NM_021197.3	NP_067020	Q9HC57	WFDC1_HUMAN	WAP four-disulfide core domain 1
MF21_1	ZNF469	84627	__UNKNOWN__	hg38	chr16	88433793	88433793	+	Missense_Mutation	SNP	G	G	A	g.chr16:88433793G>A	ENST00000565624.1	+	1	6323	c.6323G>A	c.(6322-6324)gGg>gAg	p.G2108E	ZNF469_ENST00000437464.1_Missense_Mutation_p.G2080E			Q96JG9	ZN469_HUMAN	zinc finger protein 469
MF21_1	SPIRE2	84501	__UNKNOWN__	hg38	chr16	89850331	89850331	+	Missense_Mutation	SNP	T	T	G	g.chr16:89850331T>G	ENST00000378247.7	+	3	359	c.316T>G	c.(316-318)Tac>Gac	p.Y106D	SPIRE2_ENST00000393062.6_Missense_Mutation_p.Y106D	NM_032451.1	NP_115827	Q8WWL2	SPIR2_HUMAN	spire type actin nucleation factor 2
MF21_1	RP11-566K11.2		__UNKNOWN__	hg38	chr16	89935353	89935353	+	Missense_Mutation	SNP	C	C	T	g.chr16:89935353C>T	ENST00000556922.1	+	5	2037	c.1943C>T	c.(1942-1944)gCc>gTc	p.A648V	TUBB3_ENST00000554444.5_Missense_Mutation_p.A229V|TUBB3_ENST00000555576.5_Intron|TUBB3_ENST00000315491.11_Missense_Mutation_p.A301V
MF21_1	OR3A2	4995	__UNKNOWN__	hg38	chr17	3278190	3278190	+	Missense_Mutation	SNP	G	G	A	g.chr17:3278190G>A	ENST00000641164.1	-	1	785	c.728C>T	c.(727-729)aCg>aTg	p.T243M	OR3A2_ENST00000642052.1_Missense_Mutation_p.T243M|OR3A2_ENST00000408891.2_Missense_Mutation_p.T249M			P47893	OR3A2_HUMAN	olfactory receptor family 3 subfamily A member 2
MF21_1	TRPV1	7442	__UNKNOWN__	hg38	chr17	3592236	3592237	+	Nonsense_Mutation	DNP	GG	GG	AA	g.chr17:3592236_3592237GG>AA	ENST00000576351.5	-	1	148_149	c.114_115CC>TT	c.(112-117)ccCCag>ccTTag	p.Q39*	TRPV1_ENST00000310522.5_Nonsense_Mutation_p.Q39*|TRPV1_ENST00000572705.1_Nonsense_Mutation_p.Q39*|TRPV1_ENST00000571088.5_Nonsense_Mutation_p.Q39*|TRPV1_ENST00000399759.7_Nonsense_Mutation_p.Q39*|TRPV1_ENST00000399756.8_Nonsense_Mutation_p.Q39*|TRPV1_ENST00000425167.6_Nonsense_Mutation_p.Q39*|RP11-235E17.2_ENST00000572919.1_3'UTR			Q8NER1	TRPV1_HUMAN	transient receptor potential cation channel subfamily V member 1
MF21_1	TEKT1	83659	__UNKNOWN__	hg38	chr17	6830339	6830339	+	Missense_Mutation	SNP	G	G	A	g.chr17:6830339G>A	ENST00000338694.6	-	2	168	c.38C>T	c.(37-39)cCc>cTc	p.P13L		NM_053285.1	NP_444515	Q969V4	TEKT1_HUMAN	tektin 1
MF21_1	SLC16A11	162515	__UNKNOWN__	hg38	chr17	7042562	7042562	+	Missense_Mutation	SNP	A	A	T	g.chr17:7042562A>T	ENST00000308009.5	-	3	958	c.620T>A	c.(619-621)cTc>cAc	p.L207H	SLC16A11_ENST00000447225.1_Missense_Mutation_p.L183H	NM_153357.1	NP_699188	Q8NCK7	MOT11_HUMAN	solute carrier family 16 member 11
MF21_1	ATP1B2	482	__UNKNOWN__	hg38	chr17	7655612	7655612	+	Missense_Mutation	SNP	G	G	A	g.chr17:7655612G>A	ENST00000250111.8	+	6	1102	c.695G>A	c.(694-696)gGc>gAc	p.G232D		NM_001678.4	NP_001669	P14415	AT1B2_HUMAN	ATPase Na+/K+ transporting subunit beta 2
MF21_1	WRAP53	55135	__UNKNOWN__	hg38	chr17	7689039	7689039	+	Missense_Mutation	SNP	G	G	A	g.chr17:7689039G>A	ENST00000534050.5	+	1	563	c.391G>A	c.(391-393)Gat>Aat	p.D131N	WRAP53_ENST00000316024.9_Missense_Mutation_p.D131N|WRAP53_ENST00000396463.6_Missense_Mutation_p.D131N|WRAP53_ENST00000457584.6_Missense_Mutation_p.D131N|WRAP53_ENST00000431639.6_Missense_Mutation_p.D131N|TP53_ENST00000269305.8_5'Flank|TP53_ENST00000420246.6_5'Flank|TP53_ENST00000445888.6_5'Flank|TP53_ENST00000455263.6_5'Flank|TP53_ENST00000610292.4_5'Flank|TP53_ENST00000610538.4_5'Flank|TP53_ENST…			Q9BUR4	WAP53_HUMAN	WD repeat containing antisense to TP53
MF21_1	ARHGEF15	22899	__UNKNOWN__	hg38	chr17	8315847	8315847	+	Missense_Mutation	SNP	C	C	T	g.chr17:8315847C>T	ENST00000361926.7	+	8	1624	c.1514C>T	c.(1513-1515)tCg>tTg	p.S505L	ARHGEF15_ENST00000421050.2_Missense_Mutation_p.S505L	NM_173728.3	NP_776089	O94989	ARHGF_HUMAN	Rho guanine nucleotide exchange factor 15
MF21_1	MYH8	4626	__UNKNOWN__	hg38	chr17	10418725	10418725	+	Missense_Mutation	SNP	G	G	A	g.chr17:10418725G>A	ENST00000403437.2	-	5	526	c.431C>T	c.(430-432)gCc>gTc	p.A144V	CTC-297N7.11_ENST00000587182.2_RNA|RP11-799N11.1_ENST00000399342.6_RNA|RP11-799N11.1_ENST00000581304.1_RNA	NM_002472.2	NP_002463	P13535	MYH8_HUMAN	myosin heavy chain 8
MF21_1	MYH4	4622	__UNKNOWN__	hg38	chr17	10452036	10452036	+	Nonsense_Mutation	SNP	G	G	A	g.chr17:10452036G>A	ENST00000255381.2	-	27	3754	c.3643C>T	c.(3643-3645)Cag>Tag	p.Q1215*	CTC-297N7.11_ENST00000587182.2_RNA|RP11-799N11.1_ENST00000399342.6_RNA|RP11-799N11.1_ENST00000581304.1_RNA	NM_017533.2	NP_060003	Q9Y623	MYH4_HUMAN	myosin heavy chain 4
MF21_1	DNAH9	1770	__UNKNOWN__	hg38	chr17	11891811	11891811	+	Missense_Mutation	SNP	G	G	A	g.chr17:11891811G>A	ENST00000454412.6	+	58	11147	c.11147G>A	c.(11146-11148)aGg>aAg	p.R3716K	DNAH9_ENST00000262442.8_Missense_Mutation_p.R3716K|DNAH9_ENST00000608377.5_Missense_Mutation_p.R28K			Q9NYC9	DYH9_HUMAN	dynein axonemal heavy chain 9
MF21_1	FBXW10	10517	__UNKNOWN__	hg38	chr17	18749767	18749767	+	Missense_Mutation	SNP	G	G	A	g.chr17:18749767G>A	ENST00000395665.8	+	3	937	c.716G>A	c.(715-717)aGg>aAg	p.R239K	FBXW10_ENST00000308799.8_Missense_Mutation_p.R239K|FBXW10_ENST00000301938.4_Missense_Mutation_p.R239K	NM_001267585.1	NP_001254514	Q5XX13	FBW10_HUMAN	F-box and WD repeat domain containing 10
MF21_1	SGK494		__UNKNOWN__	hg38	chr17	28610627	28610627	+	Missense_Mutation	SNP	C	C	T	g.chr17:28610627C>T	ENST00000301037.9	-	12	1084	c.1084G>A	c.(1084-1086)Gtg>Atg	p.V362M	RP11-192H23.4_ENST00000577790.1_Intron|SPAG5-AS1_ENST00000414744.2_RNA|SPAG5-AS1_ENST00000554154.1_RNA|SPAG5-AS1_ENST00000424210.1_5'Flank	NM_001174103.1	NP_001167574	Q96LW2	SG494_HUMAN
MF21_1	SLC6A4	6532	__UNKNOWN__	hg38	chr17	30203204	30203204	+	Missense_Mutation	SNP	G	G	A	g.chr17:30203204G>A	ENST00000401766.6	-	13	2299	c.1786C>T	c.(1786-1788)Cgg>Tgg	p.R596W	SLC6A4_ENST00000261707.7_Missense_Mutation_p.R596W|RP11-354P11.4_ENST00000581633.1_5'Flank			P31645	SC6A4_HUMAN	solute carrier family 6 member 4
MF21_1	TMIGD1	388364	__UNKNOWN__	hg38	chr17	30325088	30325088	+	Missense_Mutation	SNP	G	G	A	g.chr17:30325088G>A	ENST00000328886.4	-	4	441	c.368C>T	c.(367-369)cCt>cTt	p.P123L	TMIGD1_ENST00000538566.6_Missense_Mutation_p.P123L	NM_206832.2	NP_996663	Q6UXZ0	TMIG1_HUMAN	transmembrane and immunoglobulin domain containing 1
MF21_1	NLE1	54475	__UNKNOWN__	hg38	chr17	35139903	35139903	+	Missense_Mutation	SNP	G	G	A	g.chr17:35139903G>A	ENST00000442241.8	-	3	366	c.326C>T	c.(325-327)tCc>tTc	p.S109F	NLE1_ENST00000360831.9_Missense_Mutation_p.S109F|NLE1_ENST00000586869.5_5'UTR	NM_018096.4	NP_060566	Q9NVX2	NLE1_HUMAN	notchless homolog 1
MF21_1	TCAP	8557	__UNKNOWN__	hg38	chr17	39665384	39665384	+	Missense_Mutation	SNP	G	G	A	g.chr17:39665384G>A	ENST00000309889.2	+	1	1198	c.25G>A	c.(25-27)Gag>Aag	p.E9K	TCAP_ENST00000578283.1_Missense_Mutation_p.E9K|PNMT_ENST00000269582.2_5'Flank|PNMT_ENST00000394246.1_5'Flank|PNMT_ENST00000581428.1_5'Flank	NM_003673.3	NP_003664	O15273	TELT_HUMAN	titin-cap
MF21_1	MED24	9862	__UNKNOWN__	hg38	chr17	40029792	40029792	+	Nonsense_Mutation	SNP	G	G	A	g.chr17:40029792G>A	ENST00000394128.6	-	13	1304	c.1222C>T	c.(1222-1224)Cag>Tag	p.Q408*	MED24_ENST00000501516.7_Nonsense_Mutation_p.Q427*|MED24_ENST00000394126.5_Nonsense_Mutation_p.Q433*|MED24_ENST00000394127.6_Nonsense_Mutation_p.Q395*|MED24_ENST00000356271.7_Nonsense_Mutation_p.Q395*|MED24_ENST00000614384.4_Intron|SNORD124_ENST00000459577.1_5'Flank|MIR6884_ENST00000614287.1_5'Flank	NM_014815.3	NP_055630	O75448	MED24_HUMAN	mediator complex subunit 24
MF21_1	RARA	5914	__UNKNOWN__	hg38	chr17	40354359	40354360	+	Missense_Mutation	DNP	GG	GG	AA	g.chr17:40354359_40354360GG>AA	ENST00000425707.7	+	5	1100_1101	c.574_575GG>AA	c.(574-576)GGg>AAg	p.G192K	RARA_ENST00000254066.9_Missense_Mutation_p.G289K|RARA_ENST00000394089.6_Missense_Mutation_p.G289K|RARA_ENST00000394081.7_Missense_Mutation_p.G284K|RARA_ENST00000394086.7_Missense_Mutation_p.G305K|CTD-2267D19.1_ENST00000623156.1_5'Flank	NM_001145302.2	NP_001138774	P10276	RARA_HUMAN	retinoic acid receptor alpha
MF21_1	ITGA2B	3674	__UNKNOWN__	hg38	chr17	44385052	44385052	+	Missense_Mutation	SNP	G	G	A	g.chr17:44385052G>A	ENST00000262407.5	-	7	727	c.695C>T	c.(694-696)gCg>gTg	p.A232V		NM_000419.4	NP_000410	P08514	ITA2B_HUMAN	integrin subunit alpha 2b
MF21_1	ACBD4	79777	__UNKNOWN__	hg38	chr17	45137974	45137974	+	Missense_Mutation	SNP	C	C	T	g.chr17:45137974C>T	ENST00000398322.7	+	7	1093	c.635C>T	c.(634-636)cCc>cTc	p.P212L	ACBD4_ENST00000321854.12_Missense_Mutation_p.P212L|ACBD4_ENST00000591859.5_Missense_Mutation_p.P225S|ACBD4_ENST00000592162.5_Missense_Mutation_p.P212L|ACBD4_ENST00000586346.5_Missense_Mutation_p.P225S|ACBD4_ENST00000376955.8_Missense_Mutation_p.P209S|ACBD4_ENST00000431281.5_Missense_Mutation_p.P225S|ACBD4_ENST00000619916.4_Missense_Mutation_p.P209S	NM_024722.3	NP_078998	Q8NC06	ACBD4_HUMAN	acyl-CoA binding domain containing 4
MF21_1	SPAG9	9043	__UNKNOWN__	hg38	chr17	50974914	50974914	+	Missense_Mutation	SNP	G	G	A	g.chr17:50974914G>A	ENST00000357122.8	-	27	3724	c.3515C>T	c.(3514-3516)cCt>cTt	p.P1172L	SPAG9_ENST00000262013.11_Missense_Mutation_p.P1186L|SPAG9_ENST00000505279.5_Missense_Mutation_p.P1176L|SPAG9_ENST00000510283.5_Missense_Mutation_p.P1042L|SPAG9_ENST00000618113.4_Missense_Mutation_p.P1177L	NM_003971.5	NP_003962	O60271	JIP4_HUMAN	sperm associated antigen 9
MF21_1	PSMC5	5705	__UNKNOWN__	hg38	chr17	63827514	63827515	+	Splice_Site	DNP	GG	GG	AA	g.chr17:63827514_63827515GG>AA	ENST00000310144.10	+			c.e1+0GG>AA	c.e1+0		FTSJ3_ENST00000427159.6_5'UTR|PSMC5_ENST00000580864.5_5'UTR|PSMC5_ENST00000375812.8_5'Flank|PSMC5_ENST00000581882.5_5'Flank	NM_002805.5	NP_002796	P62195	PRS8_HUMAN	proteasome 26S subunit, ATPase 5
MF21_1	ABCA9	10350	__UNKNOWN__	hg38	chr17	68995987	68995987	+	Missense_Mutation	SNP	C	C	T	g.chr17:68995987C>T	ENST00000340001.8	-	26	3675	c.3463G>A	c.(3463-3465)Gat>Aat	p.D1155N	ABCA9_ENST00000453985.6_Missense_Mutation_p.D1117N	NM_080283.3	NP_525022	Q8IUA7	ABCA9_HUMAN	ATP binding cassette subfamily A member 9
MF21_1	QRICH2	84074	__UNKNOWN__	hg38	chr17	76279102	76279102	+	Missense_Mutation	SNP	G	G	A	g.chr17:76279102G>A	ENST00000636395.1	-	14	4855	c.4855C>T	c.(4855-4857)Cac>Tac	p.H1619Y	QRICH2_ENST00000262765.10_Missense_Mutation_p.H1453Y			Q9H0J4	QRIC2_HUMAN	glutamine rich 2
MF21_1	UBE2O	63893	__UNKNOWN__	hg38	chr17	76398334	76398334	+	Missense_Mutation	SNP	G	G	A	g.chr17:76398334G>A	ENST00000319380.11	-	12	2011	c.1946C>T	c.(1945-1947)cCt>cTt	p.P649L		NM_022066.3	NP_071349	Q9C0C9	UBE2O_HUMAN	ubiquitin conjugating enzyme E2 O
MF21_1	JMJD6	23210	__UNKNOWN__	hg38	chr17	76718816	76718816	+	Missense_Mutation	SNP	C	C	T	g.chr17:76718816C>T	ENST00000585429.1	-	5	1014	c.986G>A	c.(985-987)aGa>aAa	p.R329K	JMJD6_ENST00000445478.6_Silent_p.K375K|JMJD6_ENST00000397625.8_Silent_p.K375K|JMJD6_ENST00000617192.4_3'UTR			Q6NYC1	JMJD6_HUMAN	arginine demethylase and lysine hydroxylase
MF21_1	MGAT5B	146664	__UNKNOWN__	hg38	chr17	76940544	76940544	+	Missense_Mutation	SNP	G	G	A	g.chr17:76940544G>A	ENST00000301618.8	+	13	2295	c.1721G>A	c.(1720-1722)aGa>aAa	p.R574K	MGAT5B_ENST00000569840.6_Missense_Mutation_p.R576K|MGAT5B_ENST00000428789.6_Missense_Mutation_p.R585K	NM_144677.2	NP_653278	Q3V5L5	MGT5B_HUMAN	mannosyl (alpha-1,6-)-glycoprotein beta-1,6-N-acetyl-glucosaminyltransferase, isozyme B
MF21_1	DNAH17	8632	__UNKNOWN__	hg38	chr17	78490715	78490715	+	Missense_Mutation	SNP	C	C	T	g.chr17:78490715C>T	ENST00000585328.5	-	44	6912	c.6787G>A	c.(6787-6789)Gac>Aac	p.D2263N	DNAH17_ENST00000389840.6_Missense_Mutation_p.D2268N|RP11-559N14.5_ENST00000591373.2_RNA			Q9UFH2	DYH17_HUMAN	dynein axonemal heavy chain 17
MF21_1	CARD14	79092	__UNKNOWN__	hg38	chr17	80182711	80182711	+	Missense_Mutation	SNP	G	G	C	g.chr17:80182711G>C	ENST00000573882.5	+	5	806	c.270G>C	c.(268-270)gaG>gaC	p.E90D	CARD14_ENST00000570421.5_Missense_Mutation_p.E90D|CARD14_ENST00000344227.6_Missense_Mutation_p.E90D			Q9BXL6	CAR14_HUMAN	caspase recruitment domain family member 14
MF21_1	RNF213	57674	__UNKNOWN__	hg38	chr17	80379634	80379634	+	Missense_Mutation	SNP	G	G	A	g.chr17:80379634G>A	ENST00000508628.6	+	56	13852	c.13707G>A	c.(13705-13707)atG>atA	p.M4569I	RNF213_ENST00000582970.5_Missense_Mutation_p.M4520I|CTD-2047H16.4_ENST00000575034.5_RNA			Q63HN8	RN213_HUMAN	ring finger protein 213
MF21_1	SECTM1	6398	__UNKNOWN__	hg38	chr17	82322279	82322279	+	Nonsense_Mutation	SNP	C	C	T	g.chr17:82322279C>T	ENST00000269389.7	-	5	980	c.629G>A	c.(628-630)tGg>tAg	p.W210*	SECTM1_ENST00000580437.5_3'UTR|CD7_ENST00000312648.7_5'Flank|CD7_ENST00000578509.1_5'Flank|CD7_ENST00000583376.1_5'Flank|CD7_ENST00000584284.5_5'Flank	NM_003004.2	NP_002995	Q8WVN6	SCTM1_HUMAN	secreted and transmembrane 1
MF21_1	WDR45B	56270	__UNKNOWN__	hg38	chr17	82616017	82616017	+	Missense_Mutation	SNP	C	C	T	g.chr17:82616017C>T	ENST00000392325.8	-	10	1132	c.937G>A	c.(937-939)Gca>Aca	p.A313T		NM_019613.3	NP_062559	Q5MNZ6	WIPI3_HUMAN	WD repeat domain 45B
MF21_1	TBCD	6904	__UNKNOWN__	hg38	chr17	82766325	82766325	+	Missense_Mutation	SNP	C	C	T	g.chr17:82766325C>T	ENST00000355528.8	+	4	522	c.392C>T	c.(391-393)cCt>cTt	p.P131L	TBCD_ENST00000539345.6_Missense_Mutation_p.P131L	NM_005993.4	NP_005984	Q9BTW9	TBCD_HUMAN	tubulin folding cofactor D
MF21_1	C18orf42		__UNKNOWN__	hg38	chr18	5197463	5197463	+	Missense_Mutation	SNP	C	C	T	g.chr18:5197463C>T	ENST00000580650.1	-	1	41	c.26G>A	c.(25-27)cGa>cAa	p.R9Q	C18orf42_ENST00000434239.3_5'Flank	NM_001330553.1	NP_001317482.1	P0CW23	CR042_HUMAN
MF21_1	MTCL1	23255	__UNKNOWN__	hg38	chr18	8807041	8807041	+	Missense_Mutation	SNP	T	T	A	g.chr18:8807041T>A	ENST00000517570.5	+	9	2644	c.2462T>A	c.(2461-2463)cTc>cAc	p.L821H	MTCL1_ENST00000306329.15_Missense_Mutation_p.L1181H|MTCL1_ENST00000359865.7_Missense_Mutation_p.L862H|MTCL1_ENST00000518815.1_Missense_Mutation_p.L177H|MTCL1_ENST00000400050.7_Missense_Mutation_p.L862H					microtubule crosslinking factor 1
MF21_1	TXNDC2		__UNKNOWN__	hg38	chr18	9887590	9887590	+	Missense_Mutation	SNP	G	G	A	g.chr18:9887590G>A	ENST00000357775.5	+	2	1145	c.910G>A	c.(910-912)Gag>Aag	p.E304K	TXNDC2_ENST00000306084.6_Missense_Mutation_p.E371K|TXNDC2_ENST00000536353.2_3'UTR|TXNDC2_ENST00000611534.1_Missense_Mutation_p.E356K			Q86VQ3	TXND2_HUMAN	thioredoxin domain containing 2
MF21_1	CEP192	55125	__UNKNOWN__	hg38	chr18	13056249	13056250	+	Missense_Mutation	DNP	CC	CC	TT	g.chr18:13056249_13056250CC>TT	ENST00000506447.5	+	19	3739_3740	c.3659_3660CC>TT	c.(3658-3660)aCC>aTT	p.T1220I	CEP192_ENST00000325971.12_Missense_Mutation_p.T745I|CEP192_ENST00000430049.6_5'Flank	NM_032142.3	NP_115518	Q8TEP8	CE192_HUMAN	centrosomal protein 192
MF21_1	LAMA3	3909	__UNKNOWN__	hg38	chr18	23758400	23758400	+	Missense_Mutation	SNP	C	C	T	g.chr18:23758400C>T	ENST00000313654.13	+	7	1193	c.952C>T	c.(952-954)Cgg>Tgg	p.R318W	LAMA3_ENST00000399516.7_Missense_Mutation_p.R318W	NM_198129.2	NP_937762	Q16787	LAMA3_HUMAN	laminin subunit alpha 3
MF21_1	LAMA3	3909	__UNKNOWN__	hg38	chr18	23921010	23921010	+	Missense_Mutation	SNP	G	G	A	g.chr18:23921010G>A	ENST00000313654.13	+	61	8240	c.7999G>A	c.(7999-8001)Gag>Aag	p.E2667K	LAMA3_ENST00000399516.7_Missense_Mutation_p.E2611K|LAMA3_ENST00000269217.10_Missense_Mutation_p.E1058K|LAMA3_ENST00000587184.5_Missense_Mutation_p.E1002K	NM_198129.2	NP_937762	Q16787	LAMA3_HUMAN	laminin subunit alpha 3
MF21_1	CHST9	83539	__UNKNOWN__	hg38	chr18	26916650	26916650	+	Missense_Mutation	SNP	C	C	T	g.chr18:26916650C>T	ENST00000618847.4	-	6	1219	c.941G>A	c.(940-942)cGa>cAa	p.R314Q	CHST9_ENST00000581714.5_Missense_Mutation_p.R314Q|CHST9_ENST00000580774.2_3'UTR|CHST9-AS1_ENST00000568797.3_RNA|CHST9-AS1_ENST00000578701.5_RNA|CHST9-AS1_ENST00000628174.2_RNA|CHST9-AS1_ENST00000582605.5_RNA	NM_031422.5	NP_113610	Q7L1S5	CHST9_HUMAN	carbohydrate sulfotransferase 9
MF21_1	DSC1	1823	__UNKNOWN__	hg38	chr18	31157465	31157465	+	Missense_Mutation	SNP	G	G	A	g.chr18:31157465G>A	ENST00000257198.5	-	3	519	c.257C>T	c.(256-258)tCt>tTt	p.S86F	DSC1_ENST00000257197.7_Missense_Mutation_p.S86F|RP11-408H20.2_ENST00000581836.1_RNA	NM_024421.2	NP_077739	Q08554	DSC1_HUMAN	desmocollin 1
MF21_1	DSG4	147409	__UNKNOWN__	hg38	chr18	31388469	31388469	+	Missense_Mutation	SNP	G	G	A	g.chr18:31388469G>A	ENST00000308128.8	+	4	454	c.319G>A	c.(319-321)Ggg>Agg	p.G107R	DSG4_ENST00000359747.4_Missense_Mutation_p.G107R|RP11-534N16.1_ENST00000581856.5_RNA|RP11-534N16.1_ENST00000578477.5_RNA	NM_177986.3	NP_817123	Q86SJ6	DSG4_HUMAN	desmoglein 4
MF21_1	TRAPPC8	22878	__UNKNOWN__	hg38	chr18	31857900	31857900	+	Missense_Mutation	SNP	C	C	T	g.chr18:31857900C>T	ENST00000283351.8	-	20	3164	c.2828G>A	c.(2827-2829)tGt>tAt	p.C943Y	TRAPPC8_ENST00000582539.5_Missense_Mutation_p.C889Y	NM_014939.3	NP_055754	Q9Y2L5	TPPC8_HUMAN	trafficking protein particle complex 8
MF21_1	TRAPPC8	22878	__UNKNOWN__	hg38	chr18	31931438	31931438	+	Missense_Mutation	SNP	C	C	A	g.chr18:31931438C>A	ENST00000283351.8	-	2	579	c.243G>T	c.(241-243)caG>caT	p.Q81H	TRAPPC8_ENST00000582539.5_Missense_Mutation_p.Q27H|TRAPPC8_ENST00000582513.5_Missense_Mutation_p.Q81H	NM_014939.3	NP_055754	Q9Y2L5	TPPC8_HUMAN	trafficking protein particle complex 8
MF21_1	GAREM1	64762	__UNKNOWN__	hg38	chr18	32287222	32287222	+	Missense_Mutation	SNP	C	C	T	g.chr18:32287222C>T	ENST00000399218.8	-	4	1431	c.1375G>A	c.(1375-1377)Gag>Aag	p.E459K	GAREM1_ENST00000269209.6_Missense_Mutation_p.E459K|RP11-344B2.2_ENST00000579580.1_5'Flank	NM_022751.2	NP_073588			GRB2 associated regulator of MAPK1 subtype 1
MF21_1	MOCOS	55034	__UNKNOWN__	hg38	chr18	36200188	36200188	+	Missense_Mutation	SNP	C	C	T	g.chr18:36200188C>T	ENST00000261326.5	+	4	826	c.805C>T	c.(805-807)Cct>Tct	p.P269S		NM_017947.2	NP_060417			molybdenum cofactor sulfurase
MF21_1	SETBP1	26040	__UNKNOWN__	hg38	chr18	44701826	44701826	+	Missense_Mutation	SNP	A	A	T	g.chr18:44701826A>T	ENST00000282030.5	+	2	776	c.480A>T	c.(478-480)aaA>aaT	p.K160N	SETBP1_ENST00000645568.1_Missense_Mutation_p.K160N|SETBP1_ENST00000426838.8_Missense_Mutation_p.K160N	NM_015559.2	NP_056374	Q9Y6X0	SETBP_HUMAN	SET binding protein 1
MF21_1	EPG5	57724	__UNKNOWN__	hg38	chr18	45908064	45908064	+	Missense_Mutation	SNP	A	A	T	g.chr18:45908064A>T	ENST00000282041.9	-	24	4258	c.4223T>A	c.(4222-4224)aTa>aAa	p.I1408K		NM_020964.2	NP_066015	Q9HCE0	EPG5_HUMAN	ectopic P-granules autophagy protein 5 homolog
MF21_1	SKOR2	652991	__UNKNOWN__	hg38	chr18	47249146	47249146	+	Missense_Mutation	SNP	A	A	C	g.chr18:47249146A>C	ENST00000400404.1	-	1	38	c.38T>G	c.(37-39)cTg>cGg	p.L13R	SKOR2_ENST00000425639.2_Missense_Mutation_p.L13R|SKOR2_ENST00000620245.4_Missense_Mutation_p.L13R	NM_001037802.1	NP_001032891	Q2VWA4	SKOR2_HUMAN	SKI family transcriptional corepressor 2
MF21_1	DCC	1630	__UNKNOWN__	hg38	chr18	52906254	52906254	+	Missense_Mutation	SNP	G	G	A	g.chr18:52906254G>A	ENST00000442544.6	+	3	1239	c.623G>A	c.(622-624)gGa>gAa	p.G208E	DCC_ENST00000412726.5_Missense_Mutation_p.G185E	NM_005215.3	NP_005206	P43146	DCC_HUMAN	DCC netrin 1 receptor
MF21_1	FECH	2235	__UNKNOWN__	hg38	chr18	57550782	57550782	+	Missense_Mutation	SNP	A	A	C	g.chr18:57550782A>C	ENST00000262093.9	-	11	1354	c.1202T>G	c.(1201-1203)cTg>cGg	p.L401R	FECH_ENST00000382873.7_Missense_Mutation_p.L407R	NM_000140.3	NP_000131	P22830	HEMH_HUMAN	ferrochelatase
MF21_1	RNF152	220441	__UNKNOWN__	hg38	chr18	61816219	61816219	+	Missense_Mutation	SNP	G	G	A	g.chr18:61816219G>A	ENST00000312828.3	-	2	1345	c.245C>T	c.(244-246)cCa>cTa	p.P82L		NM_173557.2	NP_775828	Q8N8N0	RN152_HUMAN	ring finger protein 152
MF21_1	SERPINB13	5275	__UNKNOWN__	hg38	chr18	63592450	63592450	+	Missense_Mutation	SNP	G	G	A	g.chr18:63592450G>A	ENST00000344731.9	+	4	430	c.328G>A	c.(328-330)Gga>Aga	p.G110R	SERPINB13_ENST00000269489.9_Missense_Mutation_p.G119R	NM_012397.3	NP_036529	Q9UIV8	SPB13_HUMAN	serpin family B member 13
MF21_1	REEP6	92840	__UNKNOWN__	hg38	chr19	1495375	1495376	+	Missense_Mutation	DNP	CC	CC	TT	g.chr19:1495375_1495376CC>TT	ENST00000233596.7	+	2	720_721	c.197_198CC>TT	c.(196-198)cCC>cTT	p.P66L	PCSK4_ENST00000300954.9_5'Flank	NM_138393.1	NP_612402	Q96HR9	REEP6_HUMAN	receptor accessory protein 6
MF21_1	PLIN3	10226	__UNKNOWN__	hg38	chr19	4852034	4852035	+	Missense_Mutation	DNP	GG	GG	AA	g.chr19:4852034_4852035GG>AA	ENST00000592528.5	-	5	642_643	c.579_580CC>TT	c.(577-582)ccCCtt>ccTTtt	p.L194F	PLIN3_ENST00000221957.8_Missense_Mutation_p.L206F|PLIN3_ENST00000585479.5_Missense_Mutation_p.L206F	NM_001164194.1	NP_001157666	O60664	PLIN3_HUMAN	perilipin 3
MF21_1	PTPRS	5802	__UNKNOWN__	hg38	chr19	5239034	5239035	+	Missense_Mutation	DNP	GG	GG	AA	g.chr19:5239034_5239035GG>AA	ENST00000588012.5	-	9	1718_1719	c.1694_1695CC>TT	c.(1693-1695)tCC>tTT	p.S565F	PTPRS_ENST00000587303.5_Missense_Mutation_p.S578F|PTPRS_ENST00000592099.5_Missense_Mutation_p.S565F|PTPRS_ENST00000262963.10_Missense_Mutation_p.S565F|PTPRS_ENST00000353284.7_Missense_Mutation_p.S569F	NM_130854.2	NP_570924	Q13332	PTPRS_HUMAN	protein tyrosine phosphatase, receptor type S
MF21_1	ZNF358	140467	__UNKNOWN__	hg38	chr19	7520858	7520859	+	Missense_Mutation	DNP	CC	CC	TT	g.chr19:7520858_7520859CC>TT	ENST00000597229.1	+	2	1786_1787	c.1616_1617CC>TT	c.(1615-1617)cCC>cTT	p.P539L	MCOLN1_ENST00000264079.10_5'Flank|CTD-2207O23.11_ENST00000602083.1_5'Flank	NM_018083.4	NP_060553	Q9NW07	ZN358_HUMAN	zinc finger protein 358
MF21_1	PNPLA6	10908	__UNKNOWN__	hg38	chr19	7542603	7542603	+	Missense_Mutation	SNP	A	A	T	g.chr19:7542603A>T	ENST00000221249.10	+	14	1609	c.1178A>T	c.(1177-1179)gAg>gTg	p.E393V	PNPLA6_ENST00000450331.7_Missense_Mutation_p.E393V|PNPLA6_ENST00000600737.5_Missense_Mutation_p.E432V|PNPLA6_ENST00000414982.7_Missense_Mutation_p.E441V|PNPLA6_ENST00000545201.6_Missense_Mutation_p.E393V	NM_006702.4	NP_006693	Q8IY17	PLPL6_HUMAN	patatin like phospholipase domain containing 6
MF21_1	MUC16	94025	__UNKNOWN__	hg38	chr19	8952952	8952952	+	Missense_Mutation	SNP	C	C	T	g.chr19:8952952C>T	ENST00000397910.8	-	3	24022	c.23818G>A	c.(23818-23820)Gga>Aga	p.G7940R		NM_024690.2	NP_078966	Q8WXI7	MUC16_HUMAN	mucin 16, cell surface associated
MF21_1	COL5A3	50509	__UNKNOWN__	hg38	chr19	9982090	9982090	+	Missense_Mutation	SNP	C	C	T	g.chr19:9982090C>T	ENST00000264828.3	-	32	2521	c.2435G>A	c.(2434-2436)gGa>gAa	p.G812E		NM_015719.3	NP_056534	P25940	CO5A3_HUMAN	collagen type V alpha 3 chain
MF21_1	SMARCA4	6597	__UNKNOWN__	hg38	chr19	10986336	10986336	+	Missense_Mutation	SNP	G	G	A	g.chr19:10986336G>A	ENST00000344626.9	+	4	884	c.503G>A	c.(502-504)gGc>gAc	p.G168D	SMARCA4_ENST00000429416.8_Missense_Mutation_p.G168D|SMARCA4_ENST00000644737.1_Missense_Mutation_p.G168D|SMARCA4_ENST00000590574.6_Missense_Mutation_p.G168D|SMARCA4_ENST00000646510.1_Missense_Mutation_p.G168D|SMARCA4_ENST00000646484.1_Missense_Mutation_p.G168D|SMARCA4_ENST00000643296.1_Missense_Mutation_p.G168D|SMARCA4_ENST00000647230.1_Missense_Mutation_p.G168D|SMARCA4_ENST00000645460.1_Missense_…	NM_003072.3	NP_003063	P51532	SMCA4_HUMAN	SWI/SNF related, matrix associated, actin dependent regulator of chromatin, subfamily a, member 4
MF21_1	RNASEH2A	10535	__UNKNOWN__	hg38	chr19	12807256	12807256	+	Missense_Mutation	SNP	G	G	A	g.chr19:12807256G>A	ENST00000221486.5	+	3	368	c.250G>A	c.(250-252)Gag>Aag	p.E84K		NM_006397.2	NP_006388	O75792	RNH2A_HUMAN	ribonuclease H2 subunit A
MF21_1	MAST1	22983	__UNKNOWN__	hg38	chr19	12873780	12873780	+	Missense_Mutation	SNP	C	C	A	g.chr19:12873780C>A	ENST00000251472.8	+	26	3662	c.3623C>A	c.(3622-3624)gCa>gAa	p.A1208E		NM_014975.2	NP_055790			microtubule associated serine/threonine kinase 1
MF21_1	CCDC130	81576	__UNKNOWN__	hg38	chr19	13763049	13763049	+	Missense_Mutation	SNP	C	C	T	g.chr19:13763049C>T	ENST00000586600.5	+	11	1675	c.1172C>T	c.(1171-1173)tCc>tTc	p.S391F	CCDC130_ENST00000221554.12_Missense_Mutation_p.S391F|MRI1_ENST00000040663.7_5'Flank|MRI1_ENST00000319545.12_5'Flank	NM_001320565.1	NP_001307494	P13994	CC130_HUMAN	coiled-coil domain containing 130
MF21_1	OR7A10	390892	__UNKNOWN__	hg38	chr19	14841109	14841109	+	Missense_Mutation	SNP	C	C	T	g.chr19:14841109C>T	ENST00000641129.1	-	2	1204	c.769G>A	c.(769-771)Ggg>Agg	p.G257R	OR7A10_ENST00000248058.1_Missense_Mutation_p.G257R			O76100	OR7AA_HUMAN	olfactory receptor family 7 subfamily A member 10
MF21_1	SLC1A6	6511	__UNKNOWN__	hg38	chr19	14962258	14962258	+	Missense_Mutation	SNP	G	G	A	g.chr19:14962258G>A	ENST00000600144.5	-	6	953	c.679C>T	c.(679-681)Cca>Tca	p.P227S	SLC1A6_ENST00000221742.7_Missense_Mutation_p.P227S|SLC1A6_ENST00000598504.5_Missense_Mutation_p.P227S|SLC1A6_ENST00000544886.6_Missense_Mutation_p.P227S|SLC1A6_ENST00000430939.6_Missense_Mutation_p.P163S			P48664	EAA4_HUMAN	solute carrier family 1 member 6
MF21_1	RASAL3	64926	__UNKNOWN__	hg38	chr19	15454891	15454892	+	Splice_Site	DNP	CA	CA	AC	g.chr19:15454891_15454892CA>AC	ENST00000343625.11	-	12	1810_1811	c.1723_1724TG>GT	c.(1723-1725)TGg>GTg	p.W575V	WIZ_ENST00000263381.11_5'Flank|WIZ_ENST00000643092.1_5'Flank	NM_022904.1	NP_075055	Q86YV0	RASL3_HUMAN	RAS protein activator like 3
MF21_1	CYP4F3	4051	__UNKNOWN__	hg38	chr19	15641429	15641429	+	Missense_Mutation	SNP	G	G	T	g.chr19:15641429G>T	ENST00000221307.12	+	2	61	c.14G>T	c.(13-15)aGc>aTc	p.S5I	CYP4F3_ENST00000591058.5_Missense_Mutation_p.S5I|CYP4F3_ENST00000586182.6_Missense_Mutation_p.S5I|CYP4F3_ENST00000585846.1_Missense_Mutation_p.S5I	NM_000896.2	NP_000887	Q08477	CP4F3_HUMAN	cytochrome P450 family 4 subfamily F member 3
MF21_1	ABHD8	79575	__UNKNOWN__	hg38	chr19	17301222	17301222	+	Missense_Mutation	SNP	G	G	A	g.chr19:17301222G>A	ENST00000247706.3	-	2	635	c.395C>T	c.(394-396)gCc>gTc	p.A132V	MRPL34_ENST00000600434.5_Intron|MRPL34_ENST00000595444.1_Intron|MRPL34_ENST00000252602.1_5'Flank|MRPL34_ENST00000594999.1_5'Flank|MRPL34_ENST00000602206.1_5'Flank|CTD-2278I10.4_ENST00000594077.1_5'Flank	NM_024527.4	NP_078803	Q96I13	ABHD8_HUMAN	abhydrolase domain containing 8
MF21_1	TMEM221	100130519	__UNKNOWN__	hg38	chr19	17436685	17436685	+	Missense_Mutation	SNP	G	G	A	g.chr19:17436685G>A	ENST00000341130.5	-	3	754	c.649C>T	c.(649-651)Cgg>Tgg	p.R217W	CTD-2521M24.10_ENST00000594663.1_Missense_Mutation_p.R202W	NM_001190844.1	NP_001177773	A6NGB7	TM221_HUMAN	transmembrane protein 221
MF21_1	NXNL1	115861	__UNKNOWN__	hg38	chr19	17460803	17460804	+	Missense_Mutation	DNP	CC	CC	TT	g.chr19:17460803_17460804CC>TT	ENST00000301944.2	-	1	152_153	c.66_67GG>AA	c.(64-69)acGGag>acAAag	p.E23K	CTD-2521M24.10_ENST00000594663.1_5'UTR	NM_138454.1	NP_612463	Q96CM4	NXNL1_HUMAN	nucleoredoxin like 1
MF21_1	UNC13A	23025	__UNKNOWN__	hg38	chr19	17656289	17656289	+	Missense_Mutation	SNP	C	C	T	g.chr19:17656289C>T	ENST00000519716.6	-	10	877	c.877G>A	c.(877-879)Gag>Aag	p.E293K	UNC13A_ENST00000551649.5_Missense_Mutation_p.E293K|UNC13A_ENST00000552293.5_Missense_Mutation_p.E293K|UNC13A_ENST00000550896.1_Missense_Mutation_p.E293K	NM_001080421.2	NP_001073890	Q9UPW8	UN13A_HUMAN	unc-13 homolog A
MF21_1	MAST3	23031	__UNKNOWN__	hg38	chr19	18139099	18139100	+	Missense_Mutation	DNP	CC	CC	TT	g.chr19:18139099_18139100CC>TT	ENST00000262811.10	+	19	2093_2094	c.2093_2094CC>TT	c.(2092-2094)tCC>tTT	p.S698F		NM_015016.1	NP_055831	O60307	MAST3_HUMAN	microtubule associated serine/threonine kinase 3
MF21_1	CRLF1	9244	__UNKNOWN__	hg38	chr19	18596665	18596665	+	Nonsense_Mutation	SNP	C	C	T	g.chr19:18596665C>T	ENST00000392386.7	-	6	1175	c.981G>A	c.(979-981)tgG>tgA	p.W327*		NM_004750.4	NP_004741	O75462	CRLF1_HUMAN	cytokine receptor like factor 1
MF21_1	TMEM59L	25789	__UNKNOWN__	hg38	chr19	18620444	18620444	+	Missense_Mutation	SNP	G	G	A	g.chr19:18620444G>A	ENST00000600490.5	+	9	1122	c.937G>A	c.(937-939)Gag>Aag	p.E313K	TMEM59L_ENST00000262817.7_Missense_Mutation_p.E313K			Q9UK28	TM59L_HUMAN	transmembrane protein 59 like
MF21_1	CRTC1	23373	__UNKNOWN__	hg38	chr19	18760082	18760082	+	Missense_Mutation	SNP	C	C	T	g.chr19:18760082C>T	ENST00000601916.1	+	7	614	c.515C>T	c.(514-516)cCc>cTc	p.P172L	CRTC1_ENST00000321949.12_Missense_Mutation_p.P247L|CRTC1_ENST00000338797.10_Missense_Mutation_p.P263L|CRTC1_ENST00000594658.5_Missense_Mutation_p.P206L					CREB regulated transcription coactivator 1
MF21_1	GPATCH1	55094	__UNKNOWN__	hg38	chr19	33109879	33109879	+	Missense_Mutation	SNP	G	G	C	g.chr19:33109879G>C	ENST00000170564.6	+	11	1762	c.1448G>C	c.(1447-1449)gGg>gCg	p.G483A		NM_018025.2	NP_060495	Q9BRR8	GPTC1_HUMAN	G-patch domain containing 1
MF21_1	ATP4A	495	__UNKNOWN__	hg38	chr19	35562467	35562467	+	Missense_Mutation	SNP	C	C	T	g.chr19:35562467C>T	ENST00000262623.3	-	4	417	c.388G>A	c.(388-390)Gct>Act	p.A130T	LLNLF-96A1.1_ENST00000638356.1_RNA	NM_000704.2	NP_000695	P20648	ATP4A_HUMAN	ATPase H+/K+ transporting alpha subunit
MF21_1	NPHS1	4868	__UNKNOWN__	hg38	chr19	35839523	35839524	+	Missense_Mutation	DNP	CC	CC	TT	g.chr19:35839523_35839524CC>TT	ENST00000378910.9	-	21	2900_2901	c.2899_2900GG>AA	c.(2899-2901)GGg>AAg	p.G967K	NPHS1_ENST00000353632.6_Missense_Mutation_p.G967K	NM_004646.3	NP_004637	O60500	NPHN_HUMAN	NPHS1, nephrin
MF21_1	NPHS1	4868	__UNKNOWN__	hg38	chr19	35843482	35843482	+	Nonsense_Mutation	SNP	C	C	T	g.chr19:35843482C>T	ENST00000378910.9	-	17	2324	c.2324G>A	c.(2323-2325)tGg>tAg	p.W775*	NPHS1_ENST00000353632.6_Nonsense_Mutation_p.W775*	NM_004646.3	NP_004637	O60500	NPHN_HUMAN	NPHS1, nephrin
MF21_1	ACP7	390928	__UNKNOWN__	hg38	chr19	39099102	39099103	+	Missense_Mutation	DNP	GG	GG	AA	g.chr19:39099102_39099103GG>AA	ENST00000594229.1	+	3	499_500	c.465_466GG>AA	c.(463-468)agGGac>agAAac	p.D156N	ACP7_ENST00000331256.9_Missense_Mutation_p.D156N					acid phosphatase 7, tartrate resistant (putative)
MF21_1	PLEKHG2	64857	__UNKNOWN__	hg38	chr19	39425312	39425312	+	Missense_Mutation	SNP	C	C	T	g.chr19:39425312C>T	ENST00000458508.6	+	20	3773	c.3647C>T	c.(3646-3648)tCc>tTc	p.S1216F	PLEKHG2_ENST00000425673.5_3'UTR|PLEKHG2_ENST00000409797.6_3'UTR			Q9H7P9	PKHG2_HUMAN	pleckstrin homology and RhoGEF domain containing G2
MF21_1	TIMM50	92609	__UNKNOWN__	hg38	chr19	39480945	39480945	+	Missense_Mutation	SNP	G	G	A	g.chr19:39480945G>A	ENST00000314349.8	+	1	534	c.401G>A	c.(400-402)cGc>cAc	p.R134H	TIMM50_ENST00000607714.5_Missense_Mutation_p.R31H|TIMM50_ENST00000599794.5_Missense_Mutation_p.R31H|TIMM50_ENST00000544017.5_Missense_Mutation_p.R134H			Q3ZCQ8	TIM50_HUMAN	translocase of inner mitochondrial membrane 50
MF21_1	CYP2A7	1549	__UNKNOWN__	hg38	chr19	40877355	40877355	+	Missense_Mutation	SNP	G	G	T	g.chr19:40877355G>T	ENST00000301146.8	-	7	1538	c.996C>A	c.(994-996)gaC>gaA	p.D332E	CYP2A7_ENST00000291764.3_Missense_Mutation_p.D281E|CTC-490E21.12_ENST00000601627.1_Intron	NM_000764.2	NP_000755	P20853	CP2A7_HUMAN	cytochrome P450 family 2 subfamily A member 7
MF21_1	CEACAM5	1048	__UNKNOWN__	hg38	chr19	41720970	41720970	+	Missense_Mutation	SNP	C	C	T	g.chr19:41720970C>T	ENST00000398599.8	+	8	1964	c.1817C>T	c.(1816-1818)tCg>tTg	p.S606L	CEACAM5_ENST00000221992.10_Missense_Mutation_p.S607L|CEACAM5_ENST00000405816.5_Missense_Mutation_p.S607L|AC011513.3_ENST00000598976.1_Intron|CEACAM5_ENST00000617332.4_Missense_Mutation_p.S607L|CEACAM5_ENST00000615021.4_Missense_Mutation_p.S429L|CEACAM5_ENST00000616453.1_Missense_Mutation_p.S251L			P06731	CEAM5_HUMAN	carcinoembryonic antigen related cell adhesion molecule 5
MF21_1	GRIK5	2901	__UNKNOWN__	hg38	chr19	41999202	41999202	+	Missense_Mutation	SNP	C	C	T	g.chr19:41999202C>T	ENST00000262895.7	-	19	2612	c.2612G>A	c.(2611-2613)aGc>aAc	p.S871N	GRIK5_ENST00000593562.5_Missense_Mutation_p.S871N|ATP1A3_ENST00000302102.9_5'Flank|ATP1A3_ENST00000545399.6_5'Flank|CTD-2575K13.8_ENST00000644613.1_5'Flank	NM_002088.4	NP_002079	Q16478	GRIK5_HUMAN	glutamate ionotropic receptor kainate type subunit 5
MF21_1	PRR19	284338	__UNKNOWN__	hg38	chr19	42309735	42309735	+	Missense_Mutation	SNP	G	G	A	g.chr19:42309735G>A	ENST00000499536.2	+	1	962	c.151G>A	c.(151-153)Gat>Aat	p.D51N	PRR19_ENST00000598490.1_Missense_Mutation_p.D51N|PRR19_ENST00000341747.7_Missense_Mutation_p.D51N|TMEM145_ENST00000301204.7_5'Flank|TMEM145_ENST00000598766.1_5'Flank			A6NJB7	PRR19_HUMAN	proline rich 19
MF21_1	ZNF404	342908	__UNKNOWN__	hg38	chr19	43880118	43880118	+	Missense_Mutation	SNP	C	C	T	g.chr19:43880118C>T	ENST00000587539.1	-	2	28	c.28G>A	c.(28-30)Gat>Aat	p.D10N	ZNF404_ENST00000324394.7_Missense_Mutation_p.D9N	NM_001033719.2	NP_001028891	Q494X3	ZN404_HUMAN	zinc finger protein 404
MF21_1	ZNF229	7772	__UNKNOWN__	hg38	chr19	44432321	44432321	+	Missense_Mutation	SNP	C	C	T	g.chr19:44432321C>T	ENST00000614049.4	-	5	573	c.139G>A	c.(139-141)Gag>Aag	p.E47K	ZNF229_ENST00000613197.4_Missense_Mutation_p.E47K|CTC-512J12.4_ENST00000588655.1_RNA	NM_014518.3	NP_055333	Q9UJW7	ZN229_HUMAN	zinc finger protein 229
MF21_1	EXOC3L2	90332	__UNKNOWN__	hg38	chr19	45213101	45213101	+	Missense_Mutation	SNP	G	G	A	g.chr19:45213101G>A	ENST00000413988.2	-	12	2484	c.2377C>T	c.(2377-2379)Ccg>Tcg	p.P793S	EXOC3L2_ENST00000252482.8_Missense_Mutation_p.P400S|AC006126.3_ENST00000591569.1_RNA			Q2M3D2	EX3L2_HUMAN	exocyst complex component 3 like 2
MF21_1	PPP1R13L	10848	__UNKNOWN__	hg38	chr19	45395613	45395613	+	Missense_Mutation	SNP	G	G	A	g.chr19:45395613G>A	ENST00000418234.6	-	7	1256	c.1177C>T	c.(1177-1179)Cct>Tct	p.P393S	PPP1R13L_ENST00000360957.9_Missense_Mutation_p.P393S	NM_001142502.1	NP_001135974	Q8WUF5	IASPP_HUMAN	protein phosphatase 1 regulatory subunit 13 like
MF21_1	ERCC1	2067	__UNKNOWN__	hg38	chr19	45421339	45421339	+	Nonsense_Mutation	SNP	G	G	A	g.chr19:45421339G>A	ENST00000591636.5	-	2	287	c.160C>T	c.(160-162)Cag>Tag	p.Q54*	ERCC1_ENST00000300853.7_Nonsense_Mutation_p.Q54*|ERCC1_ENST00000589165.5_Nonsense_Mutation_p.Q54*|ERCC1_ENST00000340192.11_Nonsense_Mutation_p.Q54*|ERCC1_ENST00000423698.6_Intron|ERCC1_ENST00000013807.9_Nonsense_Mutation_p.Q54*			P07992	ERCC1_HUMAN	ERCC excision repair 1, endonuclease non-catalytic subunit
MF21_1	NOVA2	4858	__UNKNOWN__	hg38	chr19	45973326	45973326	+	Missense_Mutation	SNP	C	C	T	g.chr19:45973326C>T	ENST00000263257.5	-	1	221	c.26G>A	c.(25-27)cGc>cAc	p.R9H		NM_002516.3	NP_002507	Q9UNW9	NOVA2_HUMAN	NOVA alternative splicing regulator 2
MF21_1	EHD2	30846	__UNKNOWN__	hg38	chr19	47736375	47736375	+	Missense_Mutation	SNP	G	G	A	g.chr19:47736375G>A	ENST00000263277.7	+	5	1173	c.922G>A	c.(922-924)Gct>Act	p.A308T	EHD2_ENST00000538399.1_Missense_Mutation_p.A172T	NM_014601.3	NP_055416	Q9NZN4	EHD2_HUMAN	EH domain containing 2
MF21_1	TPRX1	284355	__UNKNOWN__	hg38	chr19	47801917	47801917	+	Missense_Mutation	SNP	C	C	T	g.chr19:47801917C>T	ENST00000322175.7	-	2	1250	c.1094G>A	c.(1093-1095)gGa>gAa	p.G365E	TPRX1_ENST00000535759.1_Missense_Mutation_p.G462E|TPRX1_ENST00000543508.1_Missense_Mutation_p.G355E	NM_198479.2	NP_940881	Q8N7U7	TPRX1_HUMAN	tetrapeptide repeat homeobox 1
MF21_1	LMTK3	114783	__UNKNOWN__	hg38	chr19	48499796	48499796	+	Missense_Mutation	SNP	G	G	A	g.chr19:48499796G>A	ENST00000270238.3	-	12	1360	c.1360C>T	c.(1360-1362)Cca>Tca	p.P454S	LMTK3_ENST00000600059.5_Missense_Mutation_p.P425S	NM_001080434.1	NP_001073903	Q96Q04	LMTK3_HUMAN	lemur tyrosine kinase 3
MF21_1	SULT2B1	6820	__UNKNOWN__	hg38	chr19	48599252	48599252	+	Missense_Mutation	SNP	A	A	C	g.chr19:48599252A>C	ENST00000201586.6	+	7	1122	c.944A>C	c.(943-945)gAg>gCg	p.E315A	SULT2B1_ENST00000323090.4_Missense_Mutation_p.E300A	NM_177973.1	NP_814444	O00204	ST2B1_HUMAN	sulfotransferase family 2B member 1
MF21_1	LHB	3972	__UNKNOWN__	hg38	chr19	49016651	49016651	+	Missense_Mutation	SNP	G	G	T	g.chr19:49016651G>T	ENST00000221421.6	-	2	79	c.79C>A	c.(79-81)Cca>Aca	p.P27T		NM_000894.2	NP_000885	P01229	LSHB_HUMAN	luteinizing hormone beta polypeptide
MF21_1	KCNA7	3743	__UNKNOWN__	hg38	chr19	49072466	49072467	+	Missense_Mutation	DNP	CC	CC	TT	g.chr19:49072466_49072467CC>TT	ENST00000221444.1	-	1	476_477	c.119_120GG>AA	c.(118-120)gGG>gAA	p.G40E		NM_031886.2	NP_114092	Q96RP8	KCNA7_HUMAN	potassium voltage-gated channel subfamily A member 7
MF21_1	C19orf84	147646	__UNKNOWN__	hg38	chr19	51389232	51389232	+	Missense_Mutation	SNP	C	C	T	g.chr19:51389232C>T	ENST00000574814.1	-	2	375	c.313G>A	c.(313-315)Gga>Aga	p.G105R	C19orf84_ENST00000570516.1_5'UTR|LIM2_ENST00000221973.7_5'Flank|LIM2_ENST00000596399.1_5'Flank	NM_001193623.1	NP_001180552			chromosome 19 open reading frame 84
MF21_1	ZNF880	400713	__UNKNOWN__	hg38	chr19	52384176	52384176	+	Missense_Mutation	SNP	T	T	G	g.chr19:52384176T>G	ENST00000422689.2	+	4	611	c.596T>G	c.(595-597)cTt>cGt	p.L199R		NM_001145434.1	NP_001138906	Q6PDB4	ZN880_HUMAN	zinc finger protein 880
MF21_1	LILRB1	10859	__UNKNOWN__	hg38	chr19	54631752	54631752	+	Missense_Mutation	SNP	C	C	T	g.chr19:54631752C>T	ENST00000396315.5	+	3	323	c.323C>T	c.(322-324)tCa>tTa	p.S108L	LILRB1_ENST00000396331.5_Missense_Mutation_p.S108L|LILRB1_ENST00000396327.7_Missense_Mutation_p.S108L|LILRB1_ENST00000396332.8_Missense_Mutation_p.S108L|LILRB1_ENST00000427581.6_Missense_Mutation_p.S144L|LILRB1_ENST00000396317.5_Missense_Mutation_p.S108L|LILRB1_ENST00000324602.11_Missense_Mutation_p.S108L			Q8NHL6	LIRB1_HUMAN	leukocyte immunoglobulin like receptor B1
MF21_1	IL11	3589	__UNKNOWN__	hg38	chr19	55368237	55368237	+	Missense_Mutation	SNP	G	G	T	g.chr19:55368237G>T	ENST00000264563.6	-	4	465	c.402C>A	c.(400-402)gaC>gaA	p.D134E	IL11_ENST00000585513.1_Missense_Mutation_p.D134E|IL11_ENST00000590625.5_Missense_Mutation_p.D55E|FAM71E2_ENST00000424985.3_5'Flank	NM_000641.3	NP_000632	P20809	IL11_HUMAN	interleukin 11
MF21_1	TDRD15	100129278	__UNKNOWN__	hg38	chr2	21137490	21137490	+	Missense_Mutation	SNP	C	C	T	g.chr2:21137490C>T	ENST00000405799.1	+	4	353	c.23C>T	c.(22-24)cCa>cTa	p.P8L	TDRD15_ENST00000622654.1_Missense_Mutation_p.P8L	NM_001306137.1	NP_001293066	B5MCY1	TDR15_HUMAN	tudor domain containing 15
MF21_1	DRC1	92749	__UNKNOWN__	hg38	chr2	26444832	26444832	+	Missense_Mutation	SNP	A	A	C	g.chr2:26444832A>C	ENST00000288710.6	+	10	1354	c.1280A>C	c.(1279-1281)cAt>cCt	p.H427P		NM_145038.4	NP_659475	Q96MC2	DRC1_HUMAN	dynein regulatory complex subunit 1
MF21_1	OTOF	9381	__UNKNOWN__	hg38	chr2	26467365	26467365	+	Splice_Site	SNP	C	C	T	g.chr2:26467365C>T	ENST00000272371.6	-	34	4354	c.4227G>A	c.(4225-4227)aaG>aaA	p.K1409K	OTOF_ENST00000403946.7_Splice_Site_p.K1409K|OTOF_ENST00000402415.8_Splice_Site_p.K662K|OTOF_ENST00000338581.10_Splice_Site_p.K642K|OTOF_ENST00000339598.7_Splice_Site_p.K642K|OTOF_ENST00000646318.1_Splice_Site_p.K719K	NM_194248.2	NP_919224	Q9HC10	OTOF_HUMAN	otoferlin
MF21_1	PLB1	151056	__UNKNOWN__	hg38	chr2	28605901	28605901	+	Missense_Mutation	SNP	A	A	T	g.chr2:28605901A>T	ENST00000327757.9	+	42	3054	c.3010A>T	c.(3010-3012)Aat>Tat	p.N1004Y	PLB1_ENST00000422425.6_Missense_Mutation_p.N993Y	NM_153021.4	NP_694566	Q6P1J6	PLB1_HUMAN	phospholipase B1
MF21_1	XDH	7498	__UNKNOWN__	hg38	chr2	31364172	31364172	+	Missense_Mutation	SNP	C	C	T	g.chr2:31364172C>T	ENST00000379416.3	-	24	2666	c.2617G>A	c.(2617-2619)Gat>Aat	p.D873N		NM_000379.3	NP_000370	P47989	XDH_HUMAN	xanthine dehydrogenase
MF21_1	DHX57	90957	__UNKNOWN__	hg38	chr2	38823121	38823121	+	Missense_Mutation	SNP	G	G	A	g.chr2:38823121G>A	ENST00000457308.5	-	17	3291	c.3163C>T	c.(3163-3165)Ctt>Ttt	p.L1055F		NM_198963.1	NP_945314	Q6P158	DHX57_HUMAN	DExH-box helicase 57
MF21_1	BCL11A	53335	__UNKNOWN__	hg38	chr2	60461807	60461807	+	Missense_Mutation	SNP	G	G	A	g.chr2:60461807G>A	ENST00000642384.1	-	4	2989	c.1105C>T	c.(1105-1107)Ccc>Tcc	p.P369S	BCL11A_ENST00000335712.11_Missense_Mutation_p.P335S|BCL11A_ENST00000356842.9_Missense_Mutation_p.P369S|BCL11A_ENST00000358510.6_Missense_Mutation_p.P335S|BCL11A_ENST00000646249.1_Intron|BCL11A_ENST00000359629.10_Intron|BCL11A_ENST00000489516.7_Intron|BCL11A_ENST00000642439.1_Intron			Q9H165	BC11A_HUMAN	B-cell CLL/lymphoma 11A
MF21_1	GKN1	56287	__UNKNOWN__	hg38	chr2	68979926	68979926	+	Missense_Mutation	SNP	G	G	A	g.chr2:68979926G>A	ENST00000377938.2	+	5	434	c.371G>A	c.(370-372)gGa>gAa	p.G124E		NM_019617.3	NP_062563	Q9NS71	GKN1_HUMAN	gastrokine 1
MF21_1	MXD1	4084	__UNKNOWN__	hg38	chr2	69915365	69915365	+	Missense_Mutation	SNP	T	T	A	g.chr2:69915365T>A	ENST00000264444.6	+	1	295	c.35T>A	c.(34-36)cTg>cAg	p.L12Q	MXD1_ENST00000540449.5_Missense_Mutation_p.L12Q	NM_002357.3	NP_002348	Q05195	MAD1_HUMAN	MAX dimerization protein 1
MF21_1	ATP6V1B1	525	__UNKNOWN__	hg38	chr2	70964462	70964462	+	Missense_Mutation	SNP	C	C	T	g.chr2:70964462C>T	ENST00000234396.9	+	12	1255	c.1168C>T	c.(1168-1170)Cct>Tct	p.P390S	AC007040.11_ENST00000606025.5_Intron|ATP6V1B1_ENST00000412314.5_Missense_Mutation_p.P373S|RN7SL160P_ENST00000468558.3_5'Flank	NM_001692.3	NP_001683	P15313	VATB1_HUMAN	ATPase H+ transporting V1 subunit B1
MF21_1	DYSF	8291	__UNKNOWN__	hg38	chr2	71513818	71513818	+	Missense_Mutation	SNP	G	G	A	g.chr2:71513818G>A	ENST00000410020.7	+	7	797	c.656G>A	c.(655-657)aGg>aAg	p.R219K	DYSF_ENST00000409651.5_Missense_Mutation_p.R219K|DYSF_ENST00000409582.7_Missense_Mutation_p.R218K|DYSF_ENST00000413539.6_Missense_Mutation_p.R218K|DYSF_ENST00000409762.5_Missense_Mutation_p.R218K|DYSF_ENST00000410041.1_Missense_Mutation_p.R219K|DYSF_ENST00000258104.7_Missense_Mutation_p.R187K|DYSF_ENST00000429174.6_Missense_Mutation_p.R187K|DYSF_ENST00000409366.5_Missense_Mutation_p.R188K|DYSF_EN…	NM_001130987.1	NP_001124459	O75923	DYSF_HUMAN	dysferlin
MF21_1	DYSF	8291	__UNKNOWN__	hg38	chr2	71669699	71669699	+	Missense_Mutation	SNP	C	C	T	g.chr2:71669699C>T	ENST00000410020.7	+	51	5878	c.5737C>T	c.(5737-5739)Ccc>Tcc	p.P1913S	DYSF_ENST00000409651.5_Missense_Mutation_p.P1906S|DYSF_ENST00000409582.7_Missense_Mutation_p.P1912S|DYSF_ENST00000413539.6_Missense_Mutation_p.P1905S|DYSF_ENST00000409762.5_Missense_Mutation_p.P1891S|DYSF_ENST00000410041.1_Missense_Mutation_p.P1892S|DYSF_ENST00000258104.7_Missense_Mutation_p.P1874S|DYSF_ENST00000429174.6_Missense_Mutation_p.P1895S|DYSF_ENST00000409366.5_Missense_Mutation_p.P1896S…	NM_001130987.1	NP_001124459	O75923	DYSF_HUMAN	dysferlin
MF21_1	CCT7	10574	__UNKNOWN__	hg38	chr2	73252731	73252731	+	Missense_Mutation	SNP	A	A	G	g.chr2:73252731A>G	ENST00000258091.9	+	12	1643	c.1502A>G	c.(1501-1503)aAt>aGt	p.N501S	CCT7_ENST00000398422.2_Missense_Mutation_p.N297S|CCT7_ENST00000539919.5_Missense_Mutation_p.N457S|CCT7_ENST00000540468.5_Missense_Mutation_p.N414S	NM_006429.3	NP_006420	Q99832	TCPH_HUMAN	chaperonin containing TCP1 subunit 7
MF21_1	TET3	200424	__UNKNOWN__	hg38	chr2	74048016	74048016	+	Missense_Mutation	SNP	T	T	C	g.chr2:74048016T>C	ENST00000409262.7	+	3	2099	c.2099T>C	c.(2098-2100)cTt>cCt	p.L700P	TET3_ENST00000305799.8_Missense_Mutation_p.L607P	NM_001287491.1	NP_001274420	O43151	TET3_HUMAN	tet methylcytosine dioxygenase 3
MF21_1	REG3G	130120	__UNKNOWN__	hg38	chr2	79027817	79027817	+	Missense_Mutation	SNP	C	C	T	g.chr2:79027817C>T	ENST00000409471.1	+	4	364	c.206C>T	c.(205-207)cCt>cTt	p.P69L	REG3G_ENST00000272324.9_Missense_Mutation_p.P115L|REG3G_ENST00000393897.6_Missense_Mutation_p.P115L			Q6UW15	REG3G_HUMAN	regenerating family member 3 gamma
MF21_1	CTNNA2	1496	__UNKNOWN__	hg38	chr2	79909730	79909730	+	Missense_Mutation	SNP	G	G	A	g.chr2:79909730G>A	ENST00000402739.8	+	6	994	c.989G>A	c.(988-990)aGg>aAg	p.R330K	CTNNA2_ENST00000466387.5_Missense_Mutation_p.R330K|CTNNA2_ENST00000496558.5_Missense_Mutation_p.R330K|CTNNA2_ENST00000629316.2_Missense_Mutation_p.R330K	NM_001282597.2	NP_001269526	P26232	CTNA2_HUMAN	catenin alpha 2
MF21_1	TRABD2A	129293	__UNKNOWN__	hg38	chr2	84822089	84822089	+	Missense_Mutation	SNP	G	G	A	g.chr2:84822089G>A	ENST00000335459.9	-	6	1405	c.1199C>T	c.(1198-1200)cCg>cTg	p.P400L	TRABD2A_ENST00000409520.6_Missense_Mutation_p.P449L	NM_001080824.2	NP_001074293	Q86V40	TIKI1_HUMAN	TraB domain containing 2A
MF21_1	SNRNP200	23020	__UNKNOWN__	hg38	chr2	96283866	96283866	+	Missense_Mutation	SNP	T	T	A	g.chr2:96283866T>A	ENST00000323853.9	-	32	4609	c.4531A>T	c.(4531-4533)Acc>Tcc	p.T1511S		NM_014014.4	NP_054733	O75643	U520_HUMAN	small nuclear ribonucleoprotein U5 subunit 200
MF21_1	FER1L5	90342	__UNKNOWN__	hg38	chr2	96699549	96699550	+	Splice_Site	DNP	GG	GG	AA	g.chr2:96699549_96699550GG>AA	ENST00000624922.5	+			c.e43-1GG>AA	c.e43-1		FER1L5_ENST00000623019.5_Splice_Site|FER1L5_ENST00000641731.1_Intron|FER1L5_ENST00000623246.5_Splice_Site	NM_001293083.1	NP_001280012	A0AVI2	FR1L5_HUMAN	fer-1 like family member 5
MF21_1	AFF3	3899	__UNKNOWN__	hg38	chr2	99752253	99752253	+	Missense_Mutation	SNP	C	C	T	g.chr2:99752253C>T	ENST00000409579.5	-	9	1278	c.1045G>A	c.(1045-1047)Gtg>Atg	p.V349M	AFF3_ENST00000409236.6_Missense_Mutation_p.V324M|AFF3_ENST00000317233.8_Missense_Mutation_p.V324M	NM_001025108.1	NP_001020279	P51826	AFF3_HUMAN	AF4/FMR2 family member 3
MF21_1	MFSD9	84804	__UNKNOWN__	hg38	chr2	102718569	102718569	+	Missense_Mutation	SNP	C	C	T	g.chr2:102718569C>T	ENST00000258436.9	-	6	1320	c.1276G>A	c.(1276-1278)Gcc>Acc	p.A426T		NM_032718.4	NP_116107	Q8NBP5	MFSD9_HUMAN	major facilitator superfamily domain containing 9
MF21_1	NPHP1	4867	__UNKNOWN__	hg38	chr2	110169806	110169806	+	Splice_Site	SNP	C	C	G	g.chr2:110169806C>G	ENST00000417665.5	-	5	549	c.522G>C	c.(520-522)aaG>aaC	p.K174N	NPHP1_ENST00000316534.8_Splice_Site_p.K174N|NPHP1_ENST00000393272.7_Splice_Site_p.K174N|NPHP1_ENST00000445609.6_Splice_Site_p.K174N|NPHP1_ENST00000355301.8_Splice_Site_p.K112N			O15259	NPHP1_HUMAN	nephrocystin 1
MF21_1	ZC3H6	376940	__UNKNOWN__	hg38	chr2	112332186	112332186	+	Missense_Mutation	SNP	C	C	T	g.chr2:112332186C>T	ENST00000409871.5	+	12	3669	c.3268C>T	c.(3268-3270)Cct>Tct	p.P1090S	ZC3H6_ENST00000343936.4_Missense_Mutation_p.P1090S	NM_198581.2	NP_940983	P61129	ZC3H6_HUMAN	zinc finger CCCH-type containing 6
MF21_1	GLI2	2736	__UNKNOWN__	hg38	chr2	120986341	120986341	+	Missense_Mutation	SNP	G	G	T	g.chr2:120986341G>T	ENST00000452319.5	+	13	2080	c.2020G>T	c.(2020-2022)Gcc>Tcc	p.A674S	GLI2_ENST00000361492.8_Missense_Mutation_p.A674S					GLI family zinc finger 2
MF21_1	AMER3	205147	__UNKNOWN__	hg38	chr2	130762696	130762697	+	Missense_Mutation	DNP	GG	GG	AA	g.chr2:130762696_130762697GG>AA	ENST00000321420.4	+	2	883_884	c.624_625GG>AA	c.(622-627)ccGGgg>ccAAgg	p.G209R	AMER3_ENST00000423981.1_Missense_Mutation_p.G209R	NM_152698.2	NP_689911	Q8N944	AMER3_HUMAN	APC membrane recruitment protein 3
MF21_1	NCKAP5	344148	__UNKNOWN__	hg38	chr2	132782294	132782294	+	Missense_Mutation	SNP	A	A	G	g.chr2:132782294A>G	ENST00000409261.5	-	14	4891	c.4517T>C	c.(4516-4518)tTt>tCt	p.F1506S	NCKAP5_ENST00000409213.5_Intron|NCKAP5_ENST00000317721.10_Missense_Mutation_p.F1506S|NCKAP5_ENST00000405974.7_Intron	NM_207363.2	NP_997246	O14513	NCKP5_HUMAN	NCK associated protein 5
MF21_1	LCT	3938	__UNKNOWN__	hg38	chr2	135812934	135812934	+	Missense_Mutation	SNP	G	G	A	g.chr2:135812934G>A	ENST00000264162.6	-	7	1741	c.1730C>T	c.(1729-1731)gCt>gTt	p.A577V	RF00019_ENST00000363794.1_5'Flank	NM_002299.3	NP_002290	P09848	LPH_HUMAN	lactase
MF21_1	MCM6	4175	__UNKNOWN__	hg38	chr2	135851402	135851402	+	Splice_Site	SNP	C	C	T	g.chr2:135851402C>T	ENST00000264156.2	-	13	1978	c.1917G>A	c.(1915-1917)gaG>gaA	p.E639E		NM_005915.5	NP_005906	Q14566	MCM6_HUMAN	minichromosome maintenance complex component 6
MF21_1	KYNU	8942	__UNKNOWN__	hg38	chr2	142960654	142960654	+	Missense_Mutation	SNP	C	C	T	g.chr2:142960654C>T	ENST00000264170.8	+	8	871	c.613C>T	c.(613-615)Ctt>Ttt	p.L205F	KYNU_ENST00000409512.5_Missense_Mutation_p.L205F|KYNU_ENST00000375773.6_Missense_Mutation_p.L205F	NM_003937.2	NP_003928			kynureninase
MF21_1	NEB	4703	__UNKNOWN__	hg38	chr2	151562752	151562752	+	Missense_Mutation	SNP	G	G	T	g.chr2:151562752G>T	ENST00000603639.5	-	118	18750	c.18750C>A	c.(18748-18750)gaC>gaA	p.D6250E	NEB_ENST00000604864.5_Missense_Mutation_p.D6250E|NEB_ENST00000409198.5_Missense_Mutation_p.D4549E|NEB_ENST00000397345.7_Missense_Mutation_p.D6250E|NEB_ENST00000618972.4_Missense_Mutation_p.D6250E|NEB_ENST00000427231.6_Missense_Mutation_p.D6250E|NEB_ENST00000172853.14_Missense_Mutation_p.D4549E			P20929	NEBU_HUMAN	nebulin
MF21_1	BAZ2B	29994	__UNKNOWN__	hg38	chr2	159433062	159433062	+	Missense_Mutation	SNP	G	G	A	g.chr2:159433062G>A	ENST00000392783.6	-	9	2091	c.1595C>T	c.(1594-1596)tCc>tTc	p.S532F	BAZ2B_ENST00000392782.5_Missense_Mutation_p.S530F|BAZ2B_ENST00000343439.9_Missense_Mutation_p.S336F	NM_013450.3	NP_038478	Q9UIF8	BAZ2B_HUMAN	bromodomain adjacent to zinc finger domain 2B
MF21_1	LY75-CD302	100526664	__UNKNOWN__	hg38	chr2	159771927	159771927	+	Missense_Mutation	SNP	G	G	A	g.chr2:159771927G>A	ENST00000504764.5	-	39	5574	c.5546C>T	c.(5545-5547)gCa>gTa	p.A1849V	LY75-CD302_ENST00000505052.1_Missense_Mutation_p.A1793V|CD302_ENST00000259053.5_Missense_Mutation_p.A208V|CD302_ENST00000553424.5_Missense_Mutation_p.A171V|CD302_ENST00000429078.6_Missense_Mutation_p.A150V	NM_001198759.1	NP_001185688			LY75-CD302 readthrough
MF21_1	SLC4A10	57282	__UNKNOWN__	hg38	chr2	161905686	161905686	+	Missense_Mutation	SNP	T	T	C	g.chr2:161905686T>C	ENST00000415876.6	+	14	1887	c.1706T>C	c.(1705-1707)cTt>cCt	p.L569P	SLC4A10_ENST00000446997.5_Missense_Mutation_p.L599P|SLC4A10_ENST00000272716.9_Missense_Mutation_p.L569P|SLC4A10_ENST00000421911.1_Missense_Mutation_p.L599P|SLC4A10_ENST00000375514.9_Missense_Mutation_p.L580P	NM_022058.3	NP_071341	Q6U841	S4A10_HUMAN	solute carrier family 4 member 10
MF21_1	KCNH7	90134	__UNKNOWN__	hg38	chr2	162517899	162517899	+	Missense_Mutation	SNP	T	T	G	g.chr2:162517899T>G	ENST00000332142.9	-	4	823	c.723A>C	c.(721-723)aaA>aaC	p.K241N	KCNH7_ENST00000328032.8_Missense_Mutation_p.K241N|KCNH7_ENST00000618399.4_Missense_Mutation_p.K141N|KCNH7_ENST00000621889.1_Missense_Mutation_p.K139N	NM_033272.3	NP_150375	Q9NS40	KCNH7_HUMAN	potassium voltage-gated channel subfamily H member 7
MF21_1	SCN2A	6326	__UNKNOWN__	hg38	chr2	165367268	165367268	+	Missense_Mutation	SNP	G	G	A	g.chr2:165367268G>A	ENST00000283256.10	+	19	3728	c.3572G>A	c.(3571-3573)gGg>gAg	p.G1191E	SCN2A_ENST00000636071.2_Missense_Mutation_p.G1191E|SCN2A_ENST00000637266.2_Missense_Mutation_p.G1191E|SCN2A_ENST00000631182.2_Missense_Mutation_p.G1191E|SCN2A_ENST00000636985.2_Missense_Mutation_p.G1059E|SCN2A_ENST00000375437.6_Missense_Mutation_p.G1191E|SCN2A_ENST00000375427.4_Missense_Mutation_p.G1191E	NM_021007.2	NP_066287	Q99250	SCN2A_HUMAN	sodium voltage-gated channel alpha subunit 2
MF21_1	SCN2A	6326	__UNKNOWN__	hg38	chr2	165388681	165388682	+	Nonsense_Mutation	DNP	CC	CC	TT	g.chr2:165388681_165388682CC>TT	ENST00000283256.10	+	27	5031_5032	c.4875_4876CC>TT	c.(4873-4878)ttCCga>ttTTga	p.R1626*	SCN2A_ENST00000636071.2_Nonsense_Mutation_p.R1626*|SCN2A_ENST00000637266.2_Nonsense_Mutation_p.R1626*|SCN2A_ENST00000631182.2_Nonsense_Mutation_p.R1626*|SCN2A_ENST00000636985.2_Nonsense_Mutation_p.R1494*|SCN2A_ENST00000375437.6_Nonsense_Mutation_p.R1626*|SCN2A_ENST00000375427.4_Nonsense_Mutation_p.R1626*	NM_021007.2	NP_066287	Q99250	SCN2A_HUMAN	sodium voltage-gated channel alpha subunit 2
MF21_1	GALNT3	2591	__UNKNOWN__	hg38	chr2	165759342	165759342	+	Missense_Mutation	SNP	G	G	A	g.chr2:165759342G>A	ENST00000392701.7	-	5	1843	c.1067C>T	c.(1066-1068)cCa>cTa	p.P356L	GALNT3_ENST00000409882.5_Missense_Mutation_p.P94L	NM_004482.3	NP_004473	Q14435	GALT3_HUMAN	polypeptide N-acetylgalactosaminyltransferase 3
MF21_1	TTC21B	79809	__UNKNOWN__	hg38	chr2	165888326	165888326	+	Missense_Mutation	SNP	T	T	C	g.chr2:165888326T>C	ENST00000243344.7	-	25	3550	c.3412A>G	c.(3412-3414)Aat>Gat	p.N1138D		NM_024753.4	NP_079029	Q7Z4L5	TT21B_HUMAN	tetratricopeptide repeat domain 21B
MF21_1	SCN1A	6323	__UNKNOWN__	hg38	chr2	166002738	166002738	+	Missense_Mutation	SNP	G	G	A	g.chr2:166002738G>A	ENST00000409050.1	-	21	3934	c.3934C>T	c.(3934-3936)Ctt>Ttt	p.L1312F	SCN1A_ENST00000637988.1_Missense_Mutation_p.L1329F|SCN1A_ENST00000635750.1_Missense_Mutation_p.L1329F|SCN1A_ENST00000375405.7_Missense_Mutation_p.L1329F|SCN1A_ENST00000641575.1_Missense_Mutation_p.L1328F|SCN1A_ENST00000303395.8_Missense_Mutation_p.L1340F|SCN1A_ENST00000640036.1_Missense_Mutation_p.L1329F|SCN1A_ENST00000635776.1_Missense_Mutation_p.L1329F|SCN1A_ENST00000641603.1_Intron|SCN1A_ENST0…			P35498	SCN1A_HUMAN	sodium voltage-gated channel alpha subunit 1
MF21_1	LRP2	4036	__UNKNOWN__	hg38	chr2	169241212	169241212	+	Missense_Mutation	SNP	G	G	A	g.chr2:169241212G>A	ENST00000443831.1	-	23	3545	c.3410C>T	c.(3409-3411)tCa>tTa	p.S1137L	LRP2_ENST00000263816.7_Missense_Mutation_p.S1274L			P98164	LRP2_HUMAN	LDL receptor related protein 2
MF21_1	LRP2	4036	__UNKNOWN__	hg38	chr2	169290856	169290857	+	Missense_Mutation	DNP	CC	CC	TT	g.chr2:169290856_169290857CC>TT	ENST00000443831.1	-	8	1046_1047	c.910_911GG>AA	c.(910-912)GGa>AAa	p.G304K	LRP2_ENST00000263816.7_Missense_Mutation_p.G304K			P98164	LRP2_HUMAN	LDL receptor related protein 2
MF21_1	LRP2	4036	__UNKNOWN__	hg38	chr2	169320864	169320864	+	Missense_Mutation	SNP	G	G	A	g.chr2:169320864G>A	ENST00000443831.1	-	2	235	c.100C>T	c.(100-102)Cgc>Tgc	p.R34C	LRP2_ENST00000263816.7_Missense_Mutation_p.R34C			P98164	LRP2_HUMAN	LDL receptor related protein 2
MF21_1	CCDC173	129881	__UNKNOWN__	hg38	chr2	169674887	169674887	+	Missense_Mutation	SNP	C	C	T	g.chr2:169674887C>T	ENST00000447353.5	-	3	554	c.448G>A	c.(448-450)Gaa>Aaa	p.E150K		NM_001085447.1	NP_001078916	Q0VFZ6	CC173_HUMAN	coiled-coil domain containing 173
MF21_1	DYNC1I2	1781	__UNKNOWN__	hg38	chr2	171692888	171692888	+	Missense_Mutation	SNP	C	C	T	g.chr2:171692888C>T	ENST00000397119.7	+	3	387	c.220C>T	c.(220-222)Ccc>Tcc	p.P74S	DYNC1I2_ENST00000409773.5_Missense_Mutation_p.P74S|DYNC1I2_ENST00000340296.8_Missense_Mutation_p.P74S|DYNC1I2_ENST00000409197.5_Missense_Mutation_p.P74S|DYNC1I2_ENST00000409453.5_Missense_Mutation_p.P74S|DYNC1I2_ENST00000508530.5_Missense_Mutation_p.P74S|DYNC1I2_ENST00000409317.5_Missense_Mutation_p.P74S|DYNC1I2_ENST00000410079.7_Missense_Mutation_p.P74S	NM_001378.2	NP_001369	Q13409	DC1I2_HUMAN	dynein cytoplasmic 1 intermediate chain 2
MF21_1	CIR1	9541	__UNKNOWN__	hg38	chr2	174348974	174348975	+	Missense_Mutation	DNP	CT	CT	AA	g.chr2:174348974_174348975CT>AA	ENST00000342016.7	-	10	969_970	c.875_876AG>TT	c.(874-876)aAG>aTT	p.K292I		NM_004882.3	NP_004873	Q86X95	CIR1_HUMAN	corepressor interacting with RBPJ, 1
MF21_1	TTN	7273	__UNKNOWN__	hg38	chr2	178651465	178651465	+	Missense_Mutation	SNP	G	G	C	g.chr2:178651465G>C	ENST00000342992.10	-	161	32456	c.32233C>G	c.(32233-32235)Cca>Gca	p.P10745A	TTN_ENST00000589042.5_Missense_Mutation_p.P13179A|TTN_ENST00000591111.5_Missense_Mutation_p.P11672A|TTN_ENST00000460472.6_Intron|TTN_ENST00000342175.11_Intron|TTN_ENST00000359218.10_Intron|TTN_ENST00000615779.5_Missense_Mutation_p.P11672A|AC009948.3_ENST00000589487.5_RNA|AC009948.3_ENST00000585451.5_RNA	NM_133378.4	NP_596869	Q8WZ42	TITIN_HUMAN	titin
MF21_1	TTN	7273	__UNKNOWN__	hg38	chr2	178717125	178717125	+	Missense_Mutation	SNP	C	C	T	g.chr2:178717125C>T	ENST00000342992.10	-	85	22100	c.21877G>A	c.(21877-21879)Gac>Aac	p.D7293N	TTN_ENST00000589042.5_Missense_Mutation_p.D8537N|TTN_ENST00000591111.5_Missense_Mutation_p.D8220N|TTN_ENST00000460472.6_Intron|TTN_ENST00000342175.11_Intron|TTN_ENST00000359218.10_Intron|TTN_ENST00000615779.5_Missense_Mutation_p.D8220N|AC009948.3_ENST00000585451.5_RNA	NM_133378.4	NP_596869	Q8WZ42	TITIN_HUMAN	titin
MF21_1	TTN	7273	__UNKNOWN__	hg38	chr2	178773346	178773346	+	Missense_Mutation	SNP	G	G	A	g.chr2:178773346G>A	ENST00000342992.10	-	33	7841	c.7618C>T	c.(7618-7620)Cgt>Tgt	p.R2540C	TTN_ENST00000589042.5_Missense_Mutation_p.R2540C|TTN_ENST00000591111.5_Missense_Mutation_p.R2540C|TTN_ENST00000460472.6_Missense_Mutation_p.R2494C|TTN_ENST00000342175.11_Missense_Mutation_p.R2494C|TTN_ENST00000359218.10_Missense_Mutation_p.R2494C|TTN_ENST00000360870.9_Missense_Mutation_p.R2540C|TTN_ENST00000615779.5_Missense_Mutation_p.R2540C|AC009948.3_ENST00000585451.5_RNA|AC009948.3_ENST000005…	NM_133378.4	NP_596869	Q8WZ42	TITIN_HUMAN	titin
MF21_1	FSIP2	401024	__UNKNOWN__	hg38	chr2	185802135	185802135	+	Missense_Mutation	SNP	C	C	T	g.chr2:185802135C>T	ENST00000424728.5	+	17	12829	c.12829C>T	c.(12829-12831)Cca>Tca	p.P4277S	FSIP2_ENST00000611759.1_5'Flank|AC008174.3_ENST00000429929.1_5'Flank|AC008174.3_ENST00000436557.5_5'Flank	NM_173651.3	NP_775922	Q5CZC0	FSIP2_HUMAN	fibrous sheath interacting protein 2
MF21_1	COL3A1	1281	__UNKNOWN__	hg38	chr2	188985753	188985753	+	Missense_Mutation	SNP	G	G	T	g.chr2:188985753G>T	ENST00000304636.7	+	4	592	c.422G>T	c.(421-423)tGt>tTt	p.C141F	COL3A1_ENST00000317840.9_Missense_Mutation_p.C141F	NM_000090.3	NP_000081	P02461	CO3A1_HUMAN	collagen type III alpha 1 chain
MF21_1	COL3A1	1281	__UNKNOWN__	hg38	chr2	188996146	188996146	+	Missense_Mutation	SNP	G	G	A	g.chr2:188996146G>A	ENST00000304636.7	+	23	1800	c.1630G>A	c.(1630-1632)Gga>Aga	p.G544R	COL3A1_ENST00000317840.9_Missense_Mutation_p.G544R	NM_000090.3	NP_000081	P02461	CO3A1_HUMAN	collagen type III alpha 1 chain
MF21_1	COL3A1	1281	__UNKNOWN__	hg38	chr2	189003773	189003773	+	Missense_Mutation	SNP	C	C	T	g.chr2:189003773C>T	ENST00000304636.7	+	38	2817	c.2647C>T	c.(2647-2649)Cct>Tct	p.P883S	COL3A1_ENST00000317840.9_Intron	NM_000090.3	NP_000081	P02461	CO3A1_HUMAN	collagen type III alpha 1 chain
MF21_1	DNAH7	56171	__UNKNOWN__	hg38	chr2	196028010	196028010	+	Missense_Mutation	SNP	C	C	T	g.chr2:196028010C>T	ENST00000312428.10	-	6	537	c.436G>A	c.(436-438)Gga>Aga	p.G146R	DNAH7_ENST00000410072.5_Missense_Mutation_p.G146R	NM_018897.2	NP_061720	Q8WXX0	DYH7_HUMAN	dynein axonemal heavy chain 7
MF21_1	PLCL1	5334	__UNKNOWN__	hg38	chr2	198088953	198088953	+	Missense_Mutation	SNP	T	T	G	g.chr2:198088953T>G	ENST00000428675.5	+	3	3209	c.2811T>G	c.(2809-2811)agT>agG	p.S937R	PLCL1_ENST00000437704.3_Missense_Mutation_p.S860R	NM_006226.3	NP_006217	Q15111	PLCL1_HUMAN	phospholipase C like 1 (inactive)
MF21_1	SGO2	151246	__UNKNOWN__	hg38	chr2	200571331	200571331	+	Missense_Mutation	SNP	C	C	T	g.chr2:200571331C>T	ENST00000357799.8	+	7	1083	c.985C>T	c.(985-987)Ctt>Ttt	p.L329F		NM_152524.5	NP_689737			shugoshin 2
MF21_1	ICOS	29851	__UNKNOWN__	hg38	chr2	203956752	203956752	+	Missense_Mutation	SNP	G	G	T	g.chr2:203956752G>T	ENST00000316386.10	+	3	555	c.488G>T	c.(487-489)tGg>tTg	p.W163L	ICOS_ENST00000435193.1_Missense_Mutation_p.W163L	NM_012092.3	NP_036224	Q9Y6W8	ICOS_HUMAN	inducible T-cell costimulator
MF21_1	PARD3B	117583	__UNKNOWN__	hg38	chr2	205553387	205553387	+	Missense_Mutation	SNP	T	T	A	g.chr2:205553387T>A	ENST00000406610.6	+	22	3451	c.3244T>A	c.(3244-3246)Tac>Aac	p.Y1082N	PARD3B_ENST00000358768.6_Missense_Mutation_p.Y1020N|PARD3B_ENST00000351153.5_Missense_Mutation_p.Y1013N|PARD3B_ENST00000349953.7_Missense_Mutation_p.Y981N|PARD3B_ENST00000613457.4_Missense_Mutation_p.Y946N|PARD3B_ENST00000614500.3_Missense_Mutation_p.Y939N|PARD3B_ENST00000622699.2_Missense_Mutation_p.Y907N	NM_057177.6	NP_476518.4	Q8TEW8	PAR3L_HUMAN	par-3 family cell polarity regulator beta
MF21_1	DYTN	391475	__UNKNOWN__	hg38	chr2	206699803	206699803	+	Missense_Mutation	SNP	G	G	A	g.chr2:206699803G>A	ENST00000452335.2	-	7	760	c.643C>T	c.(643-645)Cgg>Tgg	p.R215W		NM_001093730.1	NP_001087199	A2CJ06	DYTN_HUMAN	dystrotelin
MF21_1	MYL1	4632	__UNKNOWN__	hg38	chr2	210294375	210294375	+	Missense_Mutation	SNP	C	C	T	g.chr2:210294375C>T	ENST00000341685.8	-	4	301	c.216G>A	c.(214-216)atG>atA	p.M72I	MYL1_ENST00000352451.3_Missense_Mutation_p.M116I	NM_079422.2	NP_524146	P05976	MYL1_HUMAN	myosin light chain 1
MF21_1	CPS1	1373	__UNKNOWN__	hg38	chr2	210656532	210656532	+	Missense_Mutation	SNP	C	C	T	g.chr2:210656532C>T	ENST00000233072.9	+	30	3762	c.3566C>T	c.(3565-3567)tCt>tTt	p.S1189F	CPS1_ENST00000430249.6_Missense_Mutation_p.S1195F|CPS1_ENST00000451903.2_Missense_Mutation_p.S738F	NM_001875.4	NP_001866	P31327	CPSM_HUMAN	carbamoyl-phosphate synthase 1
MF21_1	TNS1	7145	__UNKNOWN__	hg38	chr2	217847585	217847585	+	Missense_Mutation	SNP	C	C	A	g.chr2:217847585C>A	ENST00000419504.5	-	16	2719	c.2557G>T	c.(2557-2559)Gcg>Tcg	p.A853S	TNS1_ENST00000171887.8_Missense_Mutation_p.A853S|TNS1_ENST00000646520.1_Missense_Mutation_p.A999S|TNS1_ENST00000430930.5_Missense_Mutation_p.A853S|TNS1_ENST00000611415.4_Missense_Mutation_p.A853S|TNS1_ENST00000615025.4_Missense_Mutation_p.A504S	NM_001308022.1	NP_001294951	Q9HBL0	TENS1_HUMAN	tensin 1
MF21_1	TNS1	7145	__UNKNOWN__	hg38	chr2	217848718	217848718	+	Missense_Mutation	SNP	G	G	A	g.chr2:217848718G>A	ENST00000419504.5	-	16	1586	c.1424C>T	c.(1423-1425)tCc>tTc	p.S475F	TNS1_ENST00000171887.8_Missense_Mutation_p.S475F|TNS1_ENST00000646520.1_Missense_Mutation_p.S621F|TNS1_ENST00000430930.5_Missense_Mutation_p.S475F|TNS1_ENST00000611415.4_Missense_Mutation_p.S475F|TNS1_ENST00000615025.4_Missense_Mutation_p.S126F	NM_001308022.1	NP_001294951	Q9HBL0	TENS1_HUMAN	tensin 1
MF21_1	VIL1	7429	__UNKNOWN__	hg38	chr2	218449223	218449223	+	Splice_Site	SNP	G	G	A	g.chr2:218449223G>A	ENST00000248444.9	+	20	2459	c.2371G>A	c.(2371-2373)Gaa>Aaa	p.E791K	VIL1_ENST00000392114.6_Splice_Site_p.E480K	NM_007127.2	NP_009058	P09327	VILI_HUMAN	villin 1
MF21_1	STK36	27148	__UNKNOWN__	hg38	chr2	218693796	218693797	+	Missense_Mutation	DNP	CC	CC	TT	g.chr2:218693796_218693797CC>TT	ENST00000295709.7	+	18	2501_2502	c.2222_2223CC>TT	c.(2221-2223)tCC>tTT	p.S741F	STK36_ENST00000440309.5_Missense_Mutation_p.S741F|STK36_ENST00000392105.7_Missense_Mutation_p.S741F	NM_015690.4	NP_056505			serine/threonine kinase 36
MF21_1	WNT6	7475	__UNKNOWN__	hg38	chr2	218871662	218871662	+	Missense_Mutation	SNP	C	C	T	g.chr2:218871662C>T	ENST00000233948.3	+	3	696	c.479C>T	c.(478-480)tCc>tTc	p.S160F		NM_006522.3	NP_006513	Q9Y6F9	WNT6_HUMAN	Wnt family member 6
MF21_1	CFAP65	255101	__UNKNOWN__	hg38	chr2	219026110	219026110	+	Missense_Mutation	SNP	G	G	A	g.chr2:219026110G>A	ENST00000341552.9	-	14	2345	c.2261C>T	c.(2260-2262)tCc>tTc	p.S754F	CFAP65_ENST00000453220.5_Missense_Mutation_p.S754F	NM_194302.3	NP_919278			cilia and flagella associated protein 65
MF21_1	TUBA4B	80086	__UNKNOWN__	hg38	chr2	219271350	219271350	+	Missense_Mutation	SNP	C	C	T	g.chr2:219271350C>T	ENST00000490341.2	+	4	542	c.377C>T	c.(376-378)tCt>tTt	p.S126F				Q9H853	TBA4B_HUMAN	tubulin alpha 4b
MF21_1	GMPPA	29926	__UNKNOWN__	hg38	chr2	219506253	219506253	+	Splice_Site	SNP	G	G	A	g.chr2:219506253G>A	ENST00000358215.8	+			c.e12-1G>A	c.e12-1		GMPPA_ENST00000313597.9_Splice_Site|GMPPA_ENST00000341142.7_Splice_Site|GMPPA_ENST00000373908.5_Splice_Site|GMPPA_ENST00000373917.7_Splice_Site|GMPPA_ENST00000622191.1_Splice_Site|AC053503.11_ENST00000429882.1_RNA	NM_205847.2	NP_995319	Q96IJ6	GMPPA_HUMAN	GDP-mannose pyrophosphorylase A
MF21_1	AC064853.3		__UNKNOWN__	hg38	chr2	227611401	227611401	+	Missense_Mutation	SNP	C	C	T	g.chr2:227611401C>T	ENST00000642055.1	-	3	446	c.446G>A	c.(445-447)gGg>gAg	p.G149E
MF21_1	MLPH	79083	__UNKNOWN__	hg38	chr2	237519917	237519917	+	Missense_Mutation	SNP	G	G	A	g.chr2:237519917G>A	ENST00000410032.5	+	7	956	c.563G>A	c.(562-564)cGc>cAc	p.R188H	MLPH_ENST00000264605.7_Missense_Mutation_p.R188H|MLPH_ENST00000338530.8_Missense_Mutation_p.R188H|MLPH_ENST00000409373.5_Intron	NM_001281474.1	NP_001268403	Q9BV36	MELPH_HUMAN	melanophilin
MF21_1	HDLBP	3069	__UNKNOWN__	hg38	chr2	241255139	241255139	+	Missense_Mutation	SNP	G	G	T	g.chr2:241255139G>T	ENST00000391975.5	-	9	1328	c.1100C>A	c.(1099-1101)tCc>tAc	p.S367Y	HDLBP_ENST00000310931.8_Missense_Mutation_p.S367Y|HDLBP_ENST00000391976.6_Missense_Mutation_p.S367Y|HDLBP_ENST00000427183.6_Missense_Mutation_p.S334Y	NM_203346.4	NP_976221	Q00341	VIGLN_HUMAN	high density lipoprotein binding protein
MF21_1	C20orf202	400831	__UNKNOWN__	hg38	chr20	1207035	1207035	+	Missense_Mutation	SNP	C	C	T	g.chr20:1207035C>T	ENST00000400633.1	+	2	365	c.302C>T	c.(301-303)cCg>cTg	p.P101L	RP4-545L17.12_ENST00000619766.1_Splice_Site	NM_001009612.2	NP_001009612	A1L168	CT202_HUMAN	chromosome 20 open reading frame 202
MF21_1	TMC2	117532	__UNKNOWN__	hg38	chr20	2637576	2637576	+	Nonsense_Mutation	SNP	C	C	T	g.chr20:2637576C>T	ENST00000358864.1	+	19	2503	c.2488C>T	c.(2488-2490)Caa>Taa	p.Q830*		NM_080751.2	NP_542789	Q8TDI7	TMC2_HUMAN	transmembrane channel like 2
MF21_1	PROKR2	128674	__UNKNOWN__	hg38	chr20	5302273	5302273	+	Missense_Mutation	SNP	C	C	T	g.chr20:5302273C>T	ENST00000217270.3	-	2	922	c.922G>A	c.(922-924)Gaa>Aaa	p.E308K		NM_144773.3	NP_658986	Q8NFJ6	PKR2_HUMAN	prokineticin receptor 2
MF21_1	PLCB4	5332	__UNKNOWN__	hg38	chr20	9476727	9476727	+	Missense_Mutation	SNP	C	C	T	g.chr20:9476727C>T	ENST00000378501.2	+	35	3485	c.3470C>T	c.(3469-3471)tCc>tTc	p.S1157F	PLCB4_ENST00000414679.6_Intron|PLCB4_ENST00000378493.5_Intron|PLCB4_ENST00000378473.7_Intron|PLCB4_ENST00000278655.8_Intron	NM_000933.3	NP_000924	Q15147	PLCB4_HUMAN	phospholipase C beta 4
MF21_1	JAG1	182	__UNKNOWN__	hg38	chr20	10641159	10641159	+	Missense_Mutation	SNP	G	G	T	g.chr20:10641159G>T	ENST00000254958.10	-	24	3471	c.3002C>A	c.(3001-3003)gCt>gAt	p.A1001D		NM_000214.2	NP_000205	P78504	JAG1_HUMAN	jagged 1
MF21_1	PCSK2	5126	__UNKNOWN__	hg38	chr20	17465480	17465480	+	Missense_Mutation	SNP	G	G	A	g.chr20:17465480G>A	ENST00000262545.6	+	11	1672	c.1357G>A	c.(1357-1359)Gtg>Atg	p.V453M	PCSK2_ENST00000377899.5_Missense_Mutation_p.V434M|PCSK2_ENST00000536609.1_Missense_Mutation_p.V418M	NM_002594.4	NP_002585	P16519	NEC2_HUMAN	proprotein convertase subtilisin/kexin type 2
MF21_1	RALGAPA2	57186	__UNKNOWN__	hg38	chr20	20584889	20584889	+	Missense_Mutation	SNP	C	C	T	g.chr20:20584889C>T	ENST00000202677.11	-	19	2514	c.2506G>A	c.(2506-2508)Gga>Aga	p.G836R		NM_020343.3	NP_065076	Q2PPJ7	RGPA2_HUMAN	Ral GTPase activating protein catalytic alpha subunit 2
MF21_1	TM9SF4	9777	__UNKNOWN__	hg38	chr20	32141584	32141589	+	In_Frame_Del	DEL	AGTCCA	AGTCCA	-	g.chr20:32141584_32141589delAGTCCA	ENST00000398022.6	+	4	551_556	c.317_322delAGTCCA	c.(316-324)cagtccaac>cac	p.106_108QSN>H	TM9SF4_ENST00000217315.9_In_Frame_Del_p.89_91QSN>H	NM_014742.3	NP_055557	Q92544	TM9S4_HUMAN	transmembrane 9 superfamily member 4
MF21_1	BPIFB6	128859	__UNKNOWN__	hg38	chr20	33042815	33042815	+	Splice_Site	SNP	G	G	A	g.chr20:33042815G>A	ENST00000349552.1	+	13	1189	c.1189G>A	c.(1189-1191)Gag>Aag	p.E397K		NM_174897.2	NP_777557	Q8NFQ5	BPIB6_HUMAN	BPI fold containing family B member 6
MF21_1	NCOA6	23054	__UNKNOWN__	hg38	chr20	34757498	34757499	+	Missense_Mutation	DNP	GG	GG	AA	g.chr20:34757498_34757499GG>AA	ENST00000374796.6	-	8	3821_3822	c.1249_1250CC>TT	c.(1249-1251)CCc>TTc	p.P417F	NCOA6_ENST00000359003.6_Missense_Mutation_p.P417F|NCOA6_ENST00000612493.4_Missense_Mutation_p.P417F|NCOA6_ENST00000616167.1_Missense_Mutation_p.P417F	NM_001318240.1	NP_001305169	Q14686	NCOA6_HUMAN	nuclear receptor coactivator 6
MF21_1	NCOA6	23054	__UNKNOWN__	hg38	chr20	34757775	34757775	+	Missense_Mutation	SNP	C	C	T	g.chr20:34757775C>T	ENST00000374796.6	-	8	3544	c.973G>A	c.(973-975)Gcc>Acc	p.A325T	NCOA6_ENST00000359003.6_Missense_Mutation_p.A325T|NCOA6_ENST00000612493.4_Missense_Mutation_p.A325T|NCOA6_ENST00000616167.1_Missense_Mutation_p.A325T	NM_001318240.1	NP_001305169	Q14686	NCOA6_HUMAN	nuclear receptor coactivator 6
MF21_1	TGM2	7052	__UNKNOWN__	hg38	chr20	38161459	38161459	+	Missense_Mutation	SNP	C	C	T	g.chr20:38161459C>T	ENST00000361475.6	-	2	325	c.151G>A	c.(151-153)Gag>Aag	p.E51K		NM_004613.3	NP_004604	P21980	TGM2_HUMAN	transglutaminase 2
MF21_1	PPP1R16B	26051	__UNKNOWN__	hg38	chr20	38918515	38918515	+	Missense_Mutation	SNP	C	C	G	g.chr20:38918515C>G	ENST00000299824.5	+	11	1742	c.1553C>G	c.(1552-1554)gCc>gGc	p.A518G	PPP1R16B_ENST00000373331.2_Missense_Mutation_p.A476G	NM_015568.3	NP_056383	Q96T49	PP16B_HUMAN	protein phosphatase 1 regulatory subunit 16B
MF21_1	PLCG1	5335	__UNKNOWN__	hg38	chr20	41137783	41137783	+	Missense_Mutation	SNP	C	C	T	g.chr20:41137783C>T	ENST00000244007.7	+	2	339	c.142C>T	c.(142-144)Cgg>Tgg	p.R48W	PLCG1_ENST00000373271.5_Missense_Mutation_p.R48W|RP1-1J6.2_ENST00000454626.1_RNA	NM_182811.1	NP_877963.1	P19174	PLCG1_HUMAN	phospholipase C gamma 1
MF21_1	ZNF335	63925	__UNKNOWN__	hg38	chr20	45969583	45969583	+	Missense_Mutation	SNP	G	G	A	g.chr20:45969583G>A	ENST00000322927.2	-	3	411	c.310C>T	c.(310-312)Cca>Tca	p.P104S		NM_022095.3	NP_071378	Q9H4Z2	ZN335_HUMAN	zinc finger protein 335
MF21_1	CSE1L	1434	__UNKNOWN__	hg38	chr20	49072635	49072635	+	Missense_Mutation	SNP	A	A	G	g.chr20:49072635A>G	ENST00000262982.2	+	10	1127	c.1004A>G	c.(1003-1005)gAg>gGg	p.E335G	CSE1L_ENST00000396192.7_Missense_Mutation_p.E279G	NM_001316.3	NP_001307	P55060	XPO2_HUMAN	chromosome segregation 1 like
MF21_1	NRIP1	8204	__UNKNOWN__	hg38	chr21	14966779	14966779	+	Missense_Mutation	SNP	C	C	T	g.chr21:14966779C>T	ENST00000400202.5	-	3	2127	c.1414G>A	c.(1414-1416)Gat>Aat	p.D472N	NRIP1_ENST00000400199.5_Missense_Mutation_p.D472N|NRIP1_ENST00000318948.6_Missense_Mutation_p.D472N|AF127936.9_ENST00000432230.6_RNA|AF127577.11_ENST00000436429.1_5'Flank			P48552	NRIP1_HUMAN	nuclear receptor interacting protein 1
MF21_1	CHODL	140578	__UNKNOWN__	hg38	chr21	18245275	18245275	+	Missense_Mutation	SNP	G	G	A	g.chr21:18245275G>A	ENST00000299295.6	+	1	443	c.52G>A	c.(52-54)Gga>Aga	p.G18R	CHODL_ENST00000400128.5_Intron|CHODL_ENST00000400127.5_Intron|CHODL_ENST00000400135.5_Intron|CHODL_ENST00000400131.5_Intron|CHODL_ENST00000543733.5_5'Flank	NM_024944.2	NP_079220	Q9H9P2	CHODL_HUMAN	chondrolectin
MF21_1	KRTAP13-4	284827	__UNKNOWN__	hg38	chr21	30430316	30430316	+	Missense_Mutation	SNP	C	C	T	g.chr21:30430316C>T	ENST00000334068.3	+	1	87	c.41C>T	c.(40-42)tCc>tTc	p.S14F	KRTAP13-3_ENST00000390690.2_5'Flank	NM_181600.1	NP_853631	Q3LI77	KR134_HUMAN	keratin associated protein 13-4
MF21_1	KRTAP19-2	337969	__UNKNOWN__	hg38	chr21	30487282	30487282	+	Missense_Mutation	SNP	C	C	T	g.chr21:30487282C>T	ENST00000334055.4	-	1	155	c.67G>A	c.(67-69)Gga>Aga	p.G23R		NM_181608.1	NP_853639	Q3LHN2	KR192_HUMAN	keratin associated protein 19-2
MF21_1	KRTAP6-1	337966	__UNKNOWN__	hg38	chr21	30613807	30613807	+	Missense_Mutation	SNP	C	C	T	g.chr21:30613807C>T	ENST00000329122.2	-	1	124	c.98G>A	c.(97-99)gGc>gAc	p.G33D	KRTAP20-1_ENST00000334664.3_5'Flank	NM_181602.1	NP_853633	Q3LI64	KRA61_HUMAN	keratin associated protein 6-1
MF21_1	SON	6651	__UNKNOWN__	hg38	chr21	33554317	33554317	+	Missense_Mutation	SNP	C	C	T	g.chr21:33554317C>T	ENST00000381679.8	+	3	5114	c.5086C>T	c.(5086-5088)Ctc>Ttc	p.L1696F	SON_ENST00000381692.6_Intron|SON_ENST00000356577.8_Missense_Mutation_p.L1696F|SON_ENST00000300278.8_Missense_Mutation_p.L1696F	NM_001291411.1	NP_001278340	P18583	SON_HUMAN	SON DNA binding protein
MF21_1	MX1	4599	__UNKNOWN__	hg38	chr21	41441010	41441010	+	Missense_Mutation	SNP	G	G	A	g.chr21:41441010G>A	ENST00000398600.6	+	11	1740	c.715G>A	c.(715-717)Gga>Aga	p.G239R	MX1_ENST00000398598.7_Missense_Mutation_p.G239R|MX1_ENST00000288383.10_Missense_Mutation_p.G216R|MX1_ENST00000455164.6_Missense_Mutation_p.G239R|MX1_ENST00000619682.1_Missense_Mutation_p.G239R	NM_001144925.2	NP_001138397	P20591	MX1_HUMAN	MX dynamin like GTPase 1
MF21_1	ABCG1	9619	__UNKNOWN__	hg38	chr21	42201709	42201709	+	Nonsense_Mutation	SNP	A	A	T	g.chr21:42201709A>T	ENST00000398457.6	+	2	294	c.34A>T	c.(34-36)Aag>Tag	p.K12*		NM_207628.1	NP_997511.1	P45844	ABCG1_HUMAN	ATP binding cassette subfamily G member 1
MF21_1	CCT8L2	150160	__UNKNOWN__	hg38	chr22	16591811	16591811	+	Missense_Mutation	SNP	G	G	T	g.chr22:16591811G>T	ENST00000359963.4	-	1	1000	c.740C>A	c.(739-741)cCc>cAc	p.P247H		NM_014406.4	NP_055221	Q96SF2	TCPQM_HUMAN	chaperonin containing TCP1 subunit 8 like 2
MF21_1	XKR3	150165	__UNKNOWN__	hg38	chr22	16783641	16783641	+	Missense_Mutation	SNP	C	C	T	g.chr22:16783641C>T	ENST00000331428.5	-	4	1461	c.1358G>A	c.(1357-1359)aGa>aAa	p.R453K		NM_175878.4	NP_787074	Q5GH77	XKR3_HUMAN	XK related 3
MF21_1	COMT	1312	__UNKNOWN__	hg38	chr22	19962566	19962566	+	Missense_Mutation	SNP	C	C	A	g.chr22:19962566C>A	ENST00000361682.10	+	3	422	c.40C>A	c.(40-42)Ctg>Atg	p.L14M	COMT_ENST00000403710.5_Missense_Mutation_p.L14M|COMT_ENST00000407537.5_Missense_Mutation_p.L14M|COMT_ENST00000406520.7_Missense_Mutation_p.L14M|COMT_ENST00000403184.5_Missense_Mutation_p.L14M|COMT_ENST00000449653.5_5'Flank|MIR4761_ENST00000585066.1_5'Flank	NM_000754.3	NP_000745	P21964	COMT_HUMAN	catechol-O-methyltransferase
MF21_1	MYO18B	84700	__UNKNOWN__	hg38	chr22	25992402	25992402	+	Missense_Mutation	SNP	C	C	T	g.chr22:25992402C>T	ENST00000407587.6	+	40	6368	c.6199C>T	c.(6199-6201)Ctc>Ttc	p.L2067F	MYO18B_ENST00000335473.11_Missense_Mutation_p.L2066F|MYO18B_ENST00000536101.5_Missense_Mutation_p.L2066F			Q8IUG5	MY18B_HUMAN	myosin XVIIIB
MF21_1	TTC28	23331	__UNKNOWN__	hg38	chr22	28105737	28105737	+	Missense_Mutation	SNP	A	A	T	g.chr22:28105737A>T	ENST00000397906.6	-	8	2991	c.2849T>A	c.(2848-2850)cTt>cAt	p.L950H	TTC28_ENST00000612946.4_Missense_Mutation_p.L823H	NM_001145418.1	NP_001138890	Q96AY4	TTC28_HUMAN	tetratricopeptide repeat domain 28
MF21_1	TCN2	6948	__UNKNOWN__	hg38	chr22	30615728	30615728	+	Missense_Mutation	SNP	C	C	T	g.chr22:30615728C>T	ENST00000405742.7	+	6	1049	c.869C>T	c.(868-870)cCc>cTc	p.P290L	TCN2_ENST00000407817.3_Missense_Mutation_p.P267L|TCN2_ENST00000215838.7_Missense_Mutation_p.P294L|TCN2_ENST00000450638.5_Missense_Mutation_p.P269L			P20062	TCO2_HUMAN	transcobalamin 2
MF21_1	ACO2	50	__UNKNOWN__	hg38	chr22	41527931	41527931	+	Missense_Mutation	SNP	C	C	T	g.chr22:41527931C>T	ENST00000396512.3	+	17	2209	c.2192C>T	c.(2191-2193)cCt>cTt	p.P731L	ACO2_ENST00000216254.8_Missense_Mutation_p.P706L|POLR3H_ENST00000355209.8_3'UTR|POLR3H_ENST00000396504.6_3'UTR			Q99798	ACON_HUMAN	aconitase 2
MF21_1	POLR3H	171568	__UNKNOWN__	hg38	chr22	41532149	41532149	+	Missense_Mutation	SNP	C	C	T	g.chr22:41532149C>T	ENST00000355209.8	-	4	648	c.304G>A	c.(304-306)Ggc>Agc	p.G102S	POLR3H_ENST00000407461.5_Missense_Mutation_p.G102S|POLR3H_ENST00000337566.9_Missense_Mutation_p.G73S|POLR3H_ENST00000396504.6_Missense_Mutation_p.G102S	NM_001018050.3	NP_001018060	Q9Y535	RPC8_HUMAN	RNA polymerase III subunit H
MF21_1	CPT1B	1375	__UNKNOWN__	hg38	chr22	50572938	50572938	+	Missense_Mutation	SNP	G	G	A	g.chr22:50572938G>A	ENST00000395650.6	-	11	1378	c.1289C>T	c.(1288-1290)cCc>cTc	p.P430L	CPT1B_ENST00000405237.7_Missense_Mutation_p.P430L|CPT1B_ENST00000312108.11_Missense_Mutation_p.P430L|CPT1B_ENST00000360719.6_Missense_Mutation_p.P430L|CPT1B_ENST00000457250.5_Missense_Mutation_p.P396L|CHKB-CPT1B_ENST00000453634.5_3'UTR	NM_004377.3	NP_004368	Q92523	CPT1B_HUMAN	carnitine palmitoyltransferase 1B
MF21_1	CHL1	10752	__UNKNOWN__	hg38	chr3	354720	354720	+	Missense_Mutation	SNP	G	G	A	g.chr3:354720G>A	ENST00000256509.6	+	11	1756	c.1114G>A	c.(1114-1116)Gga>Aga	p.G372R	CHL1_ENST00000397491.6_Missense_Mutation_p.G356R|CHL1_ENST00000620033.4_Missense_Mutation_p.G372R	NM_006614.3	NP_006605	Q96FC9	DDX11_HUMAN	cell adhesion molecule L1 like
MF21_1	LRRN1	57633	__UNKNOWN__	hg38	chr3	3845809	3845809	+	Missense_Mutation	SNP	C	C	T	g.chr3:3845809C>T	ENST00000319331.3	+	2	1929	c.1168C>T	c.(1168-1170)Cgc>Tgc	p.R390C		NM_020873.6	NP_065924	Q6UXK5	LRRN1_HUMAN	leucine rich repeat neuronal 1
MF21_1	GRM7	2917	__UNKNOWN__	hg38	chr3	7146615	7146615	+	Missense_Mutation	SNP	G	G	A	g.chr3:7146615G>A	ENST00000357716.8	+	2	957	c.683G>A	c.(682-684)gGa>gAa	p.G228E	GRM7_ENST00000486284.5_Missense_Mutation_p.G228E|GRM7_ENST00000389336.8_Missense_Mutation_p.G228E	NM_000844.3	NP_000835	Q14831	GRM7_HUMAN	glutamate metabotropic receptor 7
MF21_1	SATB1	6304	__UNKNOWN__	hg38	chr3	18415155	18415155	+	Missense_Mutation	SNP	C	C	T	g.chr3:18415155C>T	ENST00000417717.6	-	5	1566	c.595G>A	c.(595-597)Gat>Aat	p.D199N	SATB1_ENST00000338745.10_Missense_Mutation_p.D199N|SATB1_ENST00000454909.6_Missense_Mutation_p.D199N|SATB1_ENST00000491519.4_Missense_Mutation_p.D95N	NM_001322871.1	NP_001309800	Q01826	SATB1_HUMAN	SATB homeobox 1
MF21_1	NR1D2	9975	__UNKNOWN__	hg38	chr3	23977225	23977225	+	Nonsense_Mutation	SNP	C	C	T	g.chr3:23977225C>T	ENST00000312521.8	+	8	1865	c.1546C>T	c.(1546-1548)Cga>Tga	p.R516*		NM_005126.4	NP_005117	Q14995	NR1D2_HUMAN	nuclear receptor subfamily 1 group D member 2
MF21_1	ARPP21	10777	__UNKNOWN__	hg38	chr3	35792489	35792489	+	Missense_Mutation	SNP	C	C	A	g.chr3:35792489C>A	ENST00000187397.8	+	19	2596	c.2140C>A	c.(2140-2142)Caa>Aaa	p.Q714K	ARPP21_ENST00000444190.5_Missense_Mutation_p.Q695K|ARPP21_ENST00000417925.5_Missense_Mutation_p.Q715K	NM_016300.4	NP_057384	Q9UBL0	ARP21_HUMAN	cAMP regulated phosphoprotein 21
MF21_1	DLEC1	9940	__UNKNOWN__	hg38	chr3	38062222	38062222	+	Missense_Mutation	SNP	G	G	A	g.chr3:38062222G>A	ENST00000308059.10	+	4	748	c.727G>A	c.(727-729)Gtc>Atc	p.V243I	DLEC1_ENST00000346219.7_Missense_Mutation_p.V243I	NM_007335.3	NP_031361			deleted in lung and esophageal cancer 1
MF21_1	SLC22A14	9389	__UNKNOWN__	hg38	chr3	38313416	38313417	+	Missense_Mutation	DNP	GG	GG	AA	g.chr3:38313416_38313417GG>AA	ENST00000273173.4	+	6	1185_1186	c.1094_1095GG>AA	c.(1093-1095)cGG>cAA	p.R365Q	SLC22A14_ENST00000448498.5_Missense_Mutation_p.R365Q	NM_004803.4	NP_004794	Q9Y267	S22AE_HUMAN	solute carrier family 22 member 14
MF21_1	MYRIP	25924	__UNKNOWN__	hg38	chr3	40169957	40169957	+	Missense_Mutation	SNP	G	G	A	g.chr3:40169957G>A	ENST00000302541.10	+	8	1079	c.737G>A	c.(736-738)cGa>cAa	p.R246Q	MYRIP_ENST00000444716.5_Missense_Mutation_p.R246Q|MYRIP_ENST00000425621.5_Missense_Mutation_p.R246Q|MYRIP_ENST00000396217.7_Missense_Mutation_p.R157Q|MYRIP_ENST00000539167.2_Missense_Mutation_p.R59Q	NM_015460.3	NP_056275	Q8NFW9	MYRIP_HUMAN	myosin VIIA and Rab interacting protein
MF21_1	TOPAZ1	375337	__UNKNOWN__	hg38	chr3	44331844	44331844	+	Missense_Mutation	SNP	A	A	G	g.chr3:44331844A>G	ENST00000309765.4	+	20	5080	c.4912A>G	c.(4912-4914)Agg>Ggg	p.R1638G		NM_001145030.1	NP_001138502	Q8N9V7	TOPZ1_HUMAN	testis and ovary specific PAZ domain containing 1
MF21_1	CDCP1	64866	__UNKNOWN__	hg38	chr3	45146218	45146218	+	Missense_Mutation	SNP	G	G	A	g.chr3:45146218G>A	ENST00000296129.5	-	1	205	c.70C>T	c.(70-72)Ccg>Tcg	p.P24S	CDCP1_ENST00000425231.2_Missense_Mutation_p.P24S	NM_022842.4	NP_073753	Q9H5V8	CDCP1_HUMAN	CUB domain containing protein 1
MF21_1	TMIE	259236	__UNKNOWN__	hg38	chr3	46709171	46709172	+	Missense_Mutation	DNP	GG	GG	AA	g.chr3:46709171_46709172GG>AA	ENST00000643606.1	+	3	433_434	c.257_258GG>AA	c.(256-258)cGG>cAA	p.R86Q	TMIE_ENST00000326431.3_Missense_Mutation_p.R86Q|TMIE_ENST00000644830.1_Missense_Mutation_p.R33Q			Q8NEW7	TMIE_HUMAN	transmembrane inner ear
MF21_1	SETD2	29072	__UNKNOWN__	hg38	chr3	47122705	47122705	+	Missense_Mutation	SNP	T	T	G	g.chr3:47122705T>G	ENST00000409792.3	-	3	1974	c.1931A>C	c.(1930-1932)gAt>gCt	p.D644A	SETD2_ENST00000638947.1_5'Flank	NM_014159.6	NP_054878	Q9BYW2	SETD2_HUMAN	SET domain containing 2
MF21_1	KLHL18	23276	__UNKNOWN__	hg38	chr3	47319704	47319704	+	Missense_Mutation	SNP	C	C	T	g.chr3:47319704C>T	ENST00000232766.5	+	2	201	c.181C>T	c.(181-183)Ccg>Tcg	p.P61S		NM_025010.4	NP_079286	O94889	KLH18_HUMAN	kelch like family member 18
MF21_1	PLXNB1	5364	__UNKNOWN__	hg38	chr3	48423879	48423879	+	Missense_Mutation	SNP	G	G	A	g.chr3:48423879G>A	ENST00000358536.8	-	3	1003	c.733C>T	c.(733-735)Cgt>Tgt	p.R245C	PLXNB1_ENST00000296440.10_Missense_Mutation_p.R245C|PLXNB1_ENST00000456774.5_Missense_Mutation_p.R245C	NM_002673.5	NP_002664	O43157	PLXB1_HUMAN	plexin B1
MF21_1	USP4	7375	__UNKNOWN__	hg38	chr3	49284119	49284119	+	Missense_Mutation	SNP	T	T	C	g.chr3:49284119T>C	ENST00000265560.8	-	19	2455	c.2408A>G	c.(2407-2409)aAg>aGg	p.K803R	USP4_ENST00000351842.8_Missense_Mutation_p.K756R	NM_003363.3	NP_003354	Q13107	UBP4_HUMAN	ubiquitin specific peptidase 4
MF21_1	MST1	4485	__UNKNOWN__	hg38	chr3	49685670	49685671	+	Missense_Mutation	DNP	CC	CC	TT	g.chr3:49685670_49685671CC>TT	ENST00000449682.2	-	11	1675_1676	c.1312_1313GG>AA	c.(1312-1314)GGg>AAg	p.G438K	RNF123_ENST00000327697.10_5'Flank|RNF123_ENST00000432042.5_5'Flank|AC099668.5_ENST00000563780.1_5'Flank	NM_020998.3	NP_066278	P26927	HGFL_HUMAN	macrophage stimulating 1
MF21_1	RRP9	9136	__UNKNOWN__	hg38	chr3	51934736	51934736	+	Missense_Mutation	SNP	C	C	T	g.chr3:51934736C>T	ENST00000232888.6	-	12	1149	c.1075G>A	c.(1075-1077)Gcc>Acc	p.A359T		NM_004704.4	NP_004695	O43818	U3IP2_HUMAN	ribosomal RNA processing 9, U3 small nucleolar RNA binding protein
MF21_1	ERC2	26059	__UNKNOWN__	hg38	chr3	56434970	56434970	+	Missense_Mutation	SNP	C	C	A	g.chr3:56434970C>A	ENST00000288221.10	-	2	294	c.38G>T	c.(37-39)gGt>gTt	p.G13V	ERC2_ENST00000612797.4_Missense_Mutation_p.G13V	NM_015576.2	NP_056391	O15083	ERC2_HUMAN	ELKS/RAB6-interacting/CAST family member 2
MF21_1	PRICKLE2	166336	__UNKNOWN__	hg38	chr3	64099547	64099547	+	Missense_Mutation	SNP	C	C	T	g.chr3:64099547C>T	ENST00000638394.1	-	8	2651	c.2039G>A	c.(2038-2040)cGc>cAc	p.R680H	PRICKLE2_ENST00000564377.6_Missense_Mutation_p.R680H|PRICKLE2_ENST00000295902.11_Missense_Mutation_p.R736H|RP11-129B22.5_ENST00000476308.1_RNA|RP11-129B22.1_ENST00000482609.1_RNA|RP11-129B22.4_ENST00000484703.1_5'Flank	NM_198859.3	NP_942559	Q7Z3G6	PRIC2_HUMAN	prickle planar cell polarity protein 2
MF21_1	PDZRN3	23024	__UNKNOWN__	hg38	chr3	73383826	73383826	+	Missense_Mutation	SNP	G	G	A	g.chr3:73383826G>A	ENST00000479530.5	-	8	2088	c.1891C>T	c.(1891-1893)Ccg>Tcg	p.P631S	PDZRN3_ENST00000263666.8_Missense_Mutation_p.P914S|PDZRN3_ENST00000462146.6_Missense_Mutation_p.P571S|PDZRN3_ENST00000466780.5_Missense_Mutation_p.P571S	NM_001303142.1	NP_001290071	Q9UPQ7	PZRN3_HUMAN	PDZ domain containing ring finger 3
MF21_1	EPHA3	2042	__UNKNOWN__	hg38	chr3	89210112	89210112	+	Nonsense_Mutation	SNP	C	C	T	g.chr3:89210112C>T	ENST00000336596.6	+	3	631	c.406C>T	c.(406-408)Cga>Tga	p.R136*	EPHA3_ENST00000494014.1_Nonsense_Mutation_p.R136*|EPHA3_ENST00000452448.6_Nonsense_Mutation_p.R136*	NM_005233.5	NP_005224	P29320	EPHA3_HUMAN	EPH receptor A3
MF21_1	EPHA3	2042	__UNKNOWN__	hg38	chr3	89408113	89408113	+	Missense_Mutation	SNP	C	C	T	g.chr3:89408113C>T	ENST00000336596.6	+	9	1969	c.1744C>T	c.(1744-1746)Cat>Tat	p.H582Y	EPHA3_ENST00000494014.1_Missense_Mutation_p.H582Y	NM_005233.5	NP_005224	P29320	EPHA3_HUMAN	EPH receptor A3
MF21_1	PROS1	5627	__UNKNOWN__	hg38	chr3	93906122	93906123	+	Missense_Mutation	DNP	GG	GG	AA	g.chr3:93906122_93906123GG>AA	ENST00000394236.7	-	5	685_686	c.367_368CC>TT	c.(367-369)CCt>TTt	p.P123F	PROS1_ENST00000407433.5_5'UTR	NM_001314077.1	NP_001301006.1	P07225	PROS_HUMAN	protein S
MF21_1	OR5H14	403273	__UNKNOWN__	hg38	chr3	98149572	98149572	+	Missense_Mutation	SNP	C	C	T	g.chr3:98149572C>T	ENST00000641380.1	+	2	281	c.187C>T	c.(187-189)Ctt>Ttt	p.L63F	OR5H14_ENST00000437310.1_Missense_Mutation_p.L63F|RP11-343D2.11_ENST00000508964.1_5'Flank			A6NHG9	O5H14_HUMAN	olfactory receptor family 5 subfamily H member 14
MF21_1	DCBLD2	131566	__UNKNOWN__	hg38	chr3	98799710	98799710	+	Missense_Mutation	SNP	G	G	A	g.chr3:98799710G>A	ENST00000326840.10	-	16	2353	c.1990C>T	c.(1990-1992)Cat>Tat	p.H664Y	DCBLD2_ENST00000326857.9_Missense_Mutation_p.H678Y	NM_080927.3	NP_563615	Q96PD2	DCBD2_HUMAN	discoidin, CUB and LCCL domain containing 2
MF21_1	COL8A1	1295	__UNKNOWN__	hg38	chr3	99794577	99794577	+	Missense_Mutation	SNP	G	G	A	g.chr3:99794577G>A	ENST00000261037.7	+	5	1056	c.676G>A	c.(676-678)Gga>Aga	p.G226R	COL8A1_ENST00000273342.8_Missense_Mutation_p.G226R			P27658	CO8A1_HUMAN	collagen type VIII alpha 1 chain
MF21_1	NIT2	56954	__UNKNOWN__	hg38	chr3	100339140	100339140	+	Missense_Mutation	SNP	G	G	T	g.chr3:100339140G>T	ENST00000394140.8	+	2	152	c.61G>T	c.(61-63)Gtc>Ttc	p.V21F		NM_020202.4	NP_064587	Q9NQR4	NIT2_HUMAN	nitrilase family member 2
MF21_1	DPPA2	151871	__UNKNOWN__	hg38	chr3	109312553	109312553	+	Missense_Mutation	SNP	T	T	C	g.chr3:109312553T>C	ENST00000478945.1	-	3	420	c.173A>G	c.(172-174)tAc>tGc	p.Y58C		NM_138815.3	NP_620170	Q7Z7J5	DPPA2_HUMAN	developmental pluripotency associated 2
MF21_1	SIDT1	54847	__UNKNOWN__	hg38	chr3	113603041	113603041	+	Missense_Mutation	SNP	C	C	T	g.chr3:113603041C>T	ENST00000264852.8	+	12	1880	c.1154C>T	c.(1153-1155)tCc>tTc	p.S385F	SIDT1_ENST00000393830.4_Missense_Mutation_p.S385F	NM_017699.2	NP_060169	Q9NXL6	SIDT1_HUMAN	SID1 transmembrane family member 1
MF21_1	CASR	846	__UNKNOWN__	hg38	chr3	122257113	122257113	+	Missense_Mutation	SNP	C	C	T	g.chr3:122257113C>T	ENST00000639785.1	+	3	590	c.218C>T	c.(217-219)gCt>gTt	p.A73V	CASR_ENST00000638421.1_Missense_Mutation_p.A73V|CASR_ENST00000498619.4_Missense_Mutation_p.A73V|CASR_ENST00000490131.7_Missense_Mutation_p.A73V	NM_000388.3	NP_000379	P41180	CASR_HUMAN	calcium sensing receptor
MF21_1	CCDC14	64770	__UNKNOWN__	hg38	chr3	123915422	123915422	+	Missense_Mutation	SNP	C	C	T	g.chr3:123915422C>T	ENST00000433542.6	-	12	2157	c.2096G>A	c.(2095-2097)gGc>gAc	p.G699D	CCDC14_ENST00000485727.5_Missense_Mutation_p.G540D|CCDC14_ENST00000489746.5_Missense_Mutation_p.G540D|CCDC14_ENST00000310351.8_Missense_Mutation_p.G651D|CCDC14_ENST00000409697.7_Missense_Mutation_p.G692D|CCDC14_ENST00000488653.6_Missense_Mutation_p.G699D			Q49A88	CCD14_HUMAN	coiled-coil domain containing 14
MF21_1	CFAP100	348807	__UNKNOWN__	hg38	chr3	126407202	126407202	+	Missense_Mutation	SNP	C	C	T	g.chr3:126407202C>T	ENST00000352312.5	+	3	179	c.80C>T	c.(79-81)tCt>tTt	p.S27F	CFAP100_ENST00000505024.1_Missense_Mutation_p.S27F|CFAP100_ENST00000510833.5_Missense_Mutation_p.S27F	NM_182628.2	NP_872434			cilia and flagella associated protein 100
MF21_1	TXNRD3	114112	__UNKNOWN__	hg38	chr3	126630923	126630923	+	Missense_Mutation	SNP	G	G	A	g.chr3:126630923G>A	ENST00000524230.6	-	9	1151	c.986C>T	c.(985-987)tCt>tTt	p.S329F	TXNRD3_ENST00000523403.2_Missense_Mutation_p.S329F|TXNRD3_ENST00000640433.1_Missense_Mutation_p.S329F|TXNRD3_ENST00000640797.1_Missense_Mutation_p.S329F	NM_052883.1	NP_443115.1			thioredoxin reductase 3
MF21_1	MSL2	55167	__UNKNOWN__	hg38	chr3	136195103	136195103	+	Missense_Mutation	SNP	A	A	C	g.chr3:136195103A>C	ENST00000309993.2	-	1	744	c.11T>G	c.(10-12)gTg>gGg	p.V4G	MSL2_ENST00000434835.2_5'Flank	NM_018133.3	NP_060603	Q9HCI7	MSL2_HUMAN	MSL complex subunit 2
MF21_1	PRR23C	389152	__UNKNOWN__	hg38	chr3	139043872	139043872	+	Missense_Mutation	SNP	C	C	T	g.chr3:139043872C>T	ENST00000413199.1	-	1	1021	c.749G>A	c.(748-750)cGc>cAc	p.R250H	MRPS22_ENST00000495075.5_Intron	NM_001134657.1	NP_001128129	Q6ZRP0	PR23C_HUMAN	proline rich 23C
MF21_1	AGTR1	185	__UNKNOWN__	hg38	chr3	148741807	148741807	+	Missense_Mutation	SNP	A	A	G	g.chr3:148741807A>G	ENST00000497524.5	+	2	1163	c.772A>G	c.(772-774)Ata>Gta	p.I258V	AGTR1_ENST00000349243.7_Missense_Mutation_p.I258V|AGTR1_ENST00000404754.2_Missense_Mutation_p.I258V|AGTR1_ENST00000474935.5_Missense_Mutation_p.I258V|AGTR1_ENST00000475347.5_Missense_Mutation_p.I258V|AGTR1_ENST00000461609.1_Missense_Mutation_p.I258V|AGTR1_ENST00000402260.1_Missense_Mutation_p.I287V|AGTR1_ENST00000418473.6_Missense_Mutation_p.I293V	NM_009585.3	NP_033611	P30556	AGTR1_HUMAN	angiotensin II receptor type 1
MF21_1	CP	1356	__UNKNOWN__	hg38	chr3	149202201	149202201	+	Missense_Mutation	SNP	C	C	T	g.chr3:149202201C>T	ENST00000264613.10	-	7	1512	c.1249G>A	c.(1249-1251)Gga>Aga	p.G417R		NM_000096.3	NP_000087	P00450	CERU_HUMAN	ceruloplasmin
MF21_1	VEPH1	79674	__UNKNOWN__	hg38	chr3	157313707	157313707	+	Missense_Mutation	SNP	G	G	A	g.chr3:157313707G>A	ENST00000362010.6	-	11	2232	c.1924C>T	c.(1924-1926)Ctc>Ttc	p.L642F	VEPH1_ENST00000392832.6_Missense_Mutation_p.L642F|VEPH1_ENST00000392833.6_Intron|RP11-550I24.2_ENST00000494885.1_RNA|RP11-550I24.2_ENST00000487238.5_RNA|RP11-550I24.2_ENST00000475102.1_RNA	NM_001167912.1	NP_001161384	Q14D04	MELT_HUMAN	ventricular zone expressed PH domain containing 1
MF21_1	SPATA16	83893	__UNKNOWN__	hg38	chr3	173117547	173117547	+	Missense_Mutation	SNP	C	C	T	g.chr3:173117547C>T	ENST00000351008.3	-	2	369	c.185G>A	c.(184-186)aGa>aAa	p.R62K		NM_031955.5	NP_114161	Q9BXB7	SPT16_HUMAN	spermatogenesis associated 16
MF21_1	NAALADL2	254827	__UNKNOWN__	hg38	chr3	175097119	175097119	+	Missense_Mutation	SNP	G	G	A	g.chr3:175097119G>A	ENST00000454872.5	+	2	501	c.373G>A	c.(373-375)Gtc>Atc	p.V125I	RP11-432A8.1_ENST00000453180.5_RNA	NM_207015.2	NP_996898	Q58DX5	NADL2_HUMAN	N-acetylated alpha-linked acidic dipeptidase like 2
MF21_1	CLCN2	1181	__UNKNOWN__	hg38	chr3	184355529	184355529	+	Splice_Site	SNP	G	G	A	g.chr3:184355529G>A	ENST00000434054.6	-	11	1163	c.1039C>T	c.(1039-1041)Ctc>Ttc	p.L347F	CLCN2_ENST00000265593.8_Splice_Site_p.L391F|CLCN2_ENST00000344937.11_Splice_Site_p.L391F|CLCN2_ENST00000457512.1_Splice_Site_p.L391F	NM_001171088.2	NP_001164559	P51788	CLCN2_HUMAN	chloride voltage-gated channel 2
MF21_1	TP63	8626	__UNKNOWN__	hg38	chr3	189738740	189738740	+	Missense_Mutation	SNP	G	G	A	g.chr3:189738740G>A	ENST00000264731.7	+	3	379	c.290G>A	c.(289-291)cGc>cAc	p.R97H	TP63_ENST00000418709.6_Missense_Mutation_p.R97H|TP63_ENST00000440651.6_Missense_Mutation_p.R97H|TP63_ENST00000320472.9_Missense_Mutation_p.R97H|TP63_ENST00000392460.7_Missense_Mutation_p.R97H	NM_003722.4	NP_003713	Q9H3D4	P63_HUMAN	tumor protein p63
MF21_1	CPN2	1370	__UNKNOWN__	hg38	chr3	194341123	194341123	+	Missense_Mutation	SNP	G	G	A	g.chr3:194341123G>A	ENST00000323830.3	-	2	1670	c.1580C>T	c.(1579-1581)tCg>tTg	p.S527L	CPN2_ENST00000429275.1_Missense_Mutation_p.S527L	NM_001291988.1	NP_001278917	P22792	CPN2_HUMAN	carboxypeptidase N subunit 2
MF21_1	LRRC15	131578	__UNKNOWN__	hg38	chr3	194359716	194359716	+	Missense_Mutation	SNP	G	G	A	g.chr3:194359716G>A	ENST00000347624.3	-	2	1414	c.1328C>T	c.(1327-1329)cCt>cTt	p.P443L	LRRC15_ENST00000428839.1_Missense_Mutation_p.P449L	NM_130830.4	NP_570843	Q8TF66	LRC15_HUMAN	leucine rich repeat containing 15
MF21_1	PDE6B	5158	__UNKNOWN__	hg38	chr4	625894	625894	+	Missense_Mutation	SNP	G	G	A	g.chr4:625894G>A	ENST00000496514.5	+	1	289	c.268G>A	c.(268-270)Gac>Aac	p.D90N	PDE6B_ENST00000255622.10_Missense_Mutation_p.D90N			P35913	PDE6B_HUMAN	phosphodiesterase 6B
MF21_1	MYL5	4636	__UNKNOWN__	hg38	chr4	680576	680576	+	Missense_Mutation	SNP	C	C	G	g.chr4:680576C>G	ENST00000400159.6	+	5	465	c.360C>G	c.(358-360)atC>atG	p.I120M	MYL5_ENST00000506838.5_Missense_Mutation_p.I79M|MYL5_ENST00000511290.5_Missense_Mutation_p.I79M|MYL5_ENST00000505477.5_Missense_Mutation_p.I79M	NM_002477.1	NP_002468	Q02045	MYL5_HUMAN	myosin light chain 5
MF21_1	DGKQ	1609	__UNKNOWN__	hg38	chr4	966008	966008	+	Missense_Mutation	SNP	G	G	A	g.chr4:966008G>A	ENST00000273814.7	-	13	1573	c.1499C>T	c.(1498-1500)tCc>tTc	p.S500F		NM_001347.3	NP_001338	P52824	DGKQ_HUMAN	diacylglycerol kinase theta
MF21_1	NELFA	7469	__UNKNOWN__	hg38	chr4	1985820	1985820	+	Missense_Mutation	SNP	C	C	T	g.chr4:1985820C>T	ENST00000411638.6	-	7	896	c.880G>A	c.(880-882)Gag>Aag	p.E294K	NELFA_ENST00000382882.7_Missense_Mutation_p.E305K|NELFA_ENST00000542778.5_Missense_Mutation_p.E305K			Q9H3P2	NELFA_HUMAN	negative elongation factor complex member A
MF21_1	ZFYVE28	57732	__UNKNOWN__	hg38	chr4	2271412	2271413	+	Splice_Site	DNP	GG	GG	AA	g.chr4:2271412_2271413GG>AA	ENST00000508471.5	-	6	2452_2453	c.345_346CC>TT	c.(343-348)gaCCcc>gaTTcc	p.P116S	ZFYVE28_ENST00000290974.6_Splice_Site_p.P811S|ZFYVE28_ENST00000511071.5_Splice_Site_p.P781S|ZFYVE28_ENST00000515312.5_Splice_Site_p.P741S			Q9HCC9	LST2_HUMAN	zinc finger FYVE-type containing 28
MF21_1	SLIT2	9353	__UNKNOWN__	hg38	chr4	20533639	20533639	+	Missense_Mutation	SNP	G	G	A	g.chr4:20533639G>A	ENST00000504154.5	+	18	2008	c.1756G>A	c.(1756-1758)Gaa>Aaa	p.E586K	SLIT2_ENST00000503823.5_Missense_Mutation_p.E578K|SLIT2_ENST00000273739.9_Missense_Mutation_p.E590K|SLIT2_ENST00000503837.5_Missense_Mutation_p.E582K|SLIT2_ENST00000622093.4_Missense_Mutation_p.E496K	NM_004787.3	NP_004778	O94813	SLIT2_HUMAN	slit guidance ligand 2
MF21_1	LGI2	55203	__UNKNOWN__	hg38	chr4	25003963	25003964	+	Missense_Mutation	DNP	CA	CA	AC	g.chr4:25003963_25003964CA>AC	ENST00000382114.8	-	8	1312_1313	c.1125_1126TG>GT	c.(1123-1128)gaTGcg>gaGTcg	p.375_376DA>ES		NM_018176.3	NP_060646	Q8N0V4	LGI2_HUMAN	leucine rich repeat LGI family member 2
MF21_1	SLC34A2	10568	__UNKNOWN__	hg38	chr4	25676218	25676218	+	Missense_Mutation	SNP	G	G	A	g.chr4:25676218G>A	ENST00000382051.7	+	13	1592	c.1542G>A	c.(1540-1542)atG>atA	p.M514I	SLC34A2_ENST00000645788.1_Missense_Mutation_p.M513I|SLC34A2_ENST00000503434.5_Missense_Mutation_p.M513I|SLC34A2_ENST00000504570.5_Missense_Mutation_p.M513I|RP11-302F12.1_ENST00000496507.1_5'Flank	NM_006424.2	NP_006415	O95436	NPT2B_HUMAN	solute carrier family 34 member 2
MF21_1	STIM2	57620	__UNKNOWN__	hg38	chr4	26861292	26861293	+	Missense_Mutation	DNP	GG	GG	AA	g.chr4:26861292_26861293GG>AA	ENST00000467011.5	+	1	499_500	c.74_75GG>AA	c.(73-75)cGG>cAA	p.R25Q	STIM2_ENST00000467087.5_Missense_Mutation_p.R25Q|STIM2_ENST00000465503.5_Missense_Mutation_p.R25Q|STIM2_ENST00000639640.1_Missense_Mutation_p.R25Q|STIM2_ENST00000639195.1_Missense_Mutation_p.R25Q|RP11-293A21.1_ENST00000467484.1_5'Flank	NM_001169117.1	NP_001162588	Q9P246	STIM2_HUMAN	stromal interaction molecule 2
MF21_1	DTHD1	401124	__UNKNOWN__	hg38	chr4	36339157	36339157	+	Nonsense_Mutation	SNP	A	A	T	g.chr4:36339157A>T	ENST00000639862.1	+	9	2523	c.2386A>T	c.(2386-2388)Aag>Tag	p.K796*	DTHD1_ENST00000357504.7_Nonsense_Mutation_p.K506*|DTHD1_ENST00000507598.5_Nonsense_Mutation_p.K711*|DTHD1_ENST00000456874.3_Nonsense_Mutation_p.K671*|RP11-431M7.2_ENST00000504344.1_RNA			Q6ZMT9	DTHD1_HUMAN	death domain containing 1
MF21_1	UGDH	7358	__UNKNOWN__	hg38	chr4	39510723	39510723	+	Missense_Mutation	SNP	G	G	C	g.chr4:39510723G>C	ENST00000316423.10	-	4	746	c.403C>G	c.(403-405)Cgg>Ggg	p.R135G	UGDH_ENST00000506179.5_Missense_Mutation_p.R135G|UGDH_ENST00000507089.5_Missense_Mutation_p.R38G|UGDH_ENST00000501493.6_Intron	NM_003359.3	NP_003350	O60701	UGDH_HUMAN	UDP-glucose 6-dehydrogenase
MF21_1	BEND4	389206	__UNKNOWN__	hg38	chr4	42143626	42143626	+	Missense_Mutation	SNP	G	G	C	g.chr4:42143626G>C	ENST00000502486.5	-	3	1436	c.856C>G	c.(856-858)Cct>Gct	p.P286A	BEND4_ENST00000504360.5_Missense_Mutation_p.P282A|BEND4_ENST00000611697.1_Missense_Mutation_p.P157A	NM_207406.3	NP_997289	Q6ZU67	BEND4_HUMAN	BEN domain containing 4
MF21_1	GABRB1	2560	__UNKNOWN__	hg38	chr4	47403559	47403559	+	Splice_Site	SNP	G	G	A	g.chr4:47403559G>A	ENST00000295454.7	+	7	975	c.683G>A	c.(682-684)gGa>gAa	p.G228E		NM_000812.3	NP_000803	P18505	GBRB1_HUMAN	gamma-aminobutyric acid type A receptor beta1 subunit
MF21_1	TEC	7006	__UNKNOWN__	hg38	chr4	48149598	48149598	+	Missense_Mutation	SNP	G	G	A	g.chr4:48149598G>A	ENST00000381501.7	-	11	1123	c.965C>T	c.(964-966)tCc>tTc	p.S322F	RF00019_ENST00000365144.1_5'Flank	NM_003215.2	NP_003206	P42680	TEC_HUMAN	tec protein tyrosine kinase
MF21_1	PDGFRA	5156	__UNKNOWN__	hg38	chr4	54289013	54289013	+	Missense_Mutation	SNP	G	G	A	g.chr4:54289013G>A	ENST00000257290.9	+	21	3110	c.2779G>A	c.(2779-2781)Gag>Aag	p.E927K	RP11-231C18.3_ENST00000507166.5_Missense_Mutation_p.E687K	NM_006206.4	NP_006197	P16234	PGFRA_HUMAN	platelet derived growth factor receptor alpha
MF21_1	KDR	3791	__UNKNOWN__	hg38	chr4	55098158	55098158	+	Missense_Mutation	SNP	G	G	A	g.chr4:55098158G>A	ENST00000645273.1	-	17	2790	c.2488C>T	c.(2488-2490)Ccc>Tcc	p.P830S	KDR_ENST00000263923.5_Missense_Mutation_p.P830S			P35968	VGFR2_HUMAN	kinase insert domain receptor
MF21_1	KDR	3791	__UNKNOWN__	hg38	chr4	55110477	55110477	+	Missense_Mutation	SNP	C	C	T	g.chr4:55110477C>T	ENST00000645273.1	-	9	1483	c.1181G>A	c.(1180-1182)gGa>gAa	p.G394E	KDR_ENST00000263923.5_Missense_Mutation_p.G394E			P35968	VGFR2_HUMAN	kinase insert domain receptor
MF21_1	KIAA1211	57482	__UNKNOWN__	hg38	chr4	56314950	56314950	+	Missense_Mutation	SNP	G	G	A	g.chr4:56314950G>A	ENST00000264229.11	+	8	1839	c.1448G>A	c.(1447-1449)aGa>aAa	p.R483K	KIAA1211_ENST00000504228.6_Missense_Mutation_p.R483K|KIAA1211_ENST00000541073.5_Missense_Mutation_p.R476K	NM_020722.1	NP_065773	Q6ZU35	K1211_HUMAN	KIAA1211
MF21_1	POLR2B	5431	__UNKNOWN__	hg38	chr4	57010869	57010869	+	Missense_Mutation	SNP	C	C	T	g.chr4:57010869C>T	ENST00000381227.5	+	13	2083	c.1670C>T	c.(1669-1671)tCt>tTt	p.S557F	POLR2B_ENST00000441246.6_Missense_Mutation_p.S550F|POLR2B_ENST00000431623.6_Missense_Mutation_p.S450F|POLR2B_ENST00000314595.5_Missense_Mutation_p.S557F|POLR2B_ENST00000639658.1_Missense_Mutation_p.S482F	NM_001303268.1	NP_001290197.1	P30876	RPB2_HUMAN	RNA polymerase II subunit B
MF21_1	POLR2B	5431	__UNKNOWN__	hg38	chr4	57010871	57010871	+	Missense_Mutation	SNP	C	C	T	g.chr4:57010871C>T	ENST00000381227.5	+	13	2085	c.1672C>T	c.(1672-1674)Cct>Tct	p.P558S	POLR2B_ENST00000441246.6_Missense_Mutation_p.P551S|POLR2B_ENST00000431623.6_Missense_Mutation_p.P451S|POLR2B_ENST00000314595.5_Missense_Mutation_p.P558S|POLR2B_ENST00000639658.1_Missense_Mutation_p.P483S	NM_001303268.1	NP_001290197.1	P30876	RPB2_HUMAN	RNA polymerase II subunit B
MF21_1	UGT2B7	7364	__UNKNOWN__	hg38	chr4	69102928	69102928	+	Missense_Mutation	SNP	T	T	A	g.chr4:69102928T>A	ENST00000508661.5	+	3	1019	c.992T>A	c.(991-993)aTc>aAc	p.I331N	UGT2B7_ENST00000305231.11_Missense_Mutation_p.I331N|UGT2B7_ENST00000622664.1_Missense_Mutation_p.I331N	NM_001330719.1	NP_001317648.1	P16662	UD2B7_HUMAN	UDP glucuronosyltransferase family 2 member B7
MF21_1	NPFFR2	10886	__UNKNOWN__	hg38	chr4	72147159	72147159	+	Missense_Mutation	SNP	T	T	A	g.chr4:72147159T>A	ENST00000308744.10	+	4	1014	c.916T>A	c.(916-918)Tac>Aac	p.Y306N	NPFFR2_ENST00000395999.5_Missense_Mutation_p.Y207N|NPFFR2_ENST00000358749.3_Missense_Mutation_p.Y204N|NPFFR2_ENST00000344413.5_3'UTR	NM_004885.2	NP_004876	Q9Y5X5	NPFF2_HUMAN	neuropeptide FF receptor 2
MF21_1	ADAMTS3	9508	__UNKNOWN__	hg38	chr4	72319341	72319341	+	Missense_Mutation	SNP	C	C	T	g.chr4:72319341C>T	ENST00000286657.9	-	9	1967	c.1343G>A	c.(1342-1344)aGa>aAa	p.R448K	ADAMTS3_ENST00000622135.1_Missense_Mutation_p.R448K|RP11-373J21.1_ENST00000503918.1_5'Flank			O15072	ATS3_HUMAN	ADAM metallopeptidase with thrombospondin type 1 motif 3
MF21_1	SHROOM3	57619	__UNKNOWN__	hg38	chr4	76741661	76741661	+	Missense_Mutation	SNP	C	C	T	g.chr4:76741661C>T	ENST00000296043.6	+	5	4441	c.3488C>T	c.(3487-3489)aCc>aTc	p.T1163I	SHROOM3_ENST00000646790.1_Missense_Mutation_p.T1082I	NM_020859.3	NP_065910	Q8TF72	SHRM3_HUMAN	shroom family member 3
MF21_1	BMPR1B	658	__UNKNOWN__	hg38	chr4	95114763	95114763	+	Missense_Mutation	SNP	G	G	A	g.chr4:95114763G>A	ENST00000515059.5	+	5	470	c.187G>A	c.(187-189)Ggg>Agg	p.G63R	BMPR1B_ENST00000394931.1_Missense_Mutation_p.G63R|BMPR1B_ENST00000264568.8_Missense_Mutation_p.G63R|BMPR1B_ENST00000502683.5_Missense_Mutation_p.G63R|BMPR1B_ENST00000440890.6_Missense_Mutation_p.G93R	NM_001203.2	NP_001194	O00238	BMR1B_HUMAN	bone morphogenetic protein receptor type 1B
MF21_1	EMCN	51705	__UNKNOWN__	hg38	chr4	100517887	100517887	+	Missense_Mutation	SNP	A	A	T	g.chr4:100517887A>T	ENST00000296420.8	-	1	207	c.28T>A	c.(28-30)Ttt>Att	p.F10I	EMCN_ENST00000511970.5_Missense_Mutation_p.F10I|EMCN_ENST00000305864.7_Missense_Mutation_p.F10I	NM_016242.3	NP_057326	Q9ULC0	MUCEN_HUMAN	endomucin
MF21_1	ENPEP	2028	__UNKNOWN__	hg38	chr4	110548193	110548193	+	Missense_Mutation	SNP	A	A	T	g.chr4:110548193A>T	ENST00000265162.9	+	14	2360	c.2018A>T	c.(2017-2019)tAt>tTt	p.Y673F		NM_001977.3	NP_001968	Q07075	AMPE_HUMAN	glutamyl aminopeptidase
MF21_1	ANK2	287	__UNKNOWN__	hg38	chr4	113196419	113196419	+	Missense_Mutation	SNP	G	G	A	g.chr4:113196419G>A	ENST00000357077.8	+	3	291	c.238G>A	c.(238-240)Gtg>Atg	p.V80M	ANK2_ENST00000264366.10_Missense_Mutation_p.V80M|ANK2_ENST00000506722.5_Missense_Mutation_p.V59M|ANK2_ENST00000394537.7_Missense_Mutation_p.V80M	NM_001148.4	NP_001139	Q01484	ANK2_HUMAN	ankyrin 2
MF21_1	ANKRD50	57182	__UNKNOWN__	hg38	chr4	124672430	124672430	+	Missense_Mutation	SNP	G	G	C	g.chr4:124672430G>C	ENST00000504087.5	-	4	1885	c.847C>G	c.(847-849)Cac>Gac	p.H283D	ANKRD50_ENST00000515641.1_Missense_Mutation_p.H104D	NM_020337.2	NP_065070	Q9ULJ7	ANR50_HUMAN	ankyrin repeat domain 50
MF21_1	FAT4	79633	__UNKNOWN__	hg38	chr4	125446327	125446327	+	Missense_Mutation	SNP	A	A	G	g.chr4:125446327A>G	ENST00000394329.7	+	8	7241	c.7228A>G	c.(7228-7230)Atc>Gtc	p.I2410V	FAT4_ENST00000335110.5_Missense_Mutation_p.I708V	NM_024582.4	NP_078858	Q6V0I7	FAT4_HUMAN	FAT atypical cadherin 4
MF21_1	FAT4	79633	__UNKNOWN__	hg38	chr4	125450260	125450260	+	Missense_Mutation	SNP	G	G	A	g.chr4:125450260G>A	ENST00000394329.7	+	9	9257	c.9244G>A	c.(9244-9246)Gaa>Aaa	p.E3082K	FAT4_ENST00000335110.5_Missense_Mutation_p.E1380K	NM_024582.4	NP_078858	Q6V0I7	FAT4_HUMAN	FAT atypical cadherin 4
MF21_1	GYPB	2994	__UNKNOWN__	hg38	chr4	144001283	144001283	+	Splice_Site	SNP	T	T	G	g.chr4:144001283T>G	ENST00000502664.5	-	2	90	c.38A>C	c.(37-39)gAa>gCa	p.E13A	GYPB_ENST00000506516.6_5'UTR|GYPB_ENST00000513128.5_Intron|GYPB_ENST00000429670.3_Splice_Site_p.E13A|GYPB_ENST00000638448.1_Splice_Site_p.E13A|RP11-673E1.1_ENST00000641741.1_RNA|RP11-673E1.1_ENST00000506982.1_RNA	NM_002100.5	NP_002091	P06028	GLPB_HUMAN	glycophorin B (MNS blood group)
MF21_1	NR3C2		__UNKNOWN__	hg38	chr4	148081381	148081381	+	Missense_Mutation	SNP	G	G	A	g.chr4:148081381G>A	ENST00000358102.7	-	9	3281	c.2918C>T	c.(2917-2919)tCg>tTg	p.S973L	NR3C2_ENST00000344721.8_Missense_Mutation_p.S973L|NR3C2_ENST00000511528.1_Missense_Mutation_p.S977L|NR3C2_ENST00000512865.5_Missense_Mutation_p.S856L|NR3C2_ENST00000625323.2_Missense_Mutation_p.S977L	NM_001166104.1	NP_001159576.1	P08235	MCR_HUMAN	nuclear receptor subfamily 3 group C member 2
MF21_1	FHDC1	85462	__UNKNOWN__	hg38	chr4	152976601	152976601	+	Missense_Mutation	SNP	G	G	A	g.chr4:152976601G>A	ENST00000511601.5	+	12	3498	c.3310G>A	c.(3310-3312)Ggt>Agt	p.G1104S	FHDC1_ENST00000260008.3_Missense_Mutation_p.G1104S			Q9C0D6	FHDC1_HUMAN	FH2 domain containing 1
MF21_1	GRIA2	2891	__UNKNOWN__	hg38	chr4	157359969	157359969	+	Missense_Mutation	SNP	C	C	T	g.chr4:157359969C>T	ENST00000296526.11	+	13	2442	c.2117C>T	c.(2116-2118)aCt>aTt	p.T706I	GRIA2_ENST00000264426.13_Missense_Mutation_p.T706I|GRIA2_ENST00000393815.6_Missense_Mutation_p.T659I|GRIA2_ENST00000645636.1_Missense_Mutation_p.T706I|GRIA2_ENST00000507898.5_Missense_Mutation_p.T659I	NM_000826.3	NP_000817	P42262	GRIA2_HUMAN	glutamate ionotropic receptor AMPA type subunit 2
MF21_1	NPY5R	4889	__UNKNOWN__	hg38	chr4	163350355	163350355	+	Missense_Mutation	SNP	C	C	T	g.chr4:163350355C>T	ENST00000515560.1	+	4	1604	c.82C>T	c.(82-84)Cca>Tca	p.P28S	NPY5R_ENST00000338566.7_Missense_Mutation_p.P28S|NPY5R_ENST00000506953.1_Missense_Mutation_p.P28S	NM_001317091.1	NP_001304020	Q15761	NPY5R_HUMAN	neuropeptide Y receptor Y5
MF21_1	GPM6A	2823	__UNKNOWN__	hg38	chr4	175651884	175651884	+	Missense_Mutation	SNP	T	T	A	g.chr4:175651884T>A	ENST00000280187.11	-	5	537	c.491A>T	c.(490-492)aAc>aTc	p.N164I	GPM6A_ENST00000393658.6_Missense_Mutation_p.N164I|GPM6A_ENST00000506894.5_Missense_Mutation_p.N153I|GPM6A_ENST00000515090.5_Missense_Mutation_p.N157I	NM_005277.4	NP_005268	P51674	GPM6A_HUMAN	glycoprotein M6A
MF21_1	TRAPPC11	60684	__UNKNOWN__	hg38	chr4	183693023	183693023	+	Missense_Mutation	SNP	G	G	A	g.chr4:183693023G>A	ENST00000334690.10	+	20	2315	c.2113G>A	c.(2113-2115)Gga>Aga	p.G705R	TRAPPC11_ENST00000512476.1_Missense_Mutation_p.G311R|TRAPPC11_ENST00000357207.8_Missense_Mutation_p.G705R	NM_021942.5	NP_068761	Q7Z392	TPC11_HUMAN	trafficking protein particle complex 11
MF21_1	C4orf47	441054	__UNKNOWN__	hg38	chr4	185432158	185432158	+	Missense_Mutation	SNP	A	A	T	g.chr4:185432158A>T	ENST00000378850.4	+	2	299	c.277A>T	c.(277-279)Aat>Tat	p.N93Y		NM_001114357.1	NP_001107829	A7E2U8	CD047_HUMAN	chromosome 4 open reading frame 47
MF21_1	TERT		__UNKNOWN__	hg38	chr5	1294781	1294781	+	Missense_Mutation	SNP	G	G	A	g.chr5:1294781G>A	ENST00000310581.9	-	1	267	c.209C>T	c.(208-210)tCc>tTc	p.S70F	TERT_ENST00000334602.10_Missense_Mutation_p.S70F|TERT_ENST00000508104.2_Missense_Mutation_p.S70F	NM_198253.2	NP_937983	O14746	TERT_HUMAN	telomerase reverse transcriptase
MF21_1	ADAMTS16	170690	__UNKNOWN__	hg38	chr5	5262680	5262680	+	Missense_Mutation	SNP	T	T	A	g.chr5:5262680T>A	ENST00000274181.7	+	18	2824	c.2686T>A	c.(2686-2688)Tgc>Agc	p.C896S		NM_139056.2	NP_620687	Q8TE57	ATS16_HUMAN	ADAM metallopeptidase with thrombospondin type 1 motif 16
MF21_1	ICE1	23379	__UNKNOWN__	hg38	chr5	5462879	5462879	+	Missense_Mutation	SNP	G	G	T	g.chr5:5462879G>T	ENST00000296564.8	+	13	3767	c.3545G>T	c.(3544-3546)tGt>tTt	p.C1182F		NM_015325.2	NP_056140			interactor of little elongation complex ELL subunit 1
MF21_1	ANKRD33B	651746	__UNKNOWN__	hg38	chr5	10649334	10649334	+	Missense_Mutation	SNP	C	C	T	g.chr5:10649334C>T	ENST00000296657.6	+	4	706	c.706C>T	c.(706-708)Cgc>Tgc	p.R236C		NM_001164440.1	NP_001157912	A6NCL7	AN33B_HUMAN	ankyrin repeat domain 33B
MF21_1	TRIO	7204	__UNKNOWN__	hg38	chr5	14405984	14405984	+	Missense_Mutation	SNP	G	G	A	g.chr5:14405984G>A	ENST00000344204.8	+	32	4877	c.4853G>A	c.(4852-4854)gGa>gAa	p.G1618E		NM_007118.3	NP_009049	O75962	TRIO_HUMAN	trio Rho guanine nucleotide exchange factor
MF21_1	MYO10	4651	__UNKNOWN__	hg38	chr5	16710982	16710982	+	Missense_Mutation	SNP	C	C	T	g.chr5:16710982C>T	ENST00000513610.5	-	21	2550	c.2095G>A	c.(2095-2097)Gtc>Atc	p.V699I	MYO10_ENST00000515803.5_Missense_Mutation_p.V38I|MYO10_ENST00000505695.5_Missense_Mutation_p.V38I|MYO10_ENST00000274203.13_Missense_Mutation_p.V710I			Q9HD67	MYO10_HUMAN	myosin X
MF21_1	PDZD2	23037	__UNKNOWN__	hg38	chr5	32000212	32000213	+	Missense_Mutation	DNP	GA	GA	AT	g.chr5:32000212_32000213GA>AT	ENST00000438447.1	+	5	1583_1584	c.1195_1196GA>AT	c.(1195-1197)GAa>ATa	p.E399I		NM_178140.3	NP_835260	O15018	PDZD2_HUMAN	PDZ domain containing 2
MF21_1	SPEF2	79925	__UNKNOWN__	hg38	chr5	35691140	35691140	+	Missense_Mutation	SNP	C	C	T	g.chr5:35691140C>T	ENST00000440995.6	+	11	1628	c.1628C>T	c.(1627-1629)tCt>tTt	p.S543F	SPEF2_ENST00000356031.7_Missense_Mutation_p.S543F|SPEF2_ENST00000637569.1_Missense_Mutation_p.S543F|SPEF2_ENST00000509059.5_Missense_Mutation_p.S543F|CTD-2113L7.1_ENST00000510433.1_RNA			Q9C093	SPEF2_HUMAN	sperm flagellar 2
MF21_1	UGT3A2	167127	__UNKNOWN__	hg38	chr5	36037915	36037915	+	Missense_Mutation	SNP	C	C	T	g.chr5:36037915C>T	ENST00000513300.5	-	5	1168	c.1075G>A	c.(1075-1077)Gac>Aac	p.D359N	UGT3A2_ENST00000282507.7_Missense_Mutation_p.D393N	NM_001168316.1	NP_001161788	Q3SY77	UD3A2_HUMAN	UDP glycosyltransferase family 3 member A2
MF21_1	SLC1A3	6507	__UNKNOWN__	hg38	chr5	36608468	36608468	+	Missense_Mutation	SNP	G	G	A	g.chr5:36608468G>A	ENST00000265113.8	+	2	521	c.45G>A	c.(43-45)atG>atA	p.M15I	SLC1A3_ENST00000613445.4_Missense_Mutation_p.M15I|SLC1A3_ENST00000612708.4_Missense_Mutation_p.M15I|SLC1A3_ENST00000381918.3_Missense_Mutation_p.M15I	NM_004172.4	NP_004163	P43003	EAA1_HUMAN	solute carrier family 1 member 3
MF21_1	EGFLAM	133584	__UNKNOWN__	hg38	chr5	38407102	38407102	+	Missense_Mutation	SNP	G	G	C	g.chr5:38407102G>C	ENST00000322350.9	+	8	1449	c.1103G>C	c.(1102-1104)cGa>cCa	p.R368P	EGFLAM_ENST00000354891.7_Missense_Mutation_p.R368P|EGFLAM_ENST00000336740.10_Missense_Mutation_p.R134P|EGFLAM_ENST00000397202.6_Intron|CTD-2108O9.2_ENST00000512603.5_5'Flank|CTD-2108O9.2_ENST00000514377.1_5'Flank	NM_152403.3	NP_689616	Q63HQ2	EGFLA_HUMAN	EGF like, fibronectin type III and laminin G domains
MF21_1	LIFR	3977	__UNKNOWN__	hg38	chr5	38482217	38482217	+	Splice_Site	SNP	C	C	A	g.chr5:38482217C>A	ENST00000263409.8	-	20	2835	c.2672G>T	c.(2671-2673)gGa>gTa	p.G891V	LIFR_ENST00000453190.6_Splice_Site_p.G891V	NM_002310.5	NP_002301	P42702	LIFR_HUMAN	LIF receptor alpha
MF21_1	CD180	4064	__UNKNOWN__	hg38	chr5	67183284	67183284	+	Missense_Mutation	SNP	C	C	T	g.chr5:67183284C>T	ENST00000256447.5	-	3	1717	c.1559G>A	c.(1558-1560)gGa>gAa	p.G520E		NM_005582.2	NP_005573	Q99467	CD180_HUMAN	CD180 molecule
MF21_1	VCAN	1462	__UNKNOWN__	hg38	chr5	83537388	83537388	+	Missense_Mutation	SNP	C	C	T	g.chr5:83537388C>T	ENST00000265077.7	+	8	4950	c.4385C>T	c.(4384-4386)tCt>tTt	p.S1462F	VCAN_ENST00000502527.2_Intron|VCAN_ENST00000512590.6_Intron|VCAN_ENST00000343200.9_Missense_Mutation_p.S475F|VCAN_ENST00000342785.8_Intron|CTC-348L14.1_ENST00000512090.1_RNA	NM_004385.4	NP_004376	P13611	CSPG2_HUMAN	versican
MF21_1	MEF2C	4208	__UNKNOWN__	hg38	chr5	88731728	88731728	+	Splice_Site	SNP	C	C	T	g.chr5:88731728C>T	ENST00000424173.6	-			c.e8-1G>A	c.e8+1		MEF2C_ENST00000625674.2_Splice_Site|MEF2C_ENST00000625585.2_Splice_Site|MEF2C_ENST00000627659.2_Splice_Site|MEF2C_ENST00000340208.9_Splice_Site|MEF2C_ENST00000504921.6_Splice_Site|MEF2C_ENST00000637481.1_Splice_Site|MEF2C_ENST00000636998.1_Splice_Site|MEF2C_ENST00000437473.6_Splice_Site|MEF2C_ENST00000506554.5_Splice_Site|MEF2C_ENST00000510942.5_Splice_Site|MEF2C_ENST00000514028.5_Splice_Site|MEF…	NM_001131005.2	NP_001124477	Q06413	MEF2C_HUMAN	myocyte enhancer factor 2C
MF21_1	PDLIM4	8572	__UNKNOWN__	hg38	chr5	132270993	132270993	+	Missense_Mutation	SNP	C	C	T	g.chr5:132270993C>T	ENST00000253754.7	+	4	470	c.406C>T	c.(406-408)Cca>Tca	p.P136S	PDLIM4_ENST00000379018.7_Missense_Mutation_p.P136S	NM_003687.3	NP_003678	P50479	PDLI4_HUMAN	PDZ and LIM domain 4
MF21_1	SLC25A48	153328	__UNKNOWN__	hg38	chr5	135852812	135852812	+	Missense_Mutation	SNP	T	T	C	g.chr5:135852812T>C	ENST00000646290.1	+	7	1494	c.250T>C	c.(250-252)Ttt>Ctt	p.F84L	SLC25A48_ENST00000433282.5_Missense_Mutation_p.F84L|SLC25A48_ENST00000274513.9_Missense_Mutation_p.F138L|SLC25A48_ENST00000412661.3_Missense_Mutation_p.F138L|SLC25A48_ENST00000425402.5_Intron			Q6ZT89	S2548_HUMAN	solute carrier family 25 member 48
MF21_1	CTB-43P18.3		__UNKNOWN__	hg38	chr5	139325551	139325551	+	Missense_Mutation	SNP	C	C	A	g.chr5:139325551C>A	ENST00000394800.6	+	17	2953	c.2404C>A	c.(2404-2406)Ccc>Acc	p.P802T	MATR3_ENST00000510056.5_Missense_Mutation_p.P754T|MATR3_ENST00000394805.7_Missense_Mutation_p.P754T|MATR3_ENST00000618441.5_Missense_Mutation_p.P754T|CTB-43P18.3_ENST00000361059.7_Missense_Mutation_p.P754T|CTB-43P18.3_ENST00000509990.5_Missense_Mutation_p.P754T|CTB-43P18.3_ENST00000502929.5_Missense_Mutation_p.P802T|MATR3_ENST00000502499.5_Missense_Mutation_p.P416T|MATR3_ENST00000503811.5_Missens…
MF21_1	PROB1	389333	__UNKNOWN__	hg38	chr5	139392761	139392761	+	Missense_Mutation	SNP	C	C	A	g.chr5:139392761C>A	ENST00000434752.3	-	1	2953	c.2321G>T	c.(2320-2322)gGt>gTt	p.G774V	MZB1_ENST00000302125.8_5'Flank	NM_001161546.1	NP_001155018	E7EW31	PROB1_HUMAN	proline rich basic protein 1
MF21_1	PFDN1	5201	__UNKNOWN__	hg38	chr5	140246021	140246021	+	Missense_Mutation	SNP	C	C	T	g.chr5:140246021C>T	ENST00000261813.8	-	4	370	c.322G>A	c.(322-324)Gct>Act	p.A108T	PFDN1_ENST00000510217.1_3'UTR|PFDN1_ENST00000524074.1_Intron	NM_002622.4	NP_002613	O60925	PFD1_HUMAN	prefoldin subunit 1
MF21_1	PCDHA13	56136	__UNKNOWN__	hg38	chr5	141010195	141010195	+	Missense_Mutation	SNP	C	C	T	g.chr5:141010195C>T	ENST00000409494.5	+	5	2735	c.2674C>T	c.(2674-2676)Ctc>Ttc	p.L892F	PCDHA9_ENST00000532602.1_3'UTR|PCDHA11_ENST00000398640.6_3'UTR|PCDHAC2_ENST00000289269.6_3'UTR|PCDHA6_ENST00000529310.5_3'UTR|PCDHAC1_ENST00000253807.2_3'UTR|PCDHA1_ENST00000504120.3_3'UTR|PCDHA3_ENST00000522353.2_3'UTR|PCDHA8_ENST00000531613.1_3'UTR|PCDHA10_ENST00000307360.5_3'UTR|PCDHA2_ENST00000526136.1_3'UTR|PCDHA12_ENST00000398631.2_3'UTR|PCDHA7_ENST00000525929.1_3'UTR|PCDHA13_ENST0000028927…			Q9Y5I0	PCDAD_HUMAN	protocadherin alpha 13
MF21_1	PCDHB7	56129	__UNKNOWN__	hg38	chr5	141175029	141175029	+	Nonsense_Mutation	SNP	C	C	T	g.chr5:141175029C>T	ENST00000231137.5	+	1	2411	c.2194C>T	c.(2194-2196)Cga>Tga	p.R732*	PCDHB8_ENST00000239444.3_5'Flank|CH17-140K24.2_ENST00000624192.1_RNA|CH17-140K24.4_ENST00000623995.1_5'Flank|AC005754.7_ENST00000624802.1_5'Flank	NM_018940.3	NP_061763	Q9Y5E2	PCDB7_HUMAN	protocadherin beta 7
MF21_1	PCDHB9	56127	__UNKNOWN__	hg38	chr5	141189296	141189296	+	Missense_Mutation	SNP	G	G	T	g.chr5:141189296G>T	ENST00000316105.6	+	1	2170	c.1978G>T	c.(1978-1980)Gtg>Ttg	p.V660L	PCDHB10_ENST00000239446.5_5'Flank|CH17-140K24.7_ENST00000624549.1_RNA|CH17-140K24.2_ENST00000624192.1_RNA|CH17-140K24.7_ENST00000624089.1_5'Flank	NM_019119.4	NP_061992	Q9Y5E1	PCDB9_HUMAN	protocadherin beta 9
MF21_1	PCDHB15	56121	__UNKNOWN__	hg38	chr5	141246204	141246204	+	Missense_Mutation	SNP	G	G	A	g.chr5:141246204G>A	ENST00000231173.5	+	1	856	c.626G>A	c.(625-627)aGa>aAa	p.R209K	CH17-140K24.2_ENST00000624192.1_5'Flank|CH17-140K24.2_ENST00000624424.1_5'Flank	NM_018935.3	NP_061758	Q9Y5E8	PCDBF_HUMAN	protocadherin beta 15
MF21_1	RBM27	54439	__UNKNOWN__	hg38	chr5	146261589	146261589	+	Missense_Mutation	SNP	C	C	T	g.chr5:146261589C>T	ENST00000265271.6	+	13	2139	c.1973C>T	c.(1972-1974)aCa>aTa	p.T658I	RP11-449H3.3_ENST00000506502.2_Missense_Mutation_p.T603I	NM_018989.1	NP_061862	Q9P2N5	RBM27_HUMAN	RNA binding motif protein 27
MF21_1	PPP2R2B	5521	__UNKNOWN__	hg38	chr5	146590072	146590072	+	Missense_Mutation	SNP	C	C	T	g.chr5:146590072C>T	ENST00000336640.10	-	9	1447	c.1216G>A	c.(1216-1218)Gag>Aag	p.E406K	PPP2R2B_ENST00000394409.7_Missense_Mutation_p.E403K|PPP2R2B_ENST00000394411.8_Missense_Mutation_p.E403K|PPP2R2B_ENST00000504198.5_Missense_Mutation_p.E409K|PPP2R2B_ENST00000394413.7_Missense_Mutation_p.E461K|PPP2R2B_ENST00000394414.5_Missense_Mutation_p.E469K|PPP2R2B_ENST00000508545.6_Missense_Mutation_p.E392K|PPP2R2B_ENST00000453001.5_Missense_Mutation_p.E392K|CTB-99A3.1_ENST00000512730.1_RNA|RN…	NM_181676.2	NP_858062	Q00005	2ABB_HUMAN	protein phosphatase 2 regulatory subunit Bbeta
MF21_1	CSNK1A1	1452	__UNKNOWN__	hg38	chr5	149550889	149550890	+	Frame_Shift_Ins	INS	-	-	AG	g.chr5:149550889_149550890insAG	ENST00000515768.5	-	1	76	c.75_76insCT	c.(76-78)ggcfs	p.G26fs	CSNK1A1_ENST00000261798.9_Frame_Shift_Ins_p.G26fs|CSNK1A1_ENST00000515748.2_Frame_Shift_Ins_p.G26fs|CSNK1A1_ENST00000377843.6_Frame_Shift_Ins_p.G26fs|CSNK1A1_ENST00000504676.5_5'Flank|CSNK1A1_ENST00000515435.5_5'Flank	NM_001025105.2	NP_001020276	P48729	KC1A_HUMAN	casein kinase 1 alpha 1
MF21_1	CSF1R	1436	__UNKNOWN__	hg38	chr5	150061788	150061788	+	Missense_Mutation	SNP	A	A	C	g.chr5:150061788A>C	ENST00000286301.7	-	12	1980	c.1688T>G	c.(1687-1689)tTc>tGc	p.F563C		NM_005211.3	NP_005202	P07333	CSF1R_HUMAN	colony stimulating factor 1 receptor
MF21_1	GABRA6	2559	__UNKNOWN__	hg38	chr5	161689123	161689123	+	Nonsense_Mutation	SNP	A	A	T	g.chr5:161689123A>T	ENST00000274545.9	+	4	833	c.400A>T	c.(400-402)Aaa>Taa	p.K134*	GABRA6_ENST00000523217.5_Nonsense_Mutation_p.K124*|RP11-348M17.2_ENST00000521984.1_RNA			Q16445	GBRA6_HUMAN	gamma-aminobutyric acid type A receptor alpha6 subunit
MF21_1	TENM2	57451	__UNKNOWN__	hg38	chr5	167375198	167375198	+	Splice_Site	SNP	G	G	A	g.chr5:167375198G>A	ENST00000518659.5	+	2	266	c.227G>A	c.(226-228)gGa>gAa	p.G76E		NM_001122679.1	NP_001116151.1	Q9NT68	TEN2_HUMAN	teneurin transmembrane protein 2
MF21_1	LMAN2	10960	__UNKNOWN__	hg38	chr5	177338575	177338575	+	Missense_Mutation	SNP	C	C	A	g.chr5:177338575C>A	ENST00000515209.5	-	3	346	c.346G>T	c.(346-348)Gtc>Ttc	p.V116F	LMAN2_ENST00000303127.11_Missense_Mutation_p.V116F			Q12907	LMAN2_HUMAN	lectin, mannose binding 2
MF21_1	ADAMTS2	9509	__UNKNOWN__	hg38	chr5	179137810	179137810	+	Missense_Mutation	SNP	C	C	T	g.chr5:179137810C>T	ENST00000251582.11	-	12	2012	c.1910G>A	c.(1909-1911)gGc>gAc	p.G637D		NM_014244.4	NP_055059	O95450	ATS2_HUMAN	ADAM metallopeptidase with thrombospondin type 1 motif 2
MF21_1	RIPK1	8737	__UNKNOWN__	hg38	chr6	3080988	3080988	+	Missense_Mutation	SNP	C	C	T	g.chr6:3080988C>T	ENST00000259808.8	+	4	629	c.331C>T	c.(331-333)Ccg>Tcg	p.P111S	RIPK1_ENST00000380409.2_Missense_Mutation_p.P111S			Q13546	RIPK1_HUMAN	receptor interacting serine/threonine kinase 1
MF21_1	BMP6	654	__UNKNOWN__	hg38	chr6	7727308	7727308	+	Missense_Mutation	SNP	A	A	T	g.chr6:7727308A>T	ENST00000283147.6	+	1	512	c.353A>T	c.(352-354)cAg>cTg	p.Q118L		NM_001718.4	NP_001709	P22004	BMP6_HUMAN	bone morphogenetic protein 6
MF21_1	TFAP2A	7020	__UNKNOWN__	hg38	chr6	10404511	10404511	+	Missense_Mutation	SNP	C	C	T	g.chr6:10404511C>T	ENST00000482890.5	-	5	1114	c.761G>A	c.(760-762)cGg>cAg	p.R254Q	TFAP2A_ENST00000379608.8_Missense_Mutation_p.R248Q|TFAP2A_ENST00000379613.8_Missense_Mutation_p.R256Q|TFAP2A_ENST00000319516.8_Missense_Mutation_p.R250Q|TFAP2A-AS2_ENST00000645232.1_RNA|RP1-290I10.6_ENST00000420777.1_5'Flank			P05549	AP2A_HUMAN	transcription factor AP-2 alpha
MF21_1	GFOD1	54438	__UNKNOWN__	hg38	chr6	13365503	13365503	+	Missense_Mutation	SNP	C	C	A	g.chr6:13365503C>A	ENST00000379287.3	-	2	1078	c.413G>T	c.(412-414)gGc>gTc	p.G138V	GFOD1_ENST00000379284.1_Missense_Mutation_p.G35V|GFOD1_ENST00000612338.4_Missense_Mutation_p.G35V	NM_018988.3	NP_061861	Q9NXC2	GFOD1_HUMAN	glucose-fructose oxidoreductase domain containing 1
MF21_1	ZNF165	7718	__UNKNOWN__	hg38	chr6	28085599	28085599	+	Frame_Shift_Del	DEL	G	G	-	g.chr6:28085599delG	ENST00000377325.1	+	2	674	c.119delG	c.(118-120)agtfs	p.S40fs	RP1-313I6.12_ENST00000605945.1_5'Flank	NM_003447.3	NP_003438	P49910	ZN165_HUMAN	zinc finger protein 165
MF21_1	ZNF165	7718	__UNKNOWN__	hg38	chr6	28085691	28085691	+	Missense_Mutation	SNP	C	C	T	g.chr6:28085691C>T	ENST00000377325.1	+	2	767	c.211C>T	c.(211-213)Cgg>Tgg	p.R71W	RP1-313I6.12_ENST00000605945.1_5'Flank	NM_003447.3	NP_003438	P49910	ZN165_HUMAN	zinc finger protein 165
MF21_1	LHFPL5	222662	__UNKNOWN__	hg38	chr6	35806040	35806040	+	Missense_Mutation	SNP	G	G	A	g.chr6:35806040G>A	ENST00000360215.2	+	1	748	c.370G>A	c.(370-372)Gcc>Acc	p.A124T	LHFPL5_ENST00000645222.1_Missense_Mutation_p.A124T	NM_182548.3	NP_872354	Q8TAF8	TMHS_HUMAN	LHFPL tetraspan subfamily member 5
MF21_1	SRSF3	6428	__UNKNOWN__	hg38	chr6	36598848	36598848	+	Splice_Site	SNP	G	G	A	g.chr6:36598848G>A	ENST00000373715.10	+			c.e3-1G>A	c.e3-1		SRSF3_ENST00000620941.1_Splice_Site	NM_003017.4	NP_003008	P84103	SRSF3_HUMAN	serine and arginine rich splicing factor 3
MF21_1	LRFN2	57497	__UNKNOWN__	hg38	chr6	40432394	40432395	+	Missense_Mutation	DNP	CC	CC	TT	g.chr6:40432394_40432395CC>TT	ENST00000338305.6	-	2	1263_1264	c.719_720GG>AA	c.(718-720)gGG>gAA	p.G240E		NM_020737.2	NP_065788	Q9ULH4	LRFN2_HUMAN	leucine rich repeat and fibronectin type III domain containing 2
MF21_1	CCND3	896	__UNKNOWN__	hg38	chr6	41940566	41940566	+	Missense_Mutation	SNP	C	C	A	g.chr6:41940566C>A	ENST00000372991.8	-	2	417	c.218G>T	c.(217-219)tGt>tTt	p.C73F	CCND3_ENST00000372987.8_Missense_Mutation_p.C23F|CCND3_ENST00000511642.5_5'UTR|CCND3_ENST00000372988.8_5'UTR|CCND3_ENST00000510503.5_5'UTR|CCND3_ENST00000415497.6_Intron|CCND3_ENST00000414200.6_Intron|CCND3_ENST00000616010.4_Intron	NM_001760.4	NP_001751	P30281	CCND3_HUMAN	cyclin D3
MF21_1	C6orf132	647024	__UNKNOWN__	hg38	chr6	42106266	42106266	+	Missense_Mutation	SNP	G	G	A	g.chr6:42106266G>A	ENST00000341865.8	-	4	1646	c.1646C>T	c.(1645-1647)cCc>cTc	p.P549L		NM_001164446.2	NP_001157918	Q5T0Z8	CF132_HUMAN	chromosome 6 open reading frame 132
MF21_1	ADGRF1	266977	__UNKNOWN__	hg38	chr6	47009097	47009097	+	Missense_Mutation	SNP	G	G	A	g.chr6:47009097G>A	ENST00000371253.6	-	11	2554	c.2338C>T	c.(2338-2340)Cgg>Tgg	p.R780W	ADGRF1_ENST00000283297.5_Missense_Mutation_p.R583W	NM_153840.3	NP_722582			adhesion G protein-coupled receptor F1
MF21_1	MCM3	4172	__UNKNOWN__	hg38	chr6	52269160	52269161	+	Missense_Mutation	DNP	GG	GG	AA	g.chr6:52269160_52269161GG>AA	ENST00000596288.5	-	13	2057_2058	c.2028_2029CC>TT	c.(2026-2031)gcCCgc>gcTTgc	p.R677C	MCM3_ENST00000229854.11_Missense_Mutation_p.R632C|MCM3_ENST00000419835.7_Missense_Mutation_p.R642C|MCM3_ENST00000616552.4_Missense_Mutation_p.R677C			P25205	MCM3_HUMAN	minichromosome maintenance complex component 3
MF21_1	MCM3	4172	__UNKNOWN__	hg38	chr6	52284784	52284785	+	Missense_Mutation	DNP	GG	GG	AA	g.chr6:52284784_52284785GG>AA	ENST00000596288.5	-	1	54_55	c.25_26CC>TT	c.(25-27)CCt>TTt	p.P9F	MCM3_ENST00000419835.7_Missense_Mutation_p.L12F|MCM3_ENST00000616552.4_Missense_Mutation_p.P9F|MCM3_ENST00000229854.11_5'Flank			P25205	MCM3_HUMAN	minichromosome maintenance complex component 3
MF21_1	GSTA1	2938	__UNKNOWN__	hg38	chr6	52794193	52794193	+	Missense_Mutation	SNP	C	C	T	g.chr6:52794193C>T	ENST00000334575.5	-	5	502	c.346G>A	c.(346-348)Gaa>Aaa	p.E116K		NM_145740.4	NP_665683	P08263	GSTA1_HUMAN	glutathione S-transferase alpha 1
MF21_1	COL21A1	81578	__UNKNOWN__	hg38	chr6	56179788	56179789	+	Missense_Mutation	DNP	CC	CC	TT	g.chr6:56179788_56179789CC>TT	ENST00000244728.9	-	3	828_829	c.429_430GG>AA	c.(427-432)acGGat>acAAat	p.D144N	COL21A1_ENST00000370819.5_Missense_Mutation_p.D144N|COL21A1_ENST00000535941.5_Missense_Mutation_p.D144N	NM_030820.3	NP_110447	Q96P44	COLA1_HUMAN	collagen type XXI alpha 1 chain
MF21_1	DST	667	__UNKNOWN__	hg38	chr6	56608474	56608474	+	Missense_Mutation	SNP	C	C	T	g.chr6:56608474C>T	ENST00000361203.7	-	36	5529	c.5521G>A	c.(5521-5523)Gat>Aat	p.D1841N	DST_ENST00000370788.6_Intron|DST_ENST00000244364.10_Intron|DST_ENST00000312431.10_Intron|DST_ENST00000421834.6_Intron			Q03001	DYST_HUMAN	dystonin
MF21_1	HTR1B	3351	__UNKNOWN__	hg38	chr6	77463261	77463261	+	Nonsense_Mutation	SNP	C	C	T	g.chr6:77463261C>T	ENST00000369947.4	-	1	513	c.143G>A	c.(142-144)tGg>tAg	p.W48*		NM_000863.2	NP_000854	P28222	5HT1B_HUMAN	5-hydroxytryptamine receptor 1B
MF21_1	LCA5	167691	__UNKNOWN__	hg38	chr6	79487479	79487480	+	Missense_Mutation	DNP	CC	CC	TT	g.chr6:79487479_79487480CC>TT	ENST00000392959.5	-	9	2231_2232	c.1618_1619GG>AA	c.(1618-1620)GGa>AAa	p.G540K	LCA5_ENST00000369846.8_Missense_Mutation_p.G540K	NM_181714.3	NP_859065	Q86VQ0	LCA5_HUMAN	LCA5, lebercilin
MF21_1	DOPEY1	23033	__UNKNOWN__	hg38	chr6	83159835	83159835	+	Nonsense_Mutation	SNP	C	C	A	g.chr6:83159835C>A	ENST00000349129.6	+	37	7097	c.6837C>A	c.(6835-6837)taC>taA	p.Y2279*	DOPEY1_ENST00000369739.7_Nonsense_Mutation_p.Y2270*|DOPEY1_ENST00000237163.9_Nonsense_Mutation_p.Y2270*	NM_015018.3	NP_055833	Q5JWR5	DOP1_HUMAN	dopey family member 1
MF21_1	MDN1	23195	__UNKNOWN__	hg38	chr6	89749587	89749587	+	Missense_Mutation	SNP	G	G	A	g.chr6:89749587G>A	ENST00000369393.7	-	25	3687	c.3571C>T	c.(3571-3573)Ctt>Ttt	p.L1191F	MDN1_ENST00000629399.2_Missense_Mutation_p.L1191F	NM_014611.2	NP_055426	Q9NU22	MDN1_HUMAN	midasin AAA ATPase 1
MF21_1	SOBP	55084	__UNKNOWN__	hg38	chr6	107634433	107634433	+	Missense_Mutation	SNP	T	T	A	g.chr6:107634433T>A	ENST00000317357.9	+	6	2248	c.1589T>A	c.(1588-1590)aTc>aAc	p.I530N		NM_018013.3	NP_060483			sine oculis binding protein homolog
MF21_1	REV3L	5980	__UNKNOWN__	hg38	chr6	111367409	111367410	+	Missense_Mutation	DNP	GG	GG	AA	g.chr6:111367409_111367410GG>AA	ENST00000368802.7	-	14	6702_6703	c.6378_6379CC>TT	c.(6376-6381)ccCCct>ccTTct	p.P2127S	REV3L_ENST00000368805.5_Missense_Mutation_p.P2127S|REV3L_ENST00000358835.7_Missense_Mutation_p.P2127S|REV3L_ENST00000435970.5_Missense_Mutation_p.P2049S			O60673	DPOLZ_HUMAN	REV3 like, DNA directed polymerase zeta catalytic subunit
MF21_1	LAMA4	3910	__UNKNOWN__	hg38	chr6	112175352	112175352	+	Missense_Mutation	SNP	G	G	A	g.chr6:112175352G>A	ENST00000522006.5	-	11	1707	c.1297C>T	c.(1297-1299)Cgg>Tgg	p.R433W	LAMA4_ENST00000389463.8_Missense_Mutation_p.R433W|LAMA4_ENST00000424408.6_Missense_Mutation_p.R433W|LAMA4_ENST00000230538.11_Missense_Mutation_p.R440W	NM_002290.4	NP_002281	Q16363	LAMA4_HUMAN	laminin subunit alpha 4
MF21_1	MARCKS	4082	__UNKNOWN__	hg38	chr6	113859951	113859951	+	Missense_Mutation	SNP	G	G	A	g.chr6:113859951G>A	ENST00000612661.1	+	2	755	c.371G>A	c.(370-372)gGa>gAa	p.G124E		NM_002356.6	NP_002347	P29966	MARCS_HUMAN	myristoylated alanine rich protein kinase C substrate
MF21_1	FRK	2444	__UNKNOWN__	hg38	chr6	116060263	116060263	+	Missense_Mutation	SNP	G	G	A	g.chr6:116060263G>A	ENST00000606080.1	-	1	496	c.49C>T	c.(49-51)Ccc>Tcc	p.P17S		NM_002031.2	NP_002022	P42685	FRK_HUMAN	fyn related Src family tyrosine kinase
MF21_1	HSF2	3298	__UNKNOWN__	hg38	chr6	122412702	122412702	+	Missense_Mutation	SNP	G	G	A	g.chr6:122412702G>A	ENST00000368455.8	+	3	460	c.268G>A	c.(268-270)Gaa>Aaa	p.E90K	HSF2_ENST00000452194.5_Missense_Mutation_p.E90K	NM_004506.3	NP_004497	Q03933	HSF2_HUMAN	heat shock transcription factor 2
MF21_1	TRDN	10345	__UNKNOWN__	hg38	chr6	123438993	123438994	+	Missense_Mutation	DNP	CC	CC	TT	g.chr6:123438993_123438994CC>TT	ENST00000334268.8	-	11	1260_1261	c.941_942GG>AA	c.(940-942)gGG>gAA	p.G314E	RP11-532N4.2_ENST00000587106.6_RNA|RP11-532N4.2_ENST00000427828.5_5'Flank|RP11-532N4.2_ENST00000434768.5_5'Flank	NM_006073.3	NP_006064	Q13061	TRDN_HUMAN	triadin
MF21_1	LAMA2	3908	__UNKNOWN__	hg38	chr6	129465244	129465244	+	Missense_Mutation	SNP	G	G	A	g.chr6:129465244G>A	ENST00000421865.2	+	51	7304	c.7255G>A	c.(7255-7257)Gat>Aat	p.D2419N	LAMA2_ENST00000618192.4_Missense_Mutation_p.D2418N|LAMA2_ENST00000617695.4_Missense_Mutation_p.D2419N	NM_000426.3	NP_000417	P24043	LAMA2_HUMAN	laminin subunit alpha 2
MF21_1	MOXD1	26002	__UNKNOWN__	hg38	chr6	132401194	132401194	+	Missense_Mutation	SNP	C	C	T	g.chr6:132401194C>T	ENST00000392401.3	-	1	282	c.233G>A	c.(232-234)gGc>gAc	p.G78D	MOXD1_ENST00000367963.7_Missense_Mutation_p.G78D			Q6UVY6	MOXD1_HUMAN	monooxygenase DBH like 1
MF21_1	VNN2	8875	__UNKNOWN__	hg38	chr6	132755893	132755893	+	Missense_Mutation	SNP	T	T	G	g.chr6:132755893T>G	ENST00000326499.10	-	3	612	c.487A>C	c.(487-489)Acc>Ccc	p.T163P	VNN2_ENST00000525270.5_Missense_Mutation_p.T110P|VNN2_ENST00000525289.5_Missense_Mutation_p.T163P	NM_004665.4	NP_004656	O95498	VNN2_HUMAN	vanin 2
MF21_1	ARFGEF3	57221	__UNKNOWN__	hg38	chr6	138263525	138263525	+	Missense_Mutation	SNP	A	A	T	g.chr6:138263525A>T	ENST00000251691.4	+	12	2208	c.2042A>T	c.(2041-2043)gAa>gTa	p.E681V		NM_020340.4	NP_065073			ARFGEF family member 3
MF21_1	HIVEP2	3097	__UNKNOWN__	hg38	chr6	142770409	142770409	+	Missense_Mutation	SNP	G	G	A	g.chr6:142770409G>A	ENST00000367604.6	-	5	5392	c.4330C>T	c.(4330-4332)Cca>Tca	p.P1444S	HIVEP2_ENST00000012134.7_Missense_Mutation_p.P1444S|HIVEP2_ENST00000367603.7_Missense_Mutation_p.P1444S			P31629	ZEP2_HUMAN	human immunodeficiency virus type I enhancer binding protein 2
MF21_1	ADGB	79747	__UNKNOWN__	hg38	chr6	146769064	146769064	+	Nonsense_Mutation	SNP	G	G	A	g.chr6:146769064G>A	ENST00000397944.7	+	29	3871	c.3795G>A	c.(3793-3795)tgG>tgA	p.W1265*		NM_024694.3	NP_078970	Q8N7X0	ADGB_HUMAN	androglobin
MF21_1	STXBP5		__UNKNOWN__	hg38	chr6	147363484	147363484	+	Missense_Mutation	SNP	G	G	T	g.chr6:147363484G>T	ENST00000367481.7	+	22	2695	c.2587G>T	c.(2587-2589)Gtc>Ttc	p.V863F	STXBP5_ENST00000321680.10_Missense_Mutation_p.V899F|STXBP5_ENST00000367480.7_Missense_Mutation_p.V846F	NM_139244.4	NP_640337	Q5T5C0	STXB5_HUMAN	syntaxin binding protein 5
MF21_1	SASH1	23328	__UNKNOWN__	hg38	chr6	148519676	148519676	+	Missense_Mutation	SNP	C	C	T	g.chr6:148519676C>T	ENST00000367467.7	+	10	1467	c.992C>T	c.(991-993)tCt>tTt	p.S331F	SASH1_ENST00000622663.1_5'Flank	NM_015278.3	NP_056093	O94885	SASH1_HUMAN	SAM and SH3 domain containing 1
MF21_1	SYNE1	23345	__UNKNOWN__	hg38	chr6	152213689	152213689	+	Missense_Mutation	SNP	C	C	T	g.chr6:152213689C>T	ENST00000367255.9	-	123	23019	c.22417G>A	c.(22417-22419)Gtt>Att	p.V7473I	SYNE1_ENST00000423061.5_Missense_Mutation_p.V7402I|SYNE1_ENST00000341594.9_Missense_Mutation_p.V7068I	NM_182961.3	NP_892006	Q8NF91	SYNE1_HUMAN	spectrin repeat containing nuclear envelope protein 1
MF21_1	ZDHHC14	79683	__UNKNOWN__	hg38	chr6	157673088	157673088	+	Missense_Mutation	SNP	C	C	T	g.chr6:157673088C>T	ENST00000359775.9	+	9	2322	c.1433C>T	c.(1432-1434)tCt>tTt	p.S478F	ZDHHC14_ENST00000414563.6_Missense_Mutation_p.S463F			Q8IZN3	ZDH14_HUMAN	zinc finger DHHC-type containing 14
MF21_1	KIF25		__UNKNOWN__	hg38	chr6	168042124	168042124	+	Missense_Mutation	SNP	G	G	A	g.chr6:168042124G>A	ENST00000643607.1	+	11	2069	c.802G>A	c.(802-804)Gtg>Atg	p.V268M	KIF25_ENST00000443060.6_Missense_Mutation_p.V268M|KIF25_ENST00000354419.6_Missense_Mutation_p.V268M|KIF25_ENST00000351261.4_Missense_Mutation_p.V268M			Q9UIL4	KIF25_HUMAN	kinesin family member 25
MF21_1	AMZ1	155185	__UNKNOWN__	hg38	chr7	2700552	2700552	+	Missense_Mutation	SNP	C	C	T	g.chr7:2700552C>T	ENST00000312371.8	+	2	469	c.101C>T	c.(100-102)tCc>tTc	p.S34F	AMZ1_ENST00000407112.1_Missense_Mutation_p.S34F	NM_133463.3	NP_597720	Q400G9	AMZ1_HUMAN	archaelysin family metallopeptidase 1
MF21_1	TNRC18	84629	__UNKNOWN__	hg38	chr7	5388434	5388434	+	Missense_Mutation	SNP	C	C	T	g.chr7:5388434C>T	ENST00000399537.8	-	5	1739	c.1390G>A	c.(1390-1392)Gag>Aag	p.E464K	TNRC18_ENST00000430969.5_Missense_Mutation_p.E464K			O15417	TNC18_HUMAN	trinucleotide repeat containing 18
MF21_1	ZNF12	7559	__UNKNOWN__	hg38	chr7	6690927	6690927	+	Missense_Mutation	SNP	T	T	C	g.chr7:6690927T>C	ENST00000404360.5	-	5	1980	c.1793A>G	c.(1792-1794)cAc>cGc	p.H598R	ZNF12_ENST00000405858.5_Missense_Mutation_p.H672R|ZNF12_ENST00000342651.9_Missense_Mutation_p.H634R|AC073343.13_ENST00000366167.2_RNA			P17014	ZNF12_HUMAN	zinc finger protein 12
MF21_1	VWDE	221806	__UNKNOWN__	hg38	chr7	12383548	12383548	+	Missense_Mutation	SNP	C	C	T	g.chr7:12383548C>T	ENST00000275358.7	-	4	718	c.529G>A	c.(529-531)Ggt>Agt	p.G177S	VWDE_ENST00000614403.4_5'UTR	NM_001135924.1	NP_001129396	Q8N2E2	VWDE_HUMAN	von Willebrand factor D and EGF domains
MF21_1	DNAH11	8701	__UNKNOWN__	hg38	chr7	21588568	21588568	+	Missense_Mutation	SNP	G	G	A	g.chr7:21588568G>A	ENST00000409508.7	+	11	1936	c.1905G>A	c.(1903-1905)atG>atA	p.M635I	DNAH11_ENST00000328843.10_Missense_Mutation_p.M635I|DNAH11_ENST00000620169.4_Missense_Mutation_p.M635I	NM_001277115.1	NP_001264044	Q96DT5	DYH11_HUMAN	dynein axonemal heavy chain 11
MF21_1	DNAH11	8701	__UNKNOWN__	hg38	chr7	21842564	21842564	+	Missense_Mutation	SNP	A	A	C	g.chr7:21842564A>C	ENST00000409508.7	+	66	10743	c.10712A>C	c.(10711-10713)aAa>aCa	p.K3571T	DNAH11_ENST00000328843.10_Missense_Mutation_p.K3578T|DNAH11_ENST00000620169.4_Missense_Mutation_p.K3578T	NM_001277115.1	NP_001264044	Q96DT5	DYH11_HUMAN	dynein axonemal heavy chain 11
MF21_1	HOXA3	3200	__UNKNOWN__	hg38	chr7	27108331	27108331	+	Missense_Mutation	SNP	C	C	T	g.chr7:27108331C>T	ENST00000396352.8	-	3	1116	c.916G>A	c.(916-918)Ggg>Agg	p.G306R	HOXA3_ENST00000317201.6_Missense_Mutation_p.G306R|HOXA3_ENST00000612286.4_Missense_Mutation_p.G306R|HOXA-AS2_ENST00000518088.5_RNA	NM_030661.4	NP_109377	O43365	HXA3_HUMAN	homeobox A3
MF21_1	HIBADH	11112	__UNKNOWN__	hg38	chr7	27531269	27531269	+	Missense_Mutation	SNP	G	G	A	g.chr7:27531269G>A	ENST00000265395.6	-	7	982	c.775C>T	c.(775-777)Cct>Tct	p.P259S		NM_152740.3	NP_689953	P31937	3HIDH_HUMAN	3-hydroxyisobutyrate dehydrogenase
MF21_1	TAX1BP1	8887	__UNKNOWN__	hg38	chr7	27765902	27765902	+	Missense_Mutation	SNP	C	C	T	g.chr7:27765902C>T	ENST00000396319.6	+	4	422	c.334C>T	c.(334-336)Cgt>Tgt	p.R112C	TAX1BP1_ENST00000409980.5_Missense_Mutation_p.R112C|TAX1BP1_ENST00000265393.10_Missense_Mutation_p.R112C|TAX1BP1_ENST00000543117.5_Missense_Mutation_p.R112C|TAX1BP1_ENST00000433216.6_Intron	NM_006024.6	NP_006015	Q86VP1	TAXB1_HUMAN	Tax1 binding protein 1
MF21_1	MYO1G	64005	__UNKNOWN__	hg38	chr7	44962970	44962971	+	Splice_Site	DNP	CC	CC	TT	g.chr7:44962970_44962971CC>TT	ENST00000258787.11	-	21	3037_3038	c.2899_2900GG>AA	c.(2899-2901)GGg>AAg	p.G967K	RP4-647J21.1_ENST00000568457.1_5'Flank	NM_033054.2	NP_149043	B0I1T2	MYO1G_HUMAN	myosin IG
MF21_1	POM121L12	285877	__UNKNOWN__	hg38	chr7	53035912	53035912	+	Missense_Mutation	SNP	C	C	T	g.chr7:53035912C>T	ENST00000408890.5	+	1	271	c.241C>T	c.(241-243)Cgg>Tgg	p.R81W		NM_182595.3	NP_872401	Q8N7R1	P1L12_HUMAN	POM121 transmembrane nucleoporin like 12
MF21_1	ZNF716	441234	__UNKNOWN__	hg38	chr7	57469851	57469851	+	Missense_Mutation	SNP	T	T	C	g.chr7:57469851T>C	ENST00000420713.1	+	4	1502	c.1390T>C	c.(1390-1392)Tac>Cac	p.Y464H		NM_001159279.1	NP_001152751	A6NP11	ZN716_HUMAN	zinc finger protein 716
MF21_1	WBSCR16		__UNKNOWN__	hg38	chr7	75066753	75066753	+	Missense_Mutation	SNP	G	G	A	g.chr7:75066753G>A	ENST00000610322.4	-	3	550	c.494C>T	c.(493-495)tCc>tTc	p.S165F	WBSCR16_ENST00000614461.4_Missense_Mutation_p.S165F|WBSCR16_ENST00000618035.4_Missense_Mutation_p.S165F	NM_030798.4	NP_110425	Q96I51	WBS16_HUMAN
MF21_1	SEMA3D	223117	__UNKNOWN__	hg38	chr7	85097917	85097917	+	Missense_Mutation	SNP	C	C	T	g.chr7:85097917C>T	ENST00000444867.1	-	4	550	c.200G>A	c.(199-201)gGa>gAa	p.G67E	SEMA3D_ENST00000284136.10_Missense_Mutation_p.G67E			O95025	SEM3D_HUMAN	semaphorin 3D
MF21_1	SAMD9	54809	__UNKNOWN__	hg38	chr7	93101948	93101948	+	Missense_Mutation	SNP	C	C	T	g.chr7:93101948C>T	ENST00000379958.2	-	3	4420	c.4150G>A	c.(4150-4152)Gaa>Aaa	p.E1384K	SAMD9_ENST00000620985.4_Missense_Mutation_p.E1384K	NM_017654.3	NP_060124	Q5K651	SAMD9_HUMAN	sterile alpha motif domain containing 9
MF21_1	SAMD9L	219285	__UNKNOWN__	hg38	chr7	93133268	93133268	+	Missense_Mutation	SNP	C	C	T	g.chr7:93133268C>T	ENST00000318238.8	-	5	3921	c.2704G>A	c.(2704-2706)Gaa>Aaa	p.E902K	SAMD9L_ENST00000411955.5_Missense_Mutation_p.E902K|SAMD9L_ENST00000437805.5_Missense_Mutation_p.E902K|SAMD9L_ENST00000610760.1_Intron	NM_152703.3	NP_689916	Q8IVG5	SAM9L_HUMAN	sterile alpha motif domain containing 9 like
MF21_1	TRRAP	8295	__UNKNOWN__	hg38	chr7	98949570	98949570	+	Nonsense_Mutation	SNP	C	C	T	g.chr7:98949570C>T	ENST00000446306.7	+	33	4925	c.4864C>T	c.(4864-4866)Cag>Tag	p.Q1622*	TRRAP_ENST00000355540.7_Nonsense_Mutation_p.Q1623*|TRRAP_ENST00000359863.8_Nonsense_Mutation_p.Q1641*|TRRAP_ENST00000628380.2_Nonsense_Mutation_p.Q1622*			Q9Y4A5	TRRAP_HUMAN	transformation/transcription domain associated protein
MF21_1	NYAP1	222950	__UNKNOWN__	hg38	chr7	100487051	100487051	+	Missense_Mutation	SNP	G	G	A	g.chr7:100487051G>A	ENST00000300179.6	+	3	458	c.299G>A	c.(298-300)gGg>gAg	p.G100E	NYAP1_ENST00000454988.1_Missense_Mutation_p.G43E	NM_173564.3	NP_775835	Q6ZVC0	NYAP1_HUMAN	neuronal tyrosine phosphorylated phosphoinositide-3-kinase adaptor 1
MF21_1	GIGYF1	64599	__UNKNOWN__	hg38	chr7	100682166	100682166	+	Missense_Mutation	SNP	C	C	T	g.chr7:100682166C>T	ENST00000275732.5	-	22	4041	c.2831G>A	c.(2830-2832)tGc>tAc	p.C944Y	GIGYF1_ENST00000646601.1_Missense_Mutation_p.C944Y	NM_022574.4	NP_072096	O75420	PERQ1_HUMAN	GRB10 interacting GYF protein 1
MF21_1	ZAN	7455	__UNKNOWN__	hg38	chr7	100790948	100790948	+	Missense_Mutation	SNP	C	C	T	g.chr7:100790948C>T	ENST00000613979.4	+	40	7529	c.7364C>T	c.(7363-7365)tCc>tTc	p.S2455F	ZAN_ENST00000620596.4_Missense_Mutation_p.S2455F|ZAN_ENST00000618565.4_Missense_Mutation_p.S2455F|ZAN_ENST00000546292.2_Missense_Mutation_p.S2455F	NM_003386.2	NP_003377	Q9Y493	ZAN_HUMAN	zonadhesin (gene/pseudogene)
MF21_1	MUC12	10071	__UNKNOWN__	hg38	chr7	101000114	101000114	+	Missense_Mutation	SNP	C	C	T	g.chr7:101000114C>T	ENST00000379442.7	+	5	9980	c.9980C>T	c.(9979-9981)tCc>tTc	p.S3327F	MUC12_ENST00000536621.5_Missense_Mutation_p.S3184F			Q9UKN1	MUC12_HUMAN	mucin 12, cell surface associated
MF21_1	MUC17	140453	__UNKNOWN__	hg38	chr7	101036892	101036892	+	Missense_Mutation	SNP	A	A	G	g.chr7:101036892A>G	ENST00000306151.8	+	3	5540	c.5476A>G	c.(5476-5478)Agc>Ggc	p.S1826G		NM_001040105.1	NP_001035194	Q685J3	MUC17_HUMAN	mucin 17, cell surface associated
MF21_1	LAMB1	3912	__UNKNOWN__	hg38	chr7	107975027	107975027	+	Missense_Mutation	SNP	A	A	G	g.chr7:107975027A>G	ENST00000222399.10	-	12	1672	c.1441T>C	c.(1441-1443)Tgc>Cgc	p.C481R	LAMB1_ENST00000393561.5_Missense_Mutation_p.C505R|LAMB1_ENST00000393560.5_Missense_Mutation_p.C481R	NM_002291.2	NP_002282	P07942	LAMB1_HUMAN	laminin subunit beta 1
MF21_1	FEZF1	389549	__UNKNOWN__	hg38	chr7	122303946	122303946	+	Missense_Mutation	SNP	G	G	C	g.chr7:122303946G>C	ENST00000442488.6	-	1	560	c.492C>G	c.(490-492)aaC>aaG	p.N164K	FEZF1_ENST00000427185.2_Intron|RP11-560I19.4_ENST00000428449.5_RNA	NM_001024613.3	NP_001019784	A0PJY2	FEZF1_HUMAN	FEZ family zinc finger 1
MF21_1	SPAM1		__UNKNOWN__	hg38	chr7	123959824	123959824	+	Missense_Mutation	SNP	G	G	T	g.chr7:123959824G>T	ENST00000340011.9	+	5	1742	c.1385G>T	c.(1384-1386)gGt>gTt	p.G462V	SPAM1_ENST00000439500.5_Missense_Mutation_p.G462V|SPAM1_ENST00000460182.5_Missense_Mutation_p.G462V|SPAM1_ENST00000402183.3_Missense_Mutation_p.G462V|SPAM1_ENST00000223028.11_Missense_Mutation_p.G462V	NM_003117.4	NP_003108	P38567	HYALP_HUMAN	sperm adhesion molecule 1
MF21_1	SPAM1		__UNKNOWN__	hg38	chr7	123959870	123959870	+	Missense_Mutation	SNP	A	A	T	g.chr7:123959870A>T	ENST00000340011.9	+	5	1788	c.1431A>T	c.(1429-1431)gaA>gaT	p.E477D	SPAM1_ENST00000439500.5_Missense_Mutation_p.E477D|SPAM1_ENST00000460182.5_Missense_Mutation_p.E477D|SPAM1_ENST00000402183.3_Missense_Mutation_p.E477D|SPAM1_ENST00000223028.11_Missense_Mutation_p.E477D	NM_003117.4	NP_003108	P38567	HYALP_HUMAN	sperm adhesion molecule 1
MF21_1	FLNC	2318	__UNKNOWN__	hg38	chr7	128846887	128846888	+	Missense_Mutation	DNP	GG	GG	AA	g.chr7:128846887_128846888GG>AA	ENST00000346177.6	+	24	4482_4483	c.4270_4271GG>AA	c.(4270-4272)GGg>AAg	p.G1424K	FLNC_ENST00000325888.12_Missense_Mutation_p.G1424K	NM_001127487.1	NP_001120959	Q14315	FLNC_HUMAN	filamin C
MF21_1	MKLN1	4289	__UNKNOWN__	hg38	chr7	131487676	131487676	+	Missense_Mutation	SNP	C	C	T	g.chr7:131487676C>T	ENST00000352689.10	+	18	2196	c.2156C>T	c.(2155-2157)cCt>cTt	p.P719L	MKLN1_ENST00000421797.6_Missense_Mutation_p.P627L	NM_013255.4	NP_037387	Q9UL63	MKLN1_HUMAN	muskelin 1
MF21_1	CNOT4	4850	__UNKNOWN__	hg38	chr7	135363004	135363004	+	Missense_Mutation	SNP	G	G	A	g.chr7:135363004G>A	ENST00000361528.8	-	11	2096	c.1801C>T	c.(1801-1803)Cct>Tct	p.P601S	CNOT4_ENST00000451834.5_Missense_Mutation_p.P672S|CNOT4_ENST00000423368.6_Missense_Mutation_p.P604S|CNOT4_ENST00000541284.5_Missense_Mutation_p.P675S|CNOT4_ENST00000356162.5_Missense_Mutation_p.P103L	NM_013316.3	NP_037448	O95628	CNOT4_HUMAN	CCR4-NOT transcription complex subunit 4
MF21_1	TTC26	79989	__UNKNOWN__	hg38	chr7	139169324	139169324	+	Missense_Mutation	SNP	G	G	T	g.chr7:139169324G>T	ENST00000343187.8	+	11	1023	c.948G>T	c.(946-948)caG>caT	p.Q316H	TTC26_ENST00000464848.5_Missense_Mutation_p.Q347H|TTC26_ENST00000478836.6_Missense_Mutation_p.Q240H|TTC26_ENST00000495038.5_Missense_Mutation_p.Q216H|TTC26_ENST00000430935.5_Missense_Mutation_p.Q347H	NM_001318333.1	NP_001305262.1	A0AVF1	TTC26_HUMAN	tetratricopeptide repeat domain 26
MF21_1	CLCN1	1180	__UNKNOWN__	hg38	chr7	143351775	143351775	+	Missense_Mutation	SNP	C	C	T	g.chr7:143351775C>T	ENST00000343257.6	+	23	2864	c.2777C>T	c.(2776-2778)tCc>tTc	p.S926F		NM_000083.2	NP_000074	P35523	CLCN1_HUMAN	chloride voltage-gated channel 1
MF21_1	FAM131B	9715	__UNKNOWN__	hg38	chr7	143356768	143356768	+	Missense_Mutation	SNP	G	G	A	g.chr7:143356768G>A	ENST00000443739.6	-	7	1014	c.865C>T	c.(865-867)Ccg>Tcg	p.P289S	FAM131B_ENST00000409408.5_Missense_Mutation_p.P261S|FAM131B_ENST00000409346.5_Missense_Mutation_p.P261S|FAM131B_ENST00000409578.5_Missense_Mutation_p.P277S|FAM131B_ENST00000409222.7_Missense_Mutation_p.P261S	NM_001031690.2	NP_001026860	Q86XD5	F131B_HUMAN	family with sequence similarity 131 member B
MF21_1	SSPO	23145	__UNKNOWN__	hg38	chr7	149783175	149783176	+	Missense_Mutation	DNP	GG	GG	AA	g.chr7:149783175_149783176GG>AA	ENST00000378016.4	+	15	2148_2149	c.2148_2149GG>AA	c.(2146-2151)gtGGaa>gtAAaa	p.E717K		NM_198455.2	NP_940857.2	A2VEC9	SSPO_HUMAN	SCO-spondin
MF21_1	SSPO	23145	__UNKNOWN__	hg38	chr7	149819773	149819773	+	Missense_Mutation	SNP	G	G	A	g.chr7:149819773G>A	ENST00000378016.4	+	83	12070	c.12070G>A	c.(12070-12072)Gga>Aga	p.G4024R		NM_198455.2	NP_940857.2	A2VEC9	SSPO_HUMAN	SCO-spondin
MF21_1	ERICH1	157697	__UNKNOWN__	hg38	chr8	673567	673568	+	Missense_Mutation	DNP	CC	CC	TT	g.chr8:673567_673568CC>TT	ENST00000262109.7	-	4	863_864	c.784_785GG>AA	c.(784-786)GGg>AAg	p.G262K	ERICH1_ENST00000522706.5_Missense_Mutation_p.G168K	NM_207332.2	NP_997215	Q86X53	ERIC1_HUMAN	glutamate rich 1
MF21_1	NAT2	10	__UNKNOWN__	hg38	chr8	18400744	18400744	+	Missense_Mutation	SNP	A	A	C	g.chr8:18400744A>C	ENST00000286479.3	+	2	848	c.741A>C	c.(739-741)aaA>aaC	p.K247N	NAT2_ENST00000520116.1_Missense_Mutation_p.K117N	NM_000015.2	NP_000006	P11245	ARY2_HUMAN	N-acetyltransferase 2
MF21_1	REEP4	80346	__UNKNOWN__	hg38	chr8	22138461	22138461	+	Missense_Mutation	SNP	T	T	A	g.chr8:22138461T>A	ENST00000523293.2	-	7	703	c.645A>T	c.(643-645)ttA>ttT	p.L215F	REEP4_ENST00000306306.7_3'UTR|REEP4_ENST00000334530.9_3'UTR	NM_001316964.1	NP_001303893	Q9H6H4	REEP4_HUMAN	receptor accessory protein 4
MF21_1	RHOBTB2	23221	__UNKNOWN__	hg38	chr8	23006727	23006727	+	Splice_Site	SNP	G	G	T	g.chr8:23006727G>T	ENST00000519685.5	+			c.e7-1G>T	c.e7-1		RHOBTB2_ENST00000251822.6_Splice_Site|RHOBTB2_ENST00000522948.5_Splice_Site|RP11-875O11.1_ENST00000502083.2_RNA	NM_001160036.1	NP_001153508	Q9BYZ6	RHBT2_HUMAN	Rho related BTB domain containing 2
MF21_1	ADAM7	8756	__UNKNOWN__	hg38	chr8	24492569	24492569	+	Missense_Mutation	SNP	G	G	A	g.chr8:24492569G>A	ENST00000380789.5	+	15	1652	c.1627G>A	c.(1627-1629)Gaa>Aaa	p.E543K	ADAM7_ENST00000520720.1_Missense_Mutation_p.E315K|ADAM7_ENST00000175238.10_Missense_Mutation_p.E543K|RP11-561E1.1_ENST00000519364.5_RNA|RP11-624C23.1_ENST00000519689.1_RNA			Q9H2U9	ADAM7_HUMAN	ADAM metallopeptidase domain 7
MF21_1	NEFM	4741	__UNKNOWN__	hg38	chr8	24914698	24914698	+	Missense_Mutation	SNP	C	C	T	g.chr8:24914698C>T	ENST00000518131.5	+	1	938	c.905C>T	c.(904-906)gCg>gTg	p.A302V	NEFM_ENST00000221166.9_Missense_Mutation_p.A302V|NEFM_ENST00000437366.2_Missense_Mutation_p.A302V|NEFM_ENST00000433454.3_5'Flank|GS1-72M22.1_ENST00000607058.1_RNA|RP11-624C23.1_ENST00000519689.1_5'Flank			P07197	NFM_HUMAN	neurofilament medium
MF21_1	FUT10	84750	__UNKNOWN__	hg38	chr8	33389645	33389645	+	Missense_Mutation	SNP	G	G	A	g.chr8:33389645G>A	ENST00000518672.5	-	3	689	c.446C>T	c.(445-447)tCc>tTc	p.S149F	FUT10_ENST00000327671.9_Missense_Mutation_p.S177F|FUT10_ENST00000524021.1_Missense_Mutation_p.S149F			Q6P4F1	FUT10_HUMAN	fucosyltransferase 10
MF21_1	DUSP26	78986	__UNKNOWN__	hg38	chr8	33597329	33597329	+	Missense_Mutation	SNP	C	C	G	g.chr8:33597329C>G	ENST00000256261.8	-	2	705	c.187G>C	c.(187-189)Gac>Cac	p.D63H	DUSP26_ENST00000523956.1_Missense_Mutation_p.D63H	NM_024025.2	NP_076930	Q9BV47	DUS26_HUMAN	dual specificity phosphatase 26
MF21_1	UNC5D	137970	__UNKNOWN__	hg38	chr8	35683565	35683565	+	Missense_Mutation	SNP	G	G	A	g.chr8:35683565G>A	ENST00000287272.6	+	5	609	c.589G>A	c.(589-591)Gaa>Aaa	p.E197K	UNC5D_ENST00000404895.6_Missense_Mutation_p.E197K|UNC5D_ENST00000416672.5_Missense_Mutation_p.E197K|UNC5D_ENST00000420357.5_Missense_Mutation_p.E197K|UNC5D_ENST00000453357.6_Missense_Mutation_p.E192K			Q6UXZ4	UNC5D_HUMAN	unc-5 netrin receptor D
MF21_1	DKK4	27121	__UNKNOWN__	hg38	chr8	42374134	42374134	+	Missense_Mutation	SNP	C	C	T	g.chr8:42374134C>T	ENST00000220812.2	-	4	828	c.641G>A	c.(640-642)cGa>cAa	p.R214Q		NM_014420.2	NP_055235	Q9UBT3	DKK4_HUMAN	dickkopf WNT signaling pathway inhibitor 4
MF21_1	SLC20A2	6575	__UNKNOWN__	hg38	chr8	42465848	42465848	+	Missense_Mutation	SNP	C	C	A	g.chr8:42465848C>A	ENST00000342228.7	-	3	729	c.359G>T	c.(358-360)gGt>gTt	p.G120V	SLC20A2_ENST00000520262.5_Missense_Mutation_p.G120V|SLC20A2_ENST00000520179.5_Missense_Mutation_p.G120V	NM_006749.4	NP_006740	Q08357	S20A2_HUMAN	solute carrier family 20 member 2
MF21_1	MTFR1	9650	__UNKNOWN__	hg38	chr8	65707980	65707980	+	Missense_Mutation	SNP	C	C	T	g.chr8:65707980C>T	ENST00000262146.8	+	7	1028	c.902C>T	c.(901-903)tCt>tTt	p.S301F	MTFR1_ENST00000458689.2_Missense_Mutation_p.S268F	NM_014637.3	NP_055452	Q15390	MTFR1_HUMAN	mitochondrial fission regulator 1
MF21_1	ADHFE1	137872	__UNKNOWN__	hg38	chr8	66460430	66460430	+	Missense_Mutation	SNP	G	G	A	g.chr8:66460430G>A	ENST00000396623.7	+	13	1316	c.1285G>A	c.(1285-1287)Gat>Aat	p.D429N	ADHFE1_ENST00000415254.5_Missense_Mutation_p.D381N	NM_144650.2	NP_653251	Q8IWW8	HOT_HUMAN	alcohol dehydrogenase, iron containing 1
MF21_1	CRISPLD1	83690	__UNKNOWN__	hg38	chr8	75014892	75014892	+	Missense_Mutation	SNP	G	G	A	g.chr8:75014892G>A	ENST00000517786.1	+	4	569	c.149G>A	c.(148-150)aGa>aAa	p.R50K	CRISPLD1_ENST00000262207.8_Missense_Mutation_p.R236K|CRISPLD1_ENST00000523524.5_Missense_Mutation_p.R48K	NM_001286777.1	NP_001273706	Q9H336	CRLD1_HUMAN	cysteine rich secretory protein LCCL domain containing 1
MF21_1	ATP6V0D2	245972	__UNKNOWN__	hg38	chr8	86139510	86139510	+	Missense_Mutation	SNP	A	A	C	g.chr8:86139510A>C	ENST00000285393.3	+	3	498	c.356A>C	c.(355-357)aAa>aCa	p.K119T	CTD-3118D11.2_ENST00000522679.1_RNA	NM_152565.1	NP_689778	Q8N8Y2	VA0D2_HUMAN	ATPase H+ transporting V0 subunit d2
MF21_1	WWP1	11059	__UNKNOWN__	hg38	chr8	86402053	86402053	+	Missense_Mutation	SNP	C	C	T	g.chr8:86402053C>T	ENST00000517970.5	+	8	881	c.574C>T	c.(574-576)Cat>Tat	p.H192Y	WWP1_ENST00000265428.4_Missense_Mutation_p.H192Y	NM_007013.3	NP_008944	Q9H0M0	WWP1_HUMAN	WW domain containing E3 ubiquitin protein ligase 1
MF21_1	INTS8	55656	__UNKNOWN__	hg38	chr8	94856833	94856833	+	Missense_Mutation	SNP	C	C	A	g.chr8:94856833C>A	ENST00000523731.5	+	15	1942	c.1809C>A	c.(1807-1809)ttC>ttA	p.F603L		NM_017864.3	NP_060334	Q75QN2	INT8_HUMAN	integrator complex subunit 8
MF21_1	ZFPM2	23414	__UNKNOWN__	hg38	chr8	105801925	105801925	+	Missense_Mutation	SNP	G	G	A	g.chr8:105801925G>A	ENST00000407775.6	+	8	2093	c.1843G>A	c.(1843-1845)Gat>Aat	p.D615N	ZFPM2_ENST00000520492.5_Missense_Mutation_p.D483N|ZFPM2_ENST00000517361.1_Missense_Mutation_p.D483N|RP11-152P17.2_ENST00000524045.6_RNA|RP11-152P17.2_ENST00000520433.5_RNA|RP11-152P17.2_ENST00000509144.2_RNA	NM_012082.3	NP_036214	Q8WW38	FOG2_HUMAN	zinc finger protein, FOG family member 2
MF21_1	EMC2	9694	__UNKNOWN__	hg38	chr8	108453114	108453114	+	Missense_Mutation	SNP	G	G	A	g.chr8:108453114G>A	ENST00000220853.7	+	4	307	c.272G>A	c.(271-273)cGa>cAa	p.R91Q		NM_014673.3	NP_055488	Q15006	EMC2_HUMAN	ER membrane protein complex subunit 2
MF21_1	SLC30A8	169026	__UNKNOWN__	hg38	chr8	117161790	117161790	+	Missense_Mutation	SNP	C	C	G	g.chr8:117161790C>G	ENST00000456015.6	+	5	625	c.625C>G	c.(625-627)Caa>Gaa	p.Q209E	SLC30A8_ENST00000519688.5_Missense_Mutation_p.Q160E|SLC30A8_ENST00000521243.5_Missense_Mutation_p.Q160E|SLC30A8_ENST00000427715.2_Missense_Mutation_p.Q160E|RN7SL826P_ENST00000479724.3_5'Flank	NM_173851.2	NP_776250	Q8IWU4	ZNT8_HUMAN	solute carrier family 30 member 8
MF21_1	COL14A1	7373	__UNKNOWN__	hg38	chr8	120147927	120147927	+	Nonsense_Mutation	SNP	C	C	T	g.chr8:120147927C>T	ENST00000297848.7	+	2	355	c.85C>T	c.(85-87)Caa>Taa	p.Q29*	COL14A1_ENST00000309791.8_Nonsense_Mutation_p.Q29*|COL14A1_ENST00000537875.2_Nonsense_Mutation_p.Q29*	NM_021110.3	NP_066933			collagen type XIV alpha 1 chain
MF21_1	KLHL38	340359	__UNKNOWN__	hg38	chr8	123651966	123651966	+	Missense_Mutation	SNP	G	G	A	g.chr8:123651966G>A	ENST00000325995.7	-	1	985	c.961C>T	c.(961-963)Cgg>Tgg	p.R321W	CTD-2552K11.2_ENST00000524355.1_RNA	NM_001081675.2	NP_001075144	Q2WGJ6	KLH38_HUMAN	kelch like family member 38
MF21_1	WASHC5	9897	__UNKNOWN__	hg38	chr8	125075063	125075063	+	Missense_Mutation	SNP	C	C	T	g.chr8:125075063C>T	ENST00000318410.11	-	8	1263	c.913G>A	c.(913-915)Gaa>Aaa	p.E305K	WASHC5_ENST00000517845.5_Missense_Mutation_p.E157K	NM_014846.3	NP_055661			WASH complex subunit 5
MF21_1	MYC	4609	__UNKNOWN__	hg38	chr8	127738361	127738361	+	Missense_Mutation	SNP	G	G	C	g.chr8:127738361G>C	ENST00000259523.10	+	2	1304	c.99G>C	c.(97-99)caG>caC	p.Q33H	MYC_ENST00000621592.5_Missense_Mutation_p.Q48H|MYC_ENST00000524013.1_Missense_Mutation_p.Q47H|MYC_ENST00000377970.6_Missense_Mutation_p.Q33H|MYC_ENST00000613283.2_Missense_Mutation_p.Q48H|RP11-1136L8.1_ENST00000502463.7_5'Flank|RP11-1136L8.1_ENST00000519071.5_5'Flank			P01106	MYC_HUMAN	MYC proto-oncogene, bHLH transcription factor
MF21_1	ADCY8	114	__UNKNOWN__	hg38	chr8	130814196	130814196	+	Nonsense_Mutation	SNP	C	C	T	g.chr8:130814196C>T	ENST00000286355.9	-	14	4879	c.2786G>A	c.(2785-2787)tGg>tAg	p.W929*	ADCY8_ENST00000377928.7_Nonsense_Mutation_p.W798*	NM_001115.2	NP_001106	P40145	ADCY8_HUMAN	adenylate cyclase 8
MF21_1	ADCY8	114	__UNKNOWN__	hg38	chr8	130814212	130814213	+	Missense_Mutation	DNP	GG	GG	AA	g.chr8:130814212_130814213GG>AA	ENST00000286355.9	-	14	4863_4864	c.2769_2770CC>TT	c.(2767-2772)gcCCgc>gcTTgc	p.R924C	ADCY8_ENST00000377928.7_Missense_Mutation_p.R793C	NM_001115.2	NP_001106	P40145	ADCY8_HUMAN	adenylate cyclase 8
MF21_1	SLURP1	57152	__UNKNOWN__	hg38	chr8	142741836	142741836	+	Missense_Mutation	SNP	C	C	T	g.chr8:142741836C>T	ENST00000246515.1	-	2	171	c.145G>A	c.(145-147)Gcc>Acc	p.A49T		NM_020427.2	NP_065160	P55000	SLUR1_HUMAN	secreted LY6/PLAUR domain containing 1
MF21_1	SPATC1	375686	__UNKNOWN__	hg38	chr8	144040376	144040376	+	Missense_Mutation	SNP	C	C	A	g.chr8:144040376C>A	ENST00000377470.7	+	2	781	c.679C>A	c.(679-681)Cca>Aca	p.P227T	SPATC1_ENST00000447830.2_Missense_Mutation_p.P227T	NM_198572.2	NP_940974	Q76KD6	SPERI_HUMAN	spermatogenesis and centriole associated 1
MF21_1	MAF1	84232	__UNKNOWN__	hg38	chr8	144105903	144105903	+	Missense_Mutation	SNP	G	G	T	g.chr8:144105903G>T	ENST00000322428.9	+	3	522	c.118G>T	c.(118-120)Gac>Tac	p.D40Y	MAF1_ENST00000532522.5_Missense_Mutation_p.D40Y|MAF1_ENST00000534585.5_Missense_Mutation_p.D40Y|WDR97_ENST00000323662.8_5'Flank|SHARPIN_ENST00000398712.6_5'Flank	NM_032272.4	NP_115648	Q9H063	MAF1_HUMAN	MAF1 homolog, negative regulator of RNA polymerase III
MF21_1	SMARCA2	6595	__UNKNOWN__	hg38	chr9	2110274	2110274	+	Missense_Mutation	SNP	C	C	T	g.chr9:2110274C>T	ENST00000382203.5	+	24	3522	c.3313C>T	c.(3313-3315)Cgt>Tgt	p.R1105C	SMARCA2_ENST00000349721.7_Missense_Mutation_p.R1105C|SMARCA2_ENST00000357248.8_Missense_Mutation_p.R1105C|SMARCA2_ENST00000382194.6_Missense_Mutation_p.R1105C|SMARCA2_ENST00000450198.6_Missense_Mutation_p.R1047C	NM_001289396.1	NP_001276325	P51531	SMCA2_HUMAN	SWI/SNF related, matrix associated, actin dependent regulator of chromatin, subfamily a, member 2
MF21_1	FREM1	158326	__UNKNOWN__	hg38	chr9	14792829	14792829	+	Missense_Mutation	SNP	G	G	A	g.chr9:14792829G>A	ENST00000380880.3	-	22	4679	c.3895C>T	c.(3895-3897)Ctt>Ttt	p.L1299F	FREM1_ENST00000422223.6_Missense_Mutation_p.L1299F			Q5H8C1	FREM1_HUMAN	FRAS1 related extracellular matrix 1
MF21_1	SLC24A2	25769	__UNKNOWN__	hg38	chr9	19786670	19786670	+	Missense_Mutation	SNP	C	C	T	g.chr9:19786670C>T	ENST00000341998.6	-	1	259	c.197G>A	c.(196-198)aGc>aAc	p.S66N	SLC24A2_ENST00000286344.3_Missense_Mutation_p.S66N	NM_020344.3	NP_065077	Q9UI40	NCKX2_HUMAN	solute carrier family 24 member 2
MF21_1	C9orf135	138255	__UNKNOWN__	hg38	chr9	69856660	69856660	+	Missense_Mutation	SNP	G	G	A	g.chr9:69856660G>A	ENST00000377197.7	+	3	454	c.367G>A	c.(367-369)Ggg>Agg	p.G123R	C9orf135_ENST00000527647.5_Missense_Mutation_p.G123R	NM_001308086.1	NP_001295015.1	Q5VTT2	CI135_HUMAN	chromosome 9 open reading frame 135
MF21_1	TRPM6	140803	__UNKNOWN__	hg38	chr9	74762545	74762545	+	Missense_Mutation	SNP	C	C	T	g.chr9:74762545C>T	ENST00000360774.5	-	26	4364	c.4126G>A	c.(4126-4128)Gaa>Aaa	p.E1376K	TRPM6_ENST00000361255.7_Missense_Mutation_p.E1371K|TRPM6_ENST00000449912.6_Missense_Mutation_p.E1371K	NM_017662.4	NP_060132	Q9BX84	TRPM6_HUMAN	transient receptor potential cation channel subfamily M member 6
MF21_1	SPATA31D1	389763	__UNKNOWN__	hg38	chr9	81991239	81991239	+	Missense_Mutation	SNP	G	G	A	g.chr9:81991239G>A	ENST00000344803.2	+	4	816	c.769G>A	c.(769-771)Gag>Aag	p.E257K	RP11-15B24.5_ENST00000637606.1_RNA	NM_001001670.2	NP_001001670	Q6ZQQ2	S31D1_HUMAN	SPATA31 subfamily D member 1
MF21_1	SPATA31D1	389763	__UNKNOWN__	hg38	chr9	81994049	81994049	+	Missense_Mutation	SNP	A	A	C	g.chr9:81994049A>C	ENST00000344803.2	+	4	3626	c.3579A>C	c.(3577-3579)caA>caC	p.Q1193H	RP11-15B24.5_ENST00000637606.1_RNA	NM_001001670.2	NP_001001670	Q6ZQQ2	S31D1_HUMAN	SPATA31 subfamily D member 1
MF21_1	RASEF	158158	__UNKNOWN__	hg38	chr9	83009756	83009756	+	Splice_Site	SNP	C	C	T	g.chr9:83009756C>T	ENST00000376447.3	-	6	1105	c.844G>A	c.(844-846)Gaa>Aaa	p.E282K		NM_152573.3	NP_689786	Q8IZ41	RASEF_HUMAN	RAS and EF-hand domain containing
MF21_1	AGTPBP1	23287	__UNKNOWN__	hg38	chr9	85586958	85586958	+	Missense_Mutation	SNP	T	T	G	g.chr9:85586958T>G	ENST00000376083.7	-	22	2863	c.2786A>C	c.(2785-2787)cAt>cCt	p.H929P	AGTPBP1_ENST00000357081.7_Missense_Mutation_p.H969P|AGTPBP1_ENST00000628899.1_Missense_Mutation_p.H981P|AGTPBP1_ENST00000337006.8_Missense_Mutation_p.H1021P	NM_015239.2	NP_056054	Q9UPW5	CBPC1_HUMAN	ATP/GTP binding protein 1
MF21_1	IARS	3376	__UNKNOWN__	hg38	chr9	92285817	92285817	+	Missense_Mutation	SNP	C	C	T	g.chr9:92285817C>T	ENST00000375643.7	-	6	769	c.502G>A	c.(502-504)Gat>Aat	p.D168N	IARS_ENST00000443024.6_Missense_Mutation_p.D168N|IARS_ENST00000447699.6_Missense_Mutation_p.D58N|IARS_ENST00000627121.2_5'UTR	NM_013417.3	NP_038203	P41252	SYIC_HUMAN	isoleucyl-tRNA synthetase
MF21_1	HSD17B3	3293	__UNKNOWN__	hg38	chr9	96246559	96246559	+	Missense_Mutation	SNP	G	G	A	g.chr9:96246559G>A	ENST00000375263.7	-	7	569	c.521C>T	c.(520-522)tCa>tTa	p.S174L	HSD17B3_ENST00000375262.3_Missense_Mutation_p.S174L|RP11-240L7.5_ENST00000643789.1_3'UTR|RP11-240L7.4_ENST00000448857.1_RNA	NM_000197.1	NP_000188	P37058	DHB3_HUMAN	hydroxysteroid 17-beta dehydrogenase 3
MF21_1	TBC1D2	55357	__UNKNOWN__	hg38	chr9	98220904	98220905	+	Nonsense_Mutation	DNP	GG	GG	AA	g.chr9:98220904_98220905GG>AA	ENST00000375064.5	-	6	1342_1343	c.1302_1303CC>TT	c.(1300-1305)gaCCag>gaTTag	p.Q435*	TBC1D2_ENST00000375066.6_Nonsense_Mutation_p.Q435*|TBC1D2_ENST00000342112.9_Nonsense_Mutation_p.Q217*|TBC1D2_ENST00000465784.6_Nonsense_Mutation_p.Q435*			Q9BYX2	TBD2A_HUMAN	TBC1 domain family member 2
MF21_1	PALM2	114299	__UNKNOWN__	hg38	chr9	109867500	109867500	+	Nonsense_Mutation	SNP	A	A	T	g.chr9:109867500A>T	ENST00000374531.6	+	3	135	c.61A>T	c.(61-63)Aag>Tag	p.K21*	PALM2-AKAP2_ENST00000374530.7_Nonsense_Mutation_p.K19*|PALM2-AKAP2_ENST00000302798.7_Nonsense_Mutation_p.K19*|PALM2_ENST00000483909.5_Nonsense_Mutation_p.K19*|PALM2_ENST00000314527.8_Nonsense_Mutation_p.K19*	NM_001037293.2	NP_001032370	Q8IXS6	PALM2_HUMAN	paralemmin 2
MF21_1	SVEP1	79987	__UNKNOWN__	hg38	chr9	110406357	110406357	+	Nonsense_Mutation	SNP	C	C	T	g.chr9:110406357C>T	ENST00000374469.5	-	38	9438	c.9243G>A	c.(9241-9243)tgG>tgA	p.W3081*	SVEP1_ENST00000401783.6_Nonsense_Mutation_p.W3084*	NM_153366.3	NP_699197	Q4LDE5	SVEP1_HUMAN	sushi, von Willebrand factor type A, EGF and pentraxin domain containing 1
MF21_1	SVEP1	79987	__UNKNOWN__	hg38	chr9	110407165	110407165	+	Missense_Mutation	SNP	C	C	T	g.chr9:110407165C>T	ENST00000374469.5	-	38	8630	c.8435G>A	c.(8434-8436)aGg>aAg	p.R2812K	SVEP1_ENST00000401783.6_Missense_Mutation_p.R2815K	NM_153366.3	NP_699197	Q4LDE5	SVEP1_HUMAN	sushi, von Willebrand factor type A, EGF and pentraxin domain containing 1
[truncated: 737 more rows]

## Sheet: Fig4d Tcyem
Gene Name	MF15.p_val	MF15.avg_logFC	MF15.pct.1	MF15.pct.2	MF15.p_val_adj	MF17.p_val	MF17.avg_logFC	MF17.pct.1	MF17.pct.2	MF17.p_val_adj	MF22.p_val	MF22.avg_logFC	MF22.pct.1	MF22.pct.2	MF22.p_val_adj
[truncated: 13 more rows]

## Sheet: Fig4d Tcm
Gene Name	MF4.p_val	MF4.avg_logFC	MF4.pct.1	MF4.pct.2	MF4.p_val_adj	MF21_1.p_val	MF21_1.avg_logFC	MF21_1.pct.1	MF21_1.pct.2	MF21_1.p_val_adj	MF21_2.p_val	MF21_2.avg_logFC	MF21_1.pct.1	MF21_2.pct.2	MF21_2.p_val_adj	MF28_1.p_val	MF28_1.avg_logFC	MF28_1.pct.1	MF28_1.pct.2	MF28_1.p_val_adj	MF28_2.p_val	MF28_2.avg_logFC	MF28_2.pct.1	MF28_2.pct.2	MF28_2.p_val_adj	MF30_1.p_val	MF30_1.avg_logFC	MF30_1.pct.1	MF30_1.pct.2	MF30_1.p_val_adj	MF30_2.p_val	MF30_2.avg_logFC	MF30_2.pct.1	MF30_2.pct.2	MF30_2.p_val_adj
[truncated: 27 more rows]

[truncated: 4 more sheets: Fig5c, Fig6a, Fig6c, Suppl 3d]
